# Supplementary material for: ﻿Preliminary notes on Justicia (Acanthaceae) in Peru
Source: PhytoKeys. 2025 Jun 16;258:1–123. doi: 10.3897/phytokeys.258.144435 (PMC12239001; doi:10.3897/phytokeys.258.144435)
Supplement: XML Treatment for Justicia alpina [file phytokeys.258.144435-treatment1.xml]

<!DOCTYPE tp:taxon-treatment
  PUBLIC "-//TaxonX//DTD Taxonomic Treatment Publishing DTD v0 20100105//EN" "tax-treatment-NSO.dtd">
<tp:taxon-treatment xmlns:tp="http://www.plazi.org/taxpub"><tp:treatment-meta><kwd-group><label>Taxon classification</label><kwd>
                <named-content content-type="kingdom">Plantae</named-content>
              </kwd><kwd>
                <named-content content-type="order">Lamiales</named-content>
              </kwd><kwd>
                <named-content content-type="family">Acanthaceae</named-content>
              </kwd></kwd-group><mixed-citation publication-type="journal"><person-group><name><surname>Villanueva-Espinoza</surname><given-names>Rosa</given-names></name><name><surname>Deng</surname><given-names>Yunfei</given-names></name><name><surname>Scotland</surname><given-names>Robert</given-names></name><name><surname>Wood</surname><given-names>John R. I.</given-names></name></person-group><article-title>﻿Preliminary notes on <italic><tp:taxon-name><tp:taxon-name-part taxon-name-part-type="genus" reg="Justicia">Justicia</tp:taxon-name-part></tp:taxon-name></italic> (<tp:taxon-name><tp:taxon-name-part taxon-name-part-type="family">Acanthaceae</tp:taxon-name-part></tp:taxon-name>) in Peru</article-title><source>PhytoKeys</source><day>16</day><month>06</month><year>2025</year><volume>258</volume><fpage>1</fpage><lpage>123</lpage><pub-id pub-id-type="doi">10.3897/phytokeys.258.144435</pub-id></mixed-citation></tp:treatment-meta><tp:nomenclature><label>﻿﻿1.</label><tp:taxon-name>
              <object-id xmlns:xlink="http://www.w3.org/1999/xlink" content-type="arpha" xlink:type="simple">39DF38E3-4AE3-5AB1-AC5B-6743112E799F</object-id>
              <tp:taxon-name-part taxon-name-part-type="genus" reg="Justicia">Justicia</tp:taxon-name-part>
              <tp:taxon-name-part taxon-name-part-type="species" reg="alpina">alpina</tp:taxon-name-part>
            </tp:taxon-name><tp:taxon-authority>Lindau, Repert. Spec. Nov. Regni Veg. 1: 159. 1905. (Lindau 1905: 159)</tp:taxon-authority><tp:nomenclature-citation-list><tp:nomenclature-citation><tp:taxon-name>
                  <tp:taxon-name-part taxon-name-part-type="genus" reg="Beloperone">Beloperone</tp:taxon-name-part>
                  <tp:taxon-name-part taxon-name-part-type="species" reg="sessilifolia">sessilifolia</tp:taxon-name-part>
                </tp:taxon-name><comment>Lindau, Notizbl. Bot. Gart. Berlin-Dahlem 8: 247. 1922. (<xref ref-type="bibr" rid="B28">Lindau 1922</xref>: 247) Type. PERU. Lambayeque, Olmos, 1900–2000 m, <italic>A. Weberbauer</italic> 7105 (presumed holotype B†, isotypes GH 00093741, F-0040524F, US-00478761, US-01268829).</comment></tp:nomenclature-citation><tp:nomenclature-citation><tp:taxon-name>
                  <tp:taxon-name-part taxon-name-part-type="genus" reg="Justicia">Justicia</tp:taxon-name-part>
                  <tp:taxon-name-part taxon-name-part-type="species" reg="sessilifolia">sessilifolia</tp:taxon-name-part>
                </tp:taxon-name><comment>(Lindau) Wassh., Monogr. Syst. Bot. Missouri Bot. Gard. 45: 1253. 1993 (<xref ref-type="bibr" rid="B45">Wasshausen 1993</xref>: 1253), syn. nov.</comment></tp:nomenclature-citation></tp:nomenclature-citation-list></tp:nomenclature><tp:treatment-sec sec-type="material" id="SECID0EITAE"><title>Type.</title><p>Peru • Encima de San Pablo, Cajamarca, 2400–2700 m, <italic>A. Weberbauer</italic> 3817 (presumed holotype B†, photo of holotype FOBN008806, isotype MOL-00005624).</p></tp:treatment-sec><tp:treatment-sec sec-type="description" id="SECID0EQTAE"><title>Description.</title><p>Low subshrub scarcely 0.5 cm high, stems often simple. Leaves sessile or shortly petiolate, lamina 2–5 × 1.2–4 cm, ovate, base rounded to cordate, apex acuminate, sparsely hirtellous adaxially, glabrous abaxially, cystoliths conspicuous. Inflorescence of terminal spikes 6–20 cm long, the flowers in opposite pairs; peduncles and rhachis pubescent; bracts at base of inflorescence foliose, floral bracts and bracteoles 6–7 × 0.5–1 mm, lanceolate; calyx subequally 4-lobed, lobes 8–10 × 0.5 mm, lanceolate, white-pilose; corolla 2.2–2.4 cm long, pink or violet, glabrous, tube 10–12 mm long, upper lip 12 × 3 mm, notched, lower lip 11 × 8 mm, 3-lobed, lobes 2–2.5 mm long, thecae 1.5–2.5 × 0.5 mm, oblong, glabrous, parallel, superposed, lower basally acute but without appendage. Capsule 11–14 × 3 mm, weakly clavate, glabrous, 4-seeded; seeds verucullose.</p></tp:treatment-sec><tp:treatment-sec sec-type="Conservation" id="SECID0EVTAE"><title>Conservation.</title><p>This species was assessed as EN, B1ab(iii) following <xref ref-type="bibr" rid="B15">IUCN (2024)</xref> guidelines (<xref ref-type="bibr" rid="B21">León 2006</xref>). However, this categorisation is likely to have been premature as numerous additional records are now known. The two subspecies recognised below were not then known and no evaluations of the populations or habitats were carried out.</p><p>Divisable into two geographical subspecies:</p></tp:treatment-sec><ref-list><ref id="B28"><mixed-citation xmlns:xlink="http://www.w3.org/1999/xlink" xlink:type="simple"><person-group><name name-style="western"><surname>Lindau</surname><given-names>G</given-names></name></person-group> (<year>1922</year>) <article-title><tp:taxon-name><tp:taxon-name-part taxon-name-part-type="family">Acanthaceae</tp:taxon-name-part></tp:taxon-name> austro-americanae.</article-title><source>Notizblatt des Botanischen Gartens und Museums zu Berlin-Dahlem</source><volume>8</volume>: <fpage>245</fpage>–<lpage>247</lpage>. <ext-link xlink:href="https://www.biodiversitylibrary.org/page/28674701" ext-link-type="uri" xlink:type="simple">https://www.biodiversitylibrary.org/page/28674701</ext-link></mixed-citation></ref><ref id="B45"><mixed-citation xmlns:xlink="http://www.w3.org/1999/xlink" xlink:type="simple"><person-group><name name-style="western"><surname>Wasshausen</surname><given-names>DC</given-names></name></person-group> (<year>1993</year>) <tp:taxon-name><tp:taxon-name-part taxon-name-part-type="family">Acanthaceae</tp:taxon-name-part></tp:taxon-name>. In: Brako L, Zarucchi JL (Eds) Catalogue of the flowering plants and gymnosperms of Peru, appendix 1. Botanical Garden Monographs in Systematic Botany from the Missouri Botanical Garden 45: 1253.</mixed-citation></ref><ref id="B15"><mixed-citation xmlns:xlink="http://www.w3.org/1999/xlink" xlink:type="simple">IUCN (<year>2024</year>) Guidelines for Using the IUCN Red List. Categories and Criteria. Version 16. Prepared by the Standards and Petitions Committee. <ext-link xlink:href="https://www.iucnredlist.org/documents/RedListGuidelines.pdf" ext-link-type="uri" xlink:type="simple">https://www.iucnredlist.org/documents/RedListGuidelines.pdf</ext-link></mixed-citation></ref><ref id="B21"><mixed-citation xmlns:xlink="http://www.w3.org/1999/xlink" xlink:type="simple"><person-group><name name-style="western"><surname>León</surname><given-names>B</given-names></name></person-group> (<year>2006</year>) [2007] <tp:taxon-name><tp:taxon-name-part taxon-name-part-type="family">Acanthaceae</tp:taxon-name-part></tp:taxon-name> endémicas de Perú. In: León B, Roque JC, Ulloa Ulloa N, Pitman CA, Jørgensen PM, Cano Echevarría A El (Eds) Libro Rojo de las Plantas Endémicas del Perú. Revista Peruana Biología 13 (núm. 2 especial): 23s–29s. <ext-link xlink:href="10.15381/rpb.v13i2.1787" ext-link-type="doi" xlink:type="simple">https://doi.org/10.15381/rpb.v13i2.1787</ext-link></mixed-citation></ref></ref-list></tp:taxon-treatment>
