# Supplementary material for: ﻿Preliminary notes on Justicia (Acanthaceae) in Peru
Source: PhytoKeys. 2025 Jun 16;258:1–123. doi: 10.3897/phytokeys.258.144435 (PMC12239001; doi:10.3897/phytokeys.258.144435)
Supplement: XML Treatment for Justicia alpina subsp. alpina [file phytokeys.258.144435-treatment2.xml]

<!DOCTYPE tp:taxon-treatment
  PUBLIC "-//TaxonX//DTD Taxonomic Treatment Publishing DTD v0 20100105//EN" "tax-treatment-NSO.dtd">
<tp:taxon-treatment xmlns:tp="http://www.plazi.org/taxpub"><tp:treatment-meta><kwd-group><label>Taxon classification</label><kwd>
                <named-content content-type="kingdom">Plantae</named-content>
              </kwd><kwd>
                <named-content content-type="order">Lamiales</named-content>
              </kwd><kwd>
                <named-content content-type="family">Acanthaceae</named-content>
              </kwd></kwd-group><mixed-citation publication-type="journal"><person-group><name><surname>Villanueva-Espinoza</surname><given-names>Rosa</given-names></name><name><surname>Deng</surname><given-names>Yunfei</given-names></name><name><surname>Scotland</surname><given-names>Robert</given-names></name><name><surname>Wood</surname><given-names>John R. I.</given-names></name></person-group><article-title>﻿Preliminary notes on <italic><tp:taxon-name><tp:taxon-name-part taxon-name-part-type="genus" reg="Justicia">Justicia</tp:taxon-name-part></tp:taxon-name></italic> (<tp:taxon-name><tp:taxon-name-part taxon-name-part-type="family">Acanthaceae</tp:taxon-name-part></tp:taxon-name>) in Peru</article-title><source>PhytoKeys</source><day>16</day><month>06</month><year>2025</year><volume>258</volume><fpage>1</fpage><lpage>123</lpage><pub-id pub-id-type="doi">10.3897/phytokeys.258.144435</pub-id></mixed-citation></tp:treatment-meta><tp:nomenclature><label>﻿﻿1a.</label><tp:taxon-name>
              <object-id xmlns:xlink="http://www.w3.org/1999/xlink" content-type="arpha" xlink:type="simple">074A9E73-6839-5248-A366-0A2BD06A224F</object-id>
              <tp:taxon-name-part taxon-name-part-type="genus" reg="Justicia">Justicia</tp:taxon-name-part>
              <tp:taxon-name-part taxon-name-part-type="species" reg="alpina">alpina</tp:taxon-name-part>
              <tp:taxon-name-part taxon-name-part-type="infraspecific-rank">subsp.</tp:taxon-name-part>
              <tp:taxon-name-part taxon-name-part-type="subspecies" reg="alpina">alpina</tp:taxon-name-part>
            </tp:taxon-name></tp:nomenclature><tp:treatment-sec sec-type="diagnosis" id="SECID0EOVAE"><title>Diagnosis.</title><p>This subspecies is distinguished by the bracts which are foliose to about the middle of the spike, the lower often entirely leaf-like. The leaves are broadly ovate to suborbicular, up to 4 cm broad and often about as broad as long. They are strictly sessile.</p></tp:treatment-sec><tp:treatment-sec sec-type="Illustration" id="SECID0ETVAE"><title>Illustration.</title><p>Fig. <xref ref-type="fig" rid="F1">1A–D</xref>.</p><fig id="F1" position="float" orientation="portrait"><object-id xmlns:xlink="http://www.w3.org/1999/xlink" content-type="doi" xlink:type="simple">10.3897/phytokeys.258.144435.figure1</object-id><object-id xmlns:xlink="http://www.w3.org/1999/xlink" content-type="arpha" xlink:type="simple">7BF4268B-809F-5EBF-BCB2-8E61957B28AA</object-id><label>Figure 1.</label><caption><p><tp:taxon-name><tp:taxon-name-part taxon-name-part-type="genus" reg="Justicia">Justicia</tp:taxon-name-part><tp:taxon-name-part taxon-name-part-type="species" reg="alpina">alpina</tp:taxon-name-part><tp:taxon-name-part taxon-name-part-type="infraspecific-rank">subsp.</tp:taxon-name-part><tp:taxon-name-part taxon-name-part-type="subspecies" reg="alpina">alpina</tp:taxon-name-part></tp:taxon-name><bold>A</bold> habit <bold>B</bold> calyx with bracts and bracteoles <bold>C</bold> bract <bold>D</bold> corolla opened out to show stamens. <tp:taxon-name><tp:taxon-name-part taxon-name-part-type="genus" reg="Justicia">Justicia</tp:taxon-name-part><tp:taxon-name-part taxon-name-part-type="species" reg="alpina">alpina</tp:taxon-name-part><tp:taxon-name-part taxon-name-part-type="infraspecific-rank">subsp.</tp:taxon-name-part><tp:taxon-name-part taxon-name-part-type="subspecies" reg="machupicchuensis">machupicchuensis</tp:taxon-name-part></tp:taxon-name><bold>E</bold> habit <bold>F</bold> leaf showing shape and abaxial surface <bold>G</bold> detail of midvein of adaxial surface of leaf <bold>H</bold> ovary. <bold>A</bold>–<bold>D</bold> drawn from <italic>Sagástegui</italic> 7933 by Cathy Pasquale; <bold>E</bold>–<bold>H</bold> drawn from <italic>Ugent</italic> 5331 by Margaret Tebbs.</p></caption><graphic xmlns:xlink="http://www.w3.org/1999/xlink" xlink:href="phytokeys-258-001_article-144435__-g001.jpg" position="float" orientation="portrait" xlink:type="simple" id="oo_1354112.jpg"><uri content-type="original_file" xlink:type="simple">https://binary.pensoft.net/fig/1354112</uri></graphic></fig></tp:treatment-sec><tp:treatment-sec sec-type="habitat" id="SECID0EIYAE"><title>Habitat.</title><p>Dry forest between about 1400 and 3000 m.</p></tp:treatment-sec><tp:treatment-sec sec-type="phenology" id="SECID0ENYAE"><title>Phenology.</title><p>Flowers from March to May.</p></tp:treatment-sec><tp:treatment-sec sec-type="distribution" id="SECID0ESYAE"><title>Distribution.</title><p>Endemic to three departments of northwestern Peru. Fig. <xref ref-type="fig" rid="F53">53</xref>.</p></tp:treatment-sec><tp:treatment-sec sec-type="material" id="SECID0E3YAE"><title>Material examined.</title><p><bold>Peru</bold> • <bold>Cajamarca</bold>: Prov. Cajamarca, arriba de San Pablo, 2470 m, 22 May 1975, <italic>A. Sagástegui</italic> 7933 (HUT, MO, US); • ibid., Dist. Chetilla [<named-content xmlns:xlink="http://www.w3.org/1999/xlink" content-type="dwc:verbatimCoordinates" xlink:type="simple"><named-content content-type="geo-json" specific-use="{&#34;type&#34;:&#34;Point&#34;,&#34;coordinates&#34;:[-78.666667,-7.150000]}" id="NCID0ELZAE" xlink:type="simple">7°09'S, 78°40'W</named-content></named-content>], <italic>L. Dávila et al.</italic> 5126 (Laboratorio de dendrologia). Prov. Chota, Dist. Llama [<named-content xmlns:xlink="http://www.w3.org/1999/xlink" content-type="dwc:verbatimCoordinates" xlink:type="simple"><named-content content-type="geo-json" specific-use="{&#34;type&#34;:&#34;Point&#34;,&#34;coordinates&#34;:[-78.633333,-6.550000]}" id="NCID0EVZAE" xlink:type="simple">6°33'S, 78°38'W</named-content></named-content>], 2200 m, 6 April 2012¸ <italic>L. García Llatas</italic> 8608 (USM); • ibid., road Llama–Huambos, 2100 m, 22 May 1965, <italic>A. López &amp; A. Sagástegui</italic> 5268 (HUT, US). Prov. Contumazá, La Montana, road to Guzmango [<named-content xmlns:xlink="http://www.w3.org/1999/xlink" content-type="dwc:verbatimCoordinates" xlink:type="simple"><named-content content-type="geo-json" specific-use="{&#34;type&#34;:&#34;Point&#34;,&#34;coordinates&#34;:[-78.800000,-7.366667]}" id="NCID0EB1AE" xlink:type="simple">7°22'S, 78°48'W</named-content></named-content>], 2500 m, 18 May 1979, <italic>A. Sagástegui</italic> 9299 (F, MO, US); • ibid., Dist. Contumazá, El Molino (Cascas–Contumazá), <named-content xmlns:xlink="http://www.w3.org/1999/xlink" content-type="dwc:verbatimCoordinates" xlink:type="simple"><named-content content-type="geo-json" specific-use="{&#34;type&#34;:&#34;Point&#34;,&#34;coordinates&#34;:[-78.791667,-7.432778]}" id="NCID0EL1AE" xlink:type="simple">07°25'58"S, 078°47'30"W</named-content></named-content>, 1800 m, 5 April, 1985, <italic>A. Sagástegui</italic> 12554 (MO, US); • ibid., km 13 Chilete–Contumazá, 1400 m, 3 May 1980, <italic>I. Sánchez Vega</italic> 2241 (CPUN, MO); ibid., Bosque Natural de Cachil, <italic>L. Dávila</italic> 166 (Laboratorio de dendrologia, Cajamarca); • ibid., Chilete, Bosque de Huertas, [<named-content xmlns:xlink="http://www.w3.org/1999/xlink" content-type="dwc:verbatimCoordinates" xlink:type="simple"><named-content content-type="geo-json" specific-use="{&#34;type&#34;:&#34;Point&#34;,&#34;coordinates&#34;:[-78.833333,-7.216667]}" id="NCID0EZ1AE" xlink:type="simple">7°13'S, 78°50'W</named-content></named-content>] 1300–1500 m, <italic>L. Dávila</italic> 822 (Laboratorio de dendrologia, Cajamarca); • ibid., Contumazá, surroundings of Contumazá, 2870–3000 m, 3 May 1999, <italic>M. Binder et al.</italic> 1999/68 (F); • ibid., Contumazá, entre Contumazá y Amanchaloc, 2870–3000 m, 3 May 1999, <italic>E. Rodríguez et al.</italic> 2218 (F, USM); • ibid., desvío a bosque de Cachil, 2600 m, 30 May 1990, <italic>A. Sagástegui</italic> 14283 (F, US); • ibid., El Platanar Hydroelectric Power Plant (road Cascas–Contumazá), 1400 m, 31 March 1994, <italic>A. Sagástegui et al.</italic> 15210 (F, HAO, US); • ibid., Dist. Chilete, Bosque de Huertas, [<named-content xmlns:xlink="http://www.w3.org/1999/xlink" content-type="dwc:verbatimCoordinates" xlink:type="simple"><named-content content-type="geo-json" specific-use="{&#34;type&#34;:&#34;Point&#34;,&#34;coordinates&#34;:[-78.833333,-7.216667]}" id="NCID0EL2AE" xlink:type="simple">7°13'S, 78°50'W</named-content></named-content>], 1300–1500 m, 22 April 2006, <italic>L. Dávila</italic> 822 (Laboratorio de dendrología, Cajamarca); • ibid., Shillas, 2725 m, 20 March 2006, <named-content xmlns:xlink="http://www.w3.org/1999/xlink" content-type="dwc:verbatimCoordinates" xlink:type="simple"><named-content content-type="geo-json" specific-use="{&#34;type&#34;:&#34;Point&#34;,&#34;coordinates&#34;:[-78.811111,-7.328611]}" id="NCID0EV2AE" xlink:type="simple">7°19'43"S, 78°48'40"W</named-content></named-content>, <italic>I. Sánchez V</italic>. 227 (CPUN); • ibid., Dist. Guzmango, surroundings of Guzmango, 2500 m, 30 April 1990, <italic>A. Sagástegui</italic> 14260 (F, US, USM); • ibid., La Pampa, 2730 m, 30 May 1959, <italic>A. Sagástegui &amp; R. Samami</italic> 2940 (F, US, HUT); • ibid., C.C.P.P. La Erilla, 2800 m, 2 April 1981, <italic>A. Sagástegui</italic> 9708 (HUT, MEXU, US); • ibid., track from Guzmango to San Benito, <named-content xmlns:xlink="http://www.w3.org/1999/xlink" content-type="dwc:verbatimCoordinates" xlink:type="simple"><named-content content-type="geo-json" specific-use="{&#34;type&#34;:&#34;Point&#34;,&#34;coordinates&#34;:[-78.900389,-7.390000]}" id="NCID0EF3AE" xlink:type="simple">7°23'24"S, 78°54'01.4"W</named-content></named-content>, 2562 m, 25 March 2001, <italic>T. Henning &amp; C. Schneider</italic> 43 (HUT, USM); • ibid., surroundings of Yatón, 2200 m, 1 May 1981, <italic>A. Sagástegui et al.</italic> 9763 (HUT, US); • ibid., Dist. San Benito, Las Chirimoyas (road San Benito–Guzmango), <named-content xmlns:xlink="http://www.w3.org/1999/xlink" content-type="dwc:verbatimCoordinates" xlink:type="simple"><named-content content-type="geo-json" specific-use="{&#34;type&#34;:&#34;Point&#34;,&#34;coordinates&#34;:[-78.925000,-7.425000]}" id="NCID0ER3AE" xlink:type="simple">07°25.5'S, 78°55.5'W</named-content></named-content>, 1592 m, 6 May 2001, <italic>A. Sagástegui et al.</italic> 16421 (F, HAO, US); • ibid., C.C.P.P. Andaloy, 1550 m, 5 May 1965, <italic>A. Sagástegui &amp; M. Fukushima</italic> 5057 (HUT, US); • ibid., surroundings of Yatón, 2200 m, 1 May 1981, <italic>A. Sagástegui et al.</italic> 9763 (HUT, US). Prov. San Pablo, El Civil, Ladera, [<named-content xmlns:xlink="http://www.w3.org/1999/xlink" content-type="dwc:verbatimCoordinates" xlink:type="simple"><named-content content-type="geo-json" specific-use="{&#34;type&#34;:&#34;Point&#34;,&#34;coordinates&#34;:[-78.819444,-7.108889]}" id="NCID0E63AE" xlink:type="simple">7°06'32"S, 78°49'10"W</named-content></named-content>], 2200 m, 12 June 1993, <italic>J. Sánchez Vega</italic> 655 (CPUN); • ibid., entre Conga y Sangal [<named-content xmlns:xlink="http://www.w3.org/1999/xlink" content-type="dwc:verbatimCoordinates" xlink:type="simple"><named-content content-type="geo-json" specific-use="{&#34;type&#34;:&#34;Point&#34;,&#34;coordinates&#34;:[-78.383333,-7.083333]}" id="NCID0EJ4AE" xlink:type="simple">7°05'S, 78°23'W</named-content></named-content>], 2100 m, 26 March 2004, <italic>I. Sánchez Vega et al.</italic> 12611 (CPUN, F). • <bold>La Libertad</bold>: Prov. Gran Chimú, Corlás (Cascas–Contumazá) [7.29S 78 49W], 1450 m, 26 April 2002, <italic>A. Sagástegui</italic> 16883 (F, US). Prov. Otuzco, Dist. Sinsicap, camino a Paranday, [<named-content xmlns:xlink="http://www.w3.org/1999/xlink" content-type="dwc:verbatimCoordinates" xlink:type="simple"><named-content content-type="geo-json" specific-use="{&#34;type&#34;:&#34;Point&#34;,&#34;coordinates&#34;:[-78.700000,-7.883333]}" id="NCID0EX4AE" xlink:type="simple">7°53'S, 78°42'W</named-content></named-content>], 2650 m 1 May 1950, <italic>M. López</italic> 1052 (US); • ibid., 1 May 1954, <italic>A. López</italic> 1081 (US); ibid., 1 May 1954, <italic>A. López et al.</italic> 2289 (US); • ibid., Llacom, 2500 m, 16 March 1954, <italic>M. Vargas</italic> 0158 (US); • ibid., Dist. Huaranchal, 2300 m, 7 June 1958, <italic>A. López et al.</italic> 2688 (HUT, US). Prov. Trujillo, Hac. Campoden [<named-content xmlns:xlink="http://www.w3.org/1999/xlink" content-type="dwc:verbatimCoordinates" xlink:type="simple"><named-content content-type="geo-json" specific-use="{&#34;type&#34;:&#34;Point&#34;,&#34;coordinates&#34;:[-78.933333,-8.116667]}" id="NCID0EJ5AE" xlink:type="simple">8°07'S, 78°56'W</named-content></named-content>], 27 March 1947, <italic>O. Velarde</italic> 447 (US). • <bold>Piura</bold>: Prov. Huancabamba, Porculla, 2200 m, 10 May 1992, <italic>S. Llatas Queiroz &amp; H. de La Cruz</italic> 3102 (F, MO, US).</p></tp:treatment-sec><tp:treatment-sec><!--Section generated to contain objects referenced in tp:taxon-treatment.--><fig id="F53" position="float" orientation="portrait"><object-id xmlns:xlink="http://www.w3.org/1999/xlink" content-type="doi" xlink:type="simple">10.3897/phytokeys.258.144435.figure53</object-id><object-id xmlns:xlink="http://www.w3.org/1999/xlink" content-type="arpha" xlink:type="simple">578BF533-709B-507A-ABCB-C9DB2FC59F67</object-id><label>Figure 53.</label><caption><p>Distribution of <tp:taxon-name><tp:taxon-name-part taxon-name-part-type="genus" reg="Justicia">Justicia</tp:taxon-name-part><tp:taxon-name-part taxon-name-part-type="species" reg="alpina">alpina</tp:taxon-name-part><tp:taxon-name-part taxon-name-part-type="infraspecific-rank">subsp.</tp:taxon-name-part><tp:taxon-name-part taxon-name-part-type="subspecies" reg="alpina">alpina</tp:taxon-name-part></tp:taxon-name> (yellow squares) and <tp:taxon-name><tp:taxon-name-part taxon-name-part-type="genus" reg="Justicia">J.</tp:taxon-name-part><tp:taxon-name-part taxon-name-part-type="species" reg="alpina">alpina</tp:taxon-name-part><tp:taxon-name-part taxon-name-part-type="infraspecific-rank">subsp.</tp:taxon-name-part><tp:taxon-name-part taxon-name-part-type="subspecies" reg="machupicchuensis">machupicchuensis</tp:taxon-name-part></tp:taxon-name> (red circles) in Peru.</p></caption><graphic xmlns:xlink="http://www.w3.org/1999/xlink" xlink:href="phytokeys-258-001_article-144435__-g053.jpg" position="float" orientation="portrait" xlink:type="simple" id="oo_1354168.jpg"><uri content-type="original_file" xlink:type="simple">https://binary.pensoft.net/fig/1354168</uri></graphic></fig></tp:treatment-sec></tp:taxon-treatment>
