# Supplementary material for: ﻿Preliminary notes on Justicia (Acanthaceae) in Peru
Source: PhytoKeys. 2025 Jun 16;258:1–123. doi: 10.3897/phytokeys.258.144435 (PMC12239001; doi:10.3897/phytokeys.258.144435)
Supplement: XML Treatment for Justicia alpina subsp. machupicchuensis [file phytokeys.258.144435-treatment3.xml]

<!DOCTYPE tp:taxon-treatment
  PUBLIC "-//TaxonX//DTD Taxonomic Treatment Publishing DTD v0 20100105//EN" "tax-treatment-NSO.dtd">
<tp:taxon-treatment xmlns:tp="http://www.plazi.org/taxpub"><tp:treatment-meta><kwd-group><label>Taxon classification</label><kwd>
                <named-content content-type="kingdom">Plantae</named-content>
              </kwd><kwd>
                <named-content content-type="order">Lamiales</named-content>
              </kwd><kwd>
                <named-content content-type="family">Acanthaceae</named-content>
              </kwd></kwd-group><mixed-citation publication-type="journal"><person-group><name><surname>Villanueva-Espinoza</surname><given-names>Rosa</given-names></name><name><surname>Deng</surname><given-names>Yunfei</given-names></name><name><surname>Scotland</surname><given-names>Robert</given-names></name><name><surname>Wood</surname><given-names>John R. I.</given-names></name></person-group><article-title>﻿Preliminary notes on <italic><tp:taxon-name><tp:taxon-name-part taxon-name-part-type="genus" reg="Justicia">Justicia</tp:taxon-name-part></tp:taxon-name></italic> (<tp:taxon-name><tp:taxon-name-part taxon-name-part-type="family">Acanthaceae</tp:taxon-name-part></tp:taxon-name>) in Peru</article-title><source>PhytoKeys</source><day>16</day><month>06</month><year>2025</year><volume>258</volume><fpage>1</fpage><lpage>123</lpage><pub-id pub-id-type="doi">10.3897/phytokeys.258.144435</pub-id></mixed-citation></tp:treatment-meta><tp:nomenclature><label>﻿﻿1b.</label><tp:taxon-name>
              <object-id xmlns:xlink="http://www.w3.org/1999/xlink" content-type="arpha" xlink:type="simple">A1D989E5-81B8-5DB2-B82A-0E0FBE61B3BC</object-id>
              <tp:taxon-name-part taxon-name-part-type="genus" reg="Justicia">Justicia</tp:taxon-name-part>
              <tp:taxon-name-part taxon-name-part-type="species" reg="alpina">alpina</tp:taxon-name-part>
              <tp:taxon-name-part taxon-name-part-type="infraspecific-rank">subsp.</tp:taxon-name-part>
              <tp:taxon-name-part taxon-name-part-type="subspecies" reg="machupicchuensis">machupicchuensis</tp:taxon-name-part>
              <object-id xmlns:xlink="http://www.w3.org/1999/xlink" content-type="ipni" xlink:type="simple">urn:lsid:ipni.org:names:77363404-1</object-id>
            </tp:taxon-name><tp:taxon-authority>J.R.I.Wood &amp; R.Villanueva</tp:taxon-authority><tp:taxon-status xmlns:xlink="http://www.w3.org/1999/xlink" xlink:type="simple">subsp. nov.</tp:taxon-status></tp:nomenclature><tp:treatment-sec sec-type="material" id="SECID0EFAAG"><title>Type.</title><p>Peru • Cusco, Prov. Urubamba, Dist. Machu Picchu, Urubamba Valley, <italic>E.K. Balls</italic> 6801 (holotype K-000544761, isotypes BM, F, US).</p></tp:treatment-sec><tp:treatment-sec sec-type="diagnosis" id="SECID0ENAAG"><title>Diagnosis.</title><p>This subspecies is distinguished from <tp:taxon-name><tp:taxon-name-part taxon-name-part-type="genus" reg="Justicia"/><tp:taxon-name-part taxon-name-part-type="subspecies" reg="alpina">alpina</tp:taxon-name-part></tp:taxon-name> by the bracts which are distinct from the leaves and only those subtending the lowermost flower pair sometimes foliose, thus giving the spikes a naked appearance. The leaves are smaller, not exceeding 2.5 cm wide, always clearly ovate and sometimes with very short petioles &lt; 3 mm long. Pollen prolate, 49–54 × 28–31 μm, 2-aperturate, colporate, 1 row of c. 6–8 peninsulae on either side of the aperture (Fig. <xref ref-type="fig" rid="F48">48A</xref>).</p></tp:treatment-sec><tp:treatment-sec sec-type="Illustration" id="SECID0EABAG"><title>Illustration.</title><p>Figs <xref ref-type="fig" rid="F1">1E–H</xref>, <xref ref-type="fig" rid="F2">2</xref>.</p><fig id="F2" position="float" orientation="portrait"><object-id xmlns:xlink="http://www.w3.org/1999/xlink" content-type="doi" xlink:type="simple">10.3897/phytokeys.258.144435.figure2</object-id><object-id xmlns:xlink="http://www.w3.org/1999/xlink" content-type="arpha" xlink:type="simple">32DCD5DD-2F79-5B17-B20A-3F52D8A3974D</object-id><label>Figure 2.</label><caption><p>Photographs of <tp:taxon-name><tp:taxon-name-part taxon-name-part-type="genus" reg="Justicia">Justicia</tp:taxon-name-part><tp:taxon-name-part taxon-name-part-type="species" reg="alpina">alpina</tp:taxon-name-part><tp:taxon-name-part taxon-name-part-type="infraspecific-rank">subsp.</tp:taxon-name-part><tp:taxon-name-part taxon-name-part-type="subspecies" reg="machupicchuensis">machupicchuensis</tp:taxon-name-part></tp:taxon-name>, showing subsessile leaves, colour variation in corolla and prominent “herring bone” patterning <bold>A</bold> INaturalist <bold>B</bold> R. Foster <bold>C</bold>–<bold>D</bold> J.L. Clark</p></caption><graphic xmlns:xlink="http://www.w3.org/1999/xlink" xlink:href="phytokeys-258-001_article-144435__-g002.jpg" position="float" orientation="portrait" xlink:type="simple" id="oo_1354113.jpg"><uri content-type="original_file" xlink:type="simple">https://binary.pensoft.net/fig/1354113</uri></graphic></fig></tp:treatment-sec><tp:treatment-sec sec-type="etymology" id="SECID0EUCAG"><title>Etymology.</title><p>This subspecies is named after the Inca site of Machu Picchu, from the surroundings of which almost all records come.</p></tp:treatment-sec><tp:treatment-sec sec-type="phenology" id="SECID0EZCAG"><title>Phenology.</title><p>Flowers throughout the year.</p></tp:treatment-sec><tp:treatment-sec sec-type="habitat" id="SECID0E5CAG"><title>Habitat.</title><p>Open places such as stone walls, disused terraces, rock ledges and grassy slopes in semi shade from 2200 to 3600 m approximately.</p></tp:treatment-sec><tp:treatment-sec sec-type="distribution" id="SECID0EDDAG"><title>Distribution.</title><p>Endemic to two Andean departments of southern Peru and, with a single exception, restricted to the Machu Picchu area. Fig. <xref ref-type="fig" rid="F53">53</xref>.</p></tp:treatment-sec><tp:treatment-sec sec-type="material" id="SECID0ENDAG"><title>Material examined.</title><p><bold>Peru</bold> • <bold>Cusco</bold>: Media Naranja hill, 8750 ft, 27 March 1959, <italic>S.G.E. Saunders</italic> 428 (BM). Prov. La Convención, Dist. Vilcabamba, Lucma Yupancca, 2640–2750 m, 4 June 2022, <italic>W. Galiano et al.</italic> 4327 (CUZ). Prov. Urubamba, on way to Yuncapata, Aug. 1941, <italic>C. Dreyfus</italic> s.n. (USM 12766); • ibid., Dist. Machu Picchu, San Miguel Valley, 2400 m, 20 July 1928, <italic>F. Herrera</italic> 1995 (F); • ibid., Machu Picchu [<named-content xmlns:xlink="http://www.w3.org/1999/xlink" content-type="dwc:verbatimCoordinates" xlink:type="simple"><named-content content-type="geo-json" specific-use="{&#34;type&#34;:&#34;Point&#34;,&#34;coordinates&#34;:[-72.516667,-13.150000]}" id="NCID0ECEAG" xlink:type="simple">13°09'S, 72°31'W</named-content></named-content>], 3 Aug. 1930, <italic>C. Vargas</italic> 3170 (F); ibid., 200–300 m, 27 March 1942, <italic>C. Vargas</italic> 2636 (CUZ); • ibid., Huayna Picchu, 2650 m, 21 July 1961, <italic>C. Vargas</italic> 13608 (CUZ); • ibid., 12,000 ft, 9 May 1930 <italic>E.K. Balls</italic> 6801 (BM, K, F, US); • ibid., 2200 m, Oct. 1931, <italic>F. Herrera</italic> 3203 (F); • ibid., 3200 m, 16 May 1936, <italic>Y. Mexia</italic> 8081 (K, MO, US); ibid., 8500 ft, 1 June 1937, <italic>D. Stafford</italic> 794 (BM, F, K); • ibid., 12 Nov. 1937, <italic>D. Stafford</italic> 1222 (BM, F, K); ibid., 2400 m, Feb. 1938, <italic>C. Vargas</italic> 842 (F, CUZ, US); • ibid., 2200 m, 4 Feb. 1939, <italic>H.E. Stork et al.</italic> 10508 (F); • ibid., 7500 ft, 29 March 1939, <italic>W. Balfour Gourlay</italic> 90 (K); • ibid., 3800 m, 9 March 1943, <italic>M. Cardenas</italic> 2297 (US); • ibid., just below ruins of Machu Picchu, 3 March 1958, <italic>D.S. Correll &amp; E.E. Smith</italic> P271 (US); • ibid., 2300 m, 20 May 1958, <italic>Reitz</italic> 5984 (US); • ibid., Valley of Urubamba river, 2400 m, 22 May 1958, <italic>H. Humbert</italic> 30685 (US); ibid, 2500–2600 m, 3 Jan. 1963, <italic>H. Iltis et al.</italic> 1042 (K, US); • ibid., 26 May 1963, <italic>D. &amp; V. Ugent</italic> 5331(K, US); • ibid., Inca ruins of Machu Picchu, 2300 m, 14 March 1967, <italic>L.E. Skog</italic> 1133 (US); • ibid, N of Cuzco, 12 July 1969, <italic>W.J. Colaris</italic> 1327 (U); • ibid., above Machu Picchu, along old Inca trail, 2600 m, 17 April 1977, <italic>Al. Gentry et al.</italic> 19403 (P, US); • ibid., between Machu Picchu and Waina Picchu, May 1980, <italic>W.G. D’Arcy</italic> 13747 (MO); • ibid., Inca Trail Circuit, between Aguas Calientes town and Baños Termales, <named-content xmlns:xlink="http://www.w3.org/1999/xlink" content-type="dwc:verbatimCoordinates" xlink:type="simple"><named-content content-type="geo-json" specific-use="{&#34;type&#34;:&#34;Point&#34;,&#34;coordinates&#34;:[-72.533333,-13.150000]}" id="NCID0EZFAG" xlink:type="simple">13°09'S, 072°32'W</named-content></named-content>, 2400–2700 m, Oct. 1986, <italic>A. Tupayachi</italic> 223 (CUZ, US); • ibid., <named-content xmlns:xlink="http://www.w3.org/1999/xlink" content-type="dwc:verbatimCoordinates" xlink:type="simple"><named-content content-type="geo-json" specific-use="{&#34;type&#34;:&#34;Point&#34;,&#34;coordinates&#34;:[-72.516667,-13.150000]}" id="NCID0EDGAG" xlink:type="simple">13°09'S, 072°31'W</named-content></named-content>, 2300–4150 m, 16–19 March 1988, <italic>P. Núñez &amp; F. Luna</italic> 8877 (CUZ, F, US); • ibid., around Huaynapicchu, 2000–2700 m, 30 March 1989, <italic>P. Nuñez &amp; J. Smith</italic> 10332 (CUZ); • ibid., Pampacachua Cedrobamba, <named-content xmlns:xlink="http://www.w3.org/1999/xlink" content-type="dwc:verbatimCoordinates" xlink:type="simple"><named-content content-type="geo-json" specific-use="{&#34;type&#34;:&#34;Point&#34;,&#34;coordinates&#34;:[-72.450000,-13.183333]}" id="NCID0EPGAG" xlink:type="simple">13°11'S, 72°27'W</named-content></named-content>, 2415 m, 30 Dec. 2000, <italic>A. Tupayachi et al.</italic> 4441 (CUZ); • ibid., Trocha Iran Bingham, <named-content xmlns:xlink="http://www.w3.org/1999/xlink" content-type="dwc:verbatimCoordinates" xlink:type="simple"><named-content content-type="geo-json" specific-use="{&#34;type&#34;:&#34;Point&#34;,&#34;coordinates&#34;:[-72.221944,-13.163056]}" id="NCID0EZGAG" xlink:type="simple">13°09'47"S, 72°13'19"W</named-content></named-content>, 2207 m, 20 May 2003, <italic>I. Huamantupa et al</italic>. 3237 (CUZ, MO); • ibid., Pampacahua, km. 94, <named-content xmlns:xlink="http://www.w3.org/1999/xlink" content-type="dwc:verbatimCoordinates" xlink:type="simple"><named-content content-type="geo-json" specific-use="{&#34;type&#34;:&#34;Point&#34;,&#34;coordinates&#34;:[-72.266667,-13.100000]}" id="NCID0EDHAG" xlink:type="simple">13°06'S, 72°16'W</named-content></named-content>, 2376 m, 21 Jan. 2005, <italic>L. Valenzuela et al</italic>. 4615 (BRIT, CUZ, MO, USM); • ibid., Puente ruinas Machu Picchu, 2000–2400 m, 17 March 1965, <italic>A. Aldave</italic> 4984 (CUZ, HUT); • ibid., Aguas Calientes, near base of mountain to Machu Picchu, <named-content xmlns:xlink="http://www.w3.org/1999/xlink" content-type="dwc:verbatimCoordinates" xlink:type="simple"><named-content content-type="geo-json" specific-use="{&#34;type&#34;:&#34;Point&#34;,&#34;coordinates&#34;:[-72.525278,-13.154722]}" id="NCID0EWHAG" xlink:type="simple">13°09'17"S, 72°31'31"W</named-content></named-content>, 2040 m, 26 May 2010, <italic>J.L. Clark et al.</italic> 11629 (NY, US). • <bold>Puno</bold>: Sandia, surroundings of Sandia [<named-content xmlns:xlink="http://www.w3.org/1999/xlink" content-type="dwc:verbatimCoordinates" xlink:type="simple"><named-content content-type="geo-json" specific-use="{&#34;type&#34;:&#34;Point&#34;,&#34;coordinates&#34;:[-69.433333,-14.233333]}" id="NCID0ECIAG" xlink:type="simple">14°14'S, 69°26'W</named-content></named-content>], 2250 m, 31 Jan. 1964, <italic>C. Vargas</italic> 015122 (CUZ).</p></tp:treatment-sec><tp:treatment-sec><!--Section generated to contain objects referenced in tp:taxon-treatment.--><fig id="F48" position="float" orientation="portrait"><object-id xmlns:xlink="http://www.w3.org/1999/xlink" content-type="doi" xlink:type="simple">10.3897/phytokeys.258.144435.figure48</object-id><object-id xmlns:xlink="http://www.w3.org/1999/xlink" content-type="arpha" xlink:type="simple">9BF36B8F-FEF1-5B45-870F-AD43D2635BAE</object-id><label>Figure 48.</label><caption><p>Pollen images <bold>A</bold><tp:taxon-name><tp:taxon-name-part taxon-name-part-type="genus" reg="Justicia">Justicia</tp:taxon-name-part><tp:taxon-name-part taxon-name-part-type="species" reg="alpina">alpina</tp:taxon-name-part><tp:taxon-name-part taxon-name-part-type="infraspecific-rank">subsp.</tp:taxon-name-part><tp:taxon-name-part taxon-name-part-type="subspecies" reg="machupicchuensis">machupicchuensis</tp:taxon-name-part></tp:taxon-name> (<italic>Stafford</italic> 1222) <bold>B</bold><italic><tp:taxon-name><tp:taxon-name-part taxon-name-part-type="genus" reg="Justicia">J.</tp:taxon-name-part><tp:taxon-name-part taxon-name-part-type="species" reg="rojasiae">rojasiae</tp:taxon-name-part></tp:taxon-name></italic> (<italic>Vásquez et al</italic>. 28272) <bold>C</bold><italic><tp:taxon-name><tp:taxon-name-part taxon-name-part-type="genus" reg="Justicia">J.</tp:taxon-name-part><tp:taxon-name-part taxon-name-part-type="species" reg="pozuzoensis">pozuzoensis</tp:taxon-name-part></tp:taxon-name></italic> (<italic>Villanueva</italic> 925) <bold>D</bold><italic><tp:taxon-name><tp:taxon-name-part taxon-name-part-type="genus" reg="Justicia">J.</tp:taxon-name-part><tp:taxon-name-part taxon-name-part-type="species" reg="oppositiflora">oppositiflora</tp:taxon-name-part></tp:taxon-name></italic> (<italic>Smith &amp; Pretel</italic> 4189) <bold>E</bold><tp:taxon-name><tp:taxon-name-part taxon-name-part-type="genus" reg="Justicia">J.</tp:taxon-name-part><tp:taxon-name-part taxon-name-part-type="species" reg="discolor">discolor</tp:taxon-name-part><tp:taxon-name-part taxon-name-part-type="infraspecific-rank">subsp.</tp:taxon-name-part><tp:taxon-name-part taxon-name-part-type="subspecies" reg="discolor">discolor</tp:taxon-name-part></tp:taxon-name> (<italic>Woytkowski</italic> 5824) <bold>F</bold><tp:taxon-name><tp:taxon-name-part taxon-name-part-type="genus" reg="Justicia">J.</tp:taxon-name-part><tp:taxon-name-part taxon-name-part-type="species" reg="discolor">discolor</tp:taxon-name-part><tp:taxon-name-part taxon-name-part-type="infraspecific-rank">subsp.</tp:taxon-name-part><tp:taxon-name-part taxon-name-part-type="subspecies" reg="filisepala">filisepala</tp:taxon-name-part></tp:taxon-name> (<italic>Beltrán</italic> 5429). Scale bars: 10 μm.</p></caption><graphic xmlns:xlink="http://www.w3.org/1999/xlink" xlink:href="phytokeys-258-001_article-144435__-g048.jpg" position="float" orientation="portrait" xlink:type="simple" id="oo_1354163.jpg"><uri content-type="original_file" xlink:type="simple">https://binary.pensoft.net/fig/1354163</uri></graphic></fig><fig id="F1" position="float" orientation="portrait"><object-id xmlns:xlink="http://www.w3.org/1999/xlink" content-type="doi" xlink:type="simple">10.3897/phytokeys.258.144435.figure1</object-id><object-id xmlns:xlink="http://www.w3.org/1999/xlink" content-type="arpha" xlink:type="simple">7BF4268B-809F-5EBF-BCB2-8E61957B28AA</object-id><label>Figure 1.</label><caption><p><tp:taxon-name><tp:taxon-name-part taxon-name-part-type="genus" reg="Justicia">Justicia</tp:taxon-name-part><tp:taxon-name-part taxon-name-part-type="species" reg="alpina">alpina</tp:taxon-name-part><tp:taxon-name-part taxon-name-part-type="infraspecific-rank">subsp.</tp:taxon-name-part><tp:taxon-name-part taxon-name-part-type="subspecies" reg="alpina">alpina</tp:taxon-name-part></tp:taxon-name><bold>A</bold> habit <bold>B</bold> calyx with bracts and bracteoles <bold>C</bold> bract <bold>D</bold> corolla opened out to show stamens. <tp:taxon-name><tp:taxon-name-part taxon-name-part-type="genus" reg="Justicia">Justicia</tp:taxon-name-part><tp:taxon-name-part taxon-name-part-type="species" reg="alpina">alpina</tp:taxon-name-part><tp:taxon-name-part taxon-name-part-type="infraspecific-rank">subsp.</tp:taxon-name-part><tp:taxon-name-part taxon-name-part-type="subspecies" reg="machupicchuensis">machupicchuensis</tp:taxon-name-part></tp:taxon-name><bold>E</bold> habit <bold>F</bold> leaf showing shape and abaxial surface <bold>G</bold> detail of midvein of adaxial surface of leaf <bold>H</bold> ovary. <bold>A</bold>–<bold>D</bold> drawn from <italic>Sagástegui</italic> 7933 by Cathy Pasquale; <bold>E</bold>–<bold>H</bold> drawn from <italic>Ugent</italic> 5331 by Margaret Tebbs.</p></caption><graphic xmlns:xlink="http://www.w3.org/1999/xlink" xlink:href="phytokeys-258-001_article-144435__-g001.jpg" position="float" orientation="portrait" xlink:type="simple" id="oo_1354112.jpg"><uri content-type="original_file" xlink:type="simple">https://binary.pensoft.net/fig/1354112</uri></graphic></fig><fig id="F53" position="float" orientation="portrait"><object-id xmlns:xlink="http://www.w3.org/1999/xlink" content-type="doi" xlink:type="simple">10.3897/phytokeys.258.144435.figure53</object-id><object-id xmlns:xlink="http://www.w3.org/1999/xlink" content-type="arpha" xlink:type="simple">578BF533-709B-507A-ABCB-C9DB2FC59F67</object-id><label>Figure 53.</label><caption><p>Distribution of <tp:taxon-name><tp:taxon-name-part taxon-name-part-type="genus" reg="Justicia">Justicia</tp:taxon-name-part><tp:taxon-name-part taxon-name-part-type="species" reg="alpina">alpina</tp:taxon-name-part><tp:taxon-name-part taxon-name-part-type="infraspecific-rank">subsp.</tp:taxon-name-part><tp:taxon-name-part taxon-name-part-type="subspecies" reg="alpina">alpina</tp:taxon-name-part></tp:taxon-name> (yellow squares) and <tp:taxon-name><tp:taxon-name-part taxon-name-part-type="genus" reg="Justicia">J.</tp:taxon-name-part><tp:taxon-name-part taxon-name-part-type="species" reg="alpina">alpina</tp:taxon-name-part><tp:taxon-name-part taxon-name-part-type="infraspecific-rank">subsp.</tp:taxon-name-part><tp:taxon-name-part taxon-name-part-type="subspecies" reg="machupicchuensis">machupicchuensis</tp:taxon-name-part></tp:taxon-name> (red circles) in Peru.</p></caption><graphic xmlns:xlink="http://www.w3.org/1999/xlink" xlink:href="phytokeys-258-001_article-144435__-g053.jpg" position="float" orientation="portrait" xlink:type="simple" id="oo_1354168.jpg"><uri content-type="original_file" xlink:type="simple">https://binary.pensoft.net/fig/1354168</uri></graphic></fig></tp:treatment-sec></tp:taxon-treatment>
