# Supplementary material for: ﻿Preliminary notes on Justicia (Acanthaceae) in Peru
Source: PhytoKeys. 2025 Jun 16;258:1–123. doi: 10.3897/phytokeys.258.144435 (PMC12239001; doi:10.3897/phytokeys.258.144435)
Supplement: XML Treatment for Justicia cuspidulata [file phytokeys.258.144435-treatment4.xml]

<!DOCTYPE tp:taxon-treatment
  PUBLIC "-//TaxonX//DTD Taxonomic Treatment Publishing DTD v0 20100105//EN" "tax-treatment-NSO.dtd">
<tp:taxon-treatment xmlns:tp="http://www.plazi.org/taxpub"><tp:treatment-meta><kwd-group><label>Taxon classification</label><kwd>
                <named-content content-type="kingdom">Plantae</named-content>
              </kwd><kwd>
                <named-content content-type="order">Lamiales</named-content>
              </kwd><kwd>
                <named-content content-type="family">Acanthaceae</named-content>
              </kwd></kwd-group><mixed-citation publication-type="journal"><person-group><name><surname>Villanueva-Espinoza</surname><given-names>Rosa</given-names></name><name><surname>Deng</surname><given-names>Yunfei</given-names></name><name><surname>Scotland</surname><given-names>Robert</given-names></name><name><surname>Wood</surname><given-names>John R. I.</given-names></name></person-group><article-title>﻿Preliminary notes on <italic><tp:taxon-name><tp:taxon-name-part taxon-name-part-type="genus" reg="Justicia">Justicia</tp:taxon-name-part></tp:taxon-name></italic> (<tp:taxon-name><tp:taxon-name-part taxon-name-part-type="family">Acanthaceae</tp:taxon-name-part></tp:taxon-name>) in Peru</article-title><source>PhytoKeys</source><day>16</day><month>06</month><year>2025</year><volume>258</volume><fpage>1</fpage><lpage>123</lpage><pub-id pub-id-type="doi">10.3897/phytokeys.258.144435</pub-id></mixed-citation></tp:treatment-meta><tp:nomenclature><label>﻿﻿2.</label><tp:taxon-name>
              <object-id xmlns:xlink="http://www.w3.org/1999/xlink" content-type="arpha" xlink:type="simple">0702DCA2-5370-5A6C-A904-008D447BDC9E</object-id>
              <tp:taxon-name-part taxon-name-part-type="genus" reg="Justicia">Justicia</tp:taxon-name-part>
              <tp:taxon-name-part taxon-name-part-type="species" reg="cuspidulata">cuspidulata</tp:taxon-name-part>
            </tp:taxon-name><tp:taxon-authority>(Nees) Wassh., Monogr. Syst. Bot. Missouri Bot. Gard. 45: 1253. 1993. (Wasshausen 1993: 1253)</tp:taxon-authority><tp:nomenclature-citation-list><tp:nomenclature-citation><tp:taxon-name>
                  <tp:taxon-name-part taxon-name-part-type="genus" reg="Rhytiglossa">Rhytiglossa</tp:taxon-name-part>
                  <tp:taxon-name-part taxon-name-part-type="species" reg="cuspidulata">cuspidulata</tp:taxon-name-part>
                </tp:taxon-name><comment>Nees, Prodr. [A. P. de Candolle] 11: 348. 1847. (<xref ref-type="bibr" rid="B35">Nees 1847b</xref>: 348) Type. PERU. Amazonas, Chachapoyas. <italic>A. Mathews</italic> 3152bis (holotype K-000529252, isotypes BM-000617660, G-00236276, G-00236277, G-00236278, K-000529253, OXF-00194644, US-02878809, fragment).</comment></tp:nomenclature-citation><tp:nomenclature-citation><tp:taxon-name>
                  <tp:taxon-name-part taxon-name-part-type="genus" reg="Rhytiglossa">Rhytiglossa</tp:taxon-name-part>
                  <tp:taxon-name-part taxon-name-part-type="species" reg="hookeriana">hookeriana</tp:taxon-name-part>
                </tp:taxon-name><comment>Nees, Prodr. [A. P. de Candolle] 11: 348. 1847. (<xref ref-type="bibr" rid="B35">Nees 1847b</xref>: 348) Type. PERU. Amazonas, Chacapoyas, Sesuya, <italic>A. Mathews</italic> 3152 (holotype K-000529384, isotypes BM-000617661, G-00236301, G-00236302, GZU-000251216 (fragment), K-000529383, OXF-00194660), syn. nov.</comment></tp:nomenclature-citation><tp:nomenclature-citation><tp:taxon-name>
                  <tp:taxon-name-part taxon-name-part-type="genus" reg="Dianthera">Dianthera</tp:taxon-name-part>
                  <tp:taxon-name-part taxon-name-part-type="species" reg="hookeriana">hookeriana</tp:taxon-name-part>
                </tp:taxon-name><comment>(Nees) Benth. &amp; Hook.f. ex B.D.Jacks., Index Kew. 1(2): 742. 1893. (<xref ref-type="bibr" rid="B16">Jackson 1893</xref>: 742)</comment></tp:nomenclature-citation><tp:nomenclature-citation><tp:taxon-name>
                  <tp:taxon-name-part taxon-name-part-type="genus" reg="Ecbolium">Ecbolium</tp:taxon-name-part>
                  <tp:taxon-name-part taxon-name-part-type="species" reg="hookerianum">hookerianum</tp:taxon-name-part>
                </tp:taxon-name><comment>(Nees) Kuntze, Revis. Gen. Pl. 2: 980. 1891. (<xref ref-type="bibr" rid="B20">Kuntze 1891</xref>: 980)</comment></tp:nomenclature-citation><tp:nomenclature-citation><tp:taxon-name>
                  <tp:taxon-name-part taxon-name-part-type="genus" reg="Justicia">Justicia</tp:taxon-name-part>
                  <tp:taxon-name-part taxon-name-part-type="species" reg="chachapoyasensis">chachapoyasensis</tp:taxon-name-part>
                </tp:taxon-name><comment>Wassh., Monogr. Syst. Bot. Missouri Bot. Gard. 45: 1253.1993. (<xref ref-type="bibr" rid="B45">Wasshausen 1993</xref>: 1253) Type. Based on <tp:taxon-name><tp:taxon-name-part taxon-name-part-type="genus" reg="Rhytiglossa">Rhytiglossa</tp:taxon-name-part><tp:taxon-name-part taxon-name-part-type="species" reg="hookeriana">hookeriana</tp:taxon-name-part></tp:taxon-name> Nees</comment></tp:nomenclature-citation></tp:nomenclature-citation-list></tp:nomenclature><tp:treatment-sec sec-type="material" id="SECID0EWMAG"><title>Type.</title><p>Based on <italic><tp:taxon-name><tp:taxon-name-part taxon-name-part-type="genus" reg="Rhytiglossa">Rhytiglossa</tp:taxon-name-part><tp:taxon-name-part taxon-name-part-type="species" reg="cuspidulata">cuspidulata</tp:taxon-name-part></tp:taxon-name></italic> Nees,</p></tp:treatment-sec><tp:treatment-sec sec-type="description" id="SECID0EHNAG"><title>Description.</title><p>Stems pubescent. Leaves petiolate, 2–4 × 1–2.5 cm, ovate, obovate or elliptic, apex acuminate to rounded, acute, apiculate or cuspidate, only slightly longer than broad, base cuneate, pubescent; petioles 0.5–1 cm. Inflorescence a terminal spike, 6–10 cm long, usually much exceeding the subtending leaf pair, flowers in opposite pairs, bracts narrowly deltoid-lanceolate, c. 5 mm long, bracteoles 6–8 mm long, narrowly linear-lanceolate, hirtellous, slightly exceeding the 4-lobed calyx; calyx lobes 5–6 mm long, pubescent; corolla 12–18 mm long to apex of upper lip, pink, pubescent, lower lip slightly longer, spreading, lobed to 5 mm, lobes rounded; thecae weakly superposed, base muticous, c. 1 mm long. Capsule and seeds not seen.</p></tp:treatment-sec><tp:treatment-sec sec-type="Illustration" id="SECID0EMNAG"><title>Illustration.</title><p>Fig. <xref ref-type="fig" rid="F3">3</xref>.</p><fig id="F3" position="float" orientation="portrait"><object-id xmlns:xlink="http://www.w3.org/1999/xlink" content-type="doi" xlink:type="simple">10.3897/phytokeys.258.144435.figure3</object-id><object-id xmlns:xlink="http://www.w3.org/1999/xlink" content-type="arpha" xlink:type="simple">4673CCF8-FB9B-5F7C-9A42-02F0147EC6C6</object-id><label>Figure 3.</label><caption><p>Photographs of <italic><tp:taxon-name><tp:taxon-name-part taxon-name-part-type="genus" reg="Justicia">Justicia</tp:taxon-name-part><tp:taxon-name-part taxon-name-part-type="species" reg="cuspidulata">cuspidulata</tp:taxon-name-part></tp:taxon-name></italic>. Note the pink flowers with prominent “herring bone” patterning and obtuse leaves with short petioles. Photographs of <italic>Aybar</italic> 13 by David Aybar.</p></caption><graphic xmlns:xlink="http://www.w3.org/1999/xlink" xlink:href="phytokeys-258-001_article-144435__-g003.jpg" position="float" orientation="portrait" xlink:type="simple" id="oo_1354114.jpg"><uri content-type="original_file" xlink:type="simple">https://binary.pensoft.net/fig/1354114</uri></graphic></fig></tp:treatment-sec><tp:treatment-sec sec-type="phenology" id="SECID0EQOAG"><title>Phenology.</title><p>Found in flower in March.</p></tp:treatment-sec><tp:treatment-sec sec-type="habitat" id="SECID0EVOAG"><title>Habitat.</title><p>Disturbed woodland, 697 m.</p></tp:treatment-sec><tp:treatment-sec sec-type="distribution" id="SECID0E1OAG"><title>Distribution.</title><p>A rare species endemic to Amazonas Province and only known from the type and a single modern collection. Fig. <xref ref-type="fig" rid="F54">54</xref>.</p></tp:treatment-sec><tp:treatment-sec sec-type="material" id="SECID0EEPAG"><title>Material examined.</title><p><bold>Peru</bold> • <bold>Amazonas</bold>: Prov. Utcubamba, Dist. Jamalca, between Bagua Grande and Pedro Ruiz, <named-content xmlns:xlink="http://www.w3.org/1999/xlink" content-type="dwc:verbatimCoordinates" xlink:type="simple"><named-content content-type="geo-json" specific-use="{&#34;type&#34;:&#34;Point&#34;,&#34;coordinates&#34;:[-78.207194,-5.878194]}" id="NCID0ERPAG" xlink:type="simple">5°52'41.5"S, 78°12'25.9"W</named-content></named-content>, 697 m, 29 March 2024, <italic>D. Aybar</italic> 001 (MOL); • ibid., 4 May 2024, <italic>D. Aybar</italic> 013 (MOL).</p></tp:treatment-sec><tp:treatment-sec sec-type="notes" id="SECID0E1PAG"><title>Notes.</title><p><italic><tp:taxon-name><tp:taxon-name-part taxon-name-part-type="genus" reg="Rhytiglossa">Rhytiglossa</tp:taxon-name-part><tp:taxon-name-part taxon-name-part-type="species" reg="cuspidulata">cuspidulata</tp:taxon-name-part></tp:taxon-name></italic> Nees and <italic><tp:taxon-name><tp:taxon-name-part taxon-name-part-type="genus" reg="Rhytiglossa">R.</tp:taxon-name-part><tp:taxon-name-part taxon-name-part-type="species" reg="hookeriana">hookeriana</tp:taxon-name-part></tp:taxon-name></italic> Nees were described by Nees in the same publication based on different sheets of the same collection number. Although the cuspidate leaves of the <italic><tp:taxon-name><tp:taxon-name-part taxon-name-part-type="genus" reg="Rhytiglossa">R.</tp:taxon-name-part><tp:taxon-name-part taxon-name-part-type="species" reg="cuspidulata">cuspidulata</tp:taxon-name-part></tp:taxon-name></italic> are very distinct at first glance from the acute to shortly acuminate leaves of <italic><tp:taxon-name><tp:taxon-name-part taxon-name-part-type="genus" reg="Rhytiglossa">R.</tp:taxon-name-part><tp:taxon-name-part taxon-name-part-type="species" reg="hookeriana">hookeriana</tp:taxon-name-part></tp:taxon-name></italic> there is considerable variation in the various sheets of this collection at BM, K and OXF with varying degrees of intermixture. K-000529252 has lower leaves shortly acuminate and apiculate, but the upper leaves rounded and cuspidate at apex. K-000529384 has some leaves acute and some obtuse and mucronate. No other distinguishing characters are discernible. It seems difficult to maintain <italic><tp:taxon-name><tp:taxon-name-part taxon-name-part-type="genus" reg="Rhytiglossa">Rhytiglossa</tp:taxon-name-part><tp:taxon-name-part taxon-name-part-type="species" reg="cuspidulata">cuspidulata</tp:taxon-name-part></tp:taxon-name></italic> Nees and <italic><tp:taxon-name><tp:taxon-name-part taxon-name-part-type="genus" reg="Rhytiglossa">R.</tp:taxon-name-part><tp:taxon-name-part taxon-name-part-type="species" reg="hookeriana">hookeriana</tp:taxon-name-part></tp:taxon-name></italic> as distinct taxa except possibly as forms so we propose they are treated under the oldest available name in <italic><tp:taxon-name><tp:taxon-name-part taxon-name-part-type="genus" reg="Justicia">Justicia</tp:taxon-name-part></tp:taxon-name></italic>, which is <italic><tp:taxon-name><tp:taxon-name-part taxon-name-part-type="genus" reg="Justicia">J.</tp:taxon-name-part><tp:taxon-name-part taxon-name-part-type="species" reg="cuspidulata">cuspidulata</tp:taxon-name-part></tp:taxon-name></italic> (Nees) Wassh., <italic><tp:taxon-name><tp:taxon-name-part taxon-name-part-type="genus" reg="Justicia">J.</tp:taxon-name-part><tp:taxon-name-part taxon-name-part-type="species" reg="hookeriana">hookeriana</tp:taxon-name-part></tp:taxon-name></italic> being already occupied as <italic><tp:taxon-name><tp:taxon-name-part taxon-name-part-type="genus" reg="Justicia">J.</tp:taxon-name-part><tp:taxon-name-part taxon-name-part-type="species" reg="hookeriana">hookeriana</tp:taxon-name-part></tp:taxon-name></italic> (Nees) T. Anderson from Sri Lanka.</p><p><xref ref-type="bibr" rid="B9">Ezcurra (2002)</xref> equated <italic><tp:taxon-name><tp:taxon-name-part taxon-name-part-type="genus" reg="Rhytiglossa">R.</tp:taxon-name-part><tp:taxon-name-part taxon-name-part-type="species" reg="cuspidulata">cuspidulata</tp:taxon-name-part></tp:taxon-name></italic> with plants of the Chaco but Wasshausen &amp; Wood showed that the Chaco plants were a distinct species, <italic><tp:taxon-name><tp:taxon-name-part taxon-name-part-type="genus" reg="Justicia">Justicia</tp:taxon-name-part><tp:taxon-name-part taxon-name-part-type="species" reg="praetermissa">praetermissa</tp:taxon-name-part></tp:taxon-name></italic> Wassh. &amp; Wood (Wasshausen &amp; Wood 2003).</p><p>Curiously, this plant was not recollected for over 150 years before David Aybar re-found it in March 2024. Photographs of this newly rediscovered species are shown in Fig. <xref ref-type="fig" rid="F3">3</xref>.</p></tp:treatment-sec><tp:treatment-sec><!--Section generated to contain objects referenced in tp:taxon-treatment.--><fig id="F54" position="float" orientation="portrait"><object-id xmlns:xlink="http://www.w3.org/1999/xlink" content-type="doi" xlink:type="simple">10.3897/phytokeys.258.144435.figure54</object-id><object-id xmlns:xlink="http://www.w3.org/1999/xlink" content-type="arpha" xlink:type="simple">B81871EC-F64D-5607-ADE0-13AFD350CE76</object-id><label>Figure 54.</label><caption><p>Distribution of <italic><tp:taxon-name><tp:taxon-name-part taxon-name-part-type="genus" reg="Justicia">Justicia</tp:taxon-name-part><tp:taxon-name-part taxon-name-part-type="species" reg="cuspidulata">cuspidulata</tp:taxon-name-part></tp:taxon-name></italic> (yellow polygon), <tp:taxon-name><tp:taxon-name-part taxon-name-part-type="genus" reg="Justicia">J.</tp:taxon-name-part><tp:taxon-name-part taxon-name-part-type="species" reg="discolor">discolor</tp:taxon-name-part><tp:taxon-name-part taxon-name-part-type="infraspecific-rank">subsp.</tp:taxon-name-part><tp:taxon-name-part taxon-name-part-type="subspecies" reg="discolor">discolor</tp:taxon-name-part></tp:taxon-name> (orange circles), <tp:taxon-name><tp:taxon-name-part taxon-name-part-type="genus" reg="Justicia">J.</tp:taxon-name-part><tp:taxon-name-part taxon-name-part-type="species" reg="discolor">discolor</tp:taxon-name-part><tp:taxon-name-part taxon-name-part-type="infraspecific-rank">subsp.</tp:taxon-name-part><tp:taxon-name-part taxon-name-part-type="subspecies" reg="filisepala">filisepala</tp:taxon-name-part></tp:taxon-name> (red squares) and <italic><tp:taxon-name><tp:taxon-name-part taxon-name-part-type="genus" reg="Justicia">J.</tp:taxon-name-part><tp:taxon-name-part taxon-name-part-type="species" reg="rojasiae">rojasiae</tp:taxon-name-part></tp:taxon-name></italic> (green triangles) in Peru.</p></caption><graphic xmlns:xlink="http://www.w3.org/1999/xlink" xlink:href="phytokeys-258-001_article-144435__-g054.jpg" position="float" orientation="portrait" xlink:type="simple" id="oo_1354169.jpg"><uri content-type="original_file" xlink:type="simple">https://binary.pensoft.net/fig/1354169</uri></graphic></fig></tp:treatment-sec><ref-list><ref id="B35"><mixed-citation xmlns:xlink="http://www.w3.org/1999/xlink" xlink:type="simple"><person-group><name name-style="western"><surname>Ruiz</surname><given-names>H</given-names></name><name name-style="western"><surname>Pavón</surname><given-names>JA</given-names></name></person-group> (<year>1798</year>) Florae Peruvianae, et Chilensis, vol 1. Gabrielis de Sancha, Madrid. <ext-link xlink:href="https://www.biodiversitylibrary.org/page/671319" ext-link-type="uri" xlink:type="simple">https://www.biodiversitylibrary.org/page/671319</ext-link></mixed-citation></ref><ref id="B16"><mixed-citation xmlns:xlink="http://www.w3.org/1999/xlink" xlink:type="simple"><person-group><name name-style="western"><surname>Jackson</surname><given-names>BD</given-names></name></person-group> (<year>1893</year>) Index Kewensis. Royal Botanic Gardens, Kew.</mixed-citation></ref><ref id="B20"><mixed-citation xmlns:xlink="http://www.w3.org/1999/xlink" xlink:type="simple"><person-group><name name-style="western"><surname>Kuntze</surname><given-names>O</given-names></name></person-group> (<year>1891</year>) Revisio Generum Plantarum, Vols. 1–2. A. Felix, Leipzig.</mixed-citation></ref><ref id="B45"><mixed-citation xmlns:xlink="http://www.w3.org/1999/xlink" xlink:type="simple"><person-group><name name-style="western"><surname>Wasshausen</surname><given-names>DC</given-names></name></person-group> (<year>1993</year>) <tp:taxon-name><tp:taxon-name-part taxon-name-part-type="family">Acanthaceae</tp:taxon-name-part></tp:taxon-name>. In: Brako L, Zarucchi JL (Eds) Catalogue of the flowering plants and gymnosperms of Peru, appendix 1. Botanical Garden Monographs in Systematic Botany from the Missouri Botanical Garden 45: 1253.</mixed-citation></ref><ref id="B9"><mixed-citation xmlns:xlink="http://www.w3.org/1999/xlink" xlink:type="simple"><person-group><name name-style="western"><surname>Ezcurra</surname><given-names>C</given-names></name></person-group> (<year>2002</year>) <article-title>El género <italic><tp:taxon-name><tp:taxon-name-part taxon-name-part-type="genus">Justicia</tp:taxon-name-part></tp:taxon-name></italic> (<tp:taxon-name><tp:taxon-name-part taxon-name-part-type="family">Acanthaceae</tp:taxon-name-part></tp:taxon-name>) en Sudamérica Austral.</article-title><source>Annals of the Missouri Botanical Garden</source><volume>89</volume>(<issue>2</issue>): <fpage>225</fpage>–<lpage>280</lpage>. <ext-link xlink:href="10.2307/3298565" ext-link-type="doi" xlink:type="simple">https://doi.org/10.2307/3298565</ext-link></mixed-citation></ref></ref-list></tp:taxon-treatment>
