# Supplementary material for: ﻿Preliminary notes on Justicia (Acanthaceae) in Peru
Source: PhytoKeys. 2025 Jun 16;258:1–123. doi: 10.3897/phytokeys.258.144435 (PMC12239001; doi:10.3897/phytokeys.258.144435)
Supplement: XML Treatment for Justicia chimboracensis [file phytokeys.258.144435-treatment5.xml]

<!DOCTYPE tp:taxon-treatment
  PUBLIC "-//TaxonX//DTD Taxonomic Treatment Publishing DTD v0 20100105//EN" "tax-treatment-NSO.dtd">
<tp:taxon-treatment xmlns:tp="http://www.plazi.org/taxpub"><tp:treatment-meta><kwd-group><label>Taxon classification</label><kwd>
                <named-content content-type="kingdom">Plantae</named-content>
              </kwd><kwd>
                <named-content content-type="order">Lamiales</named-content>
              </kwd><kwd>
                <named-content content-type="family">Acanthaceae</named-content>
              </kwd></kwd-group><mixed-citation publication-type="journal"><person-group><name><surname>Villanueva-Espinoza</surname><given-names>Rosa</given-names></name><name><surname>Deng</surname><given-names>Yunfei</given-names></name><name><surname>Scotland</surname><given-names>Robert</given-names></name><name><surname>Wood</surname><given-names>John R. I.</given-names></name></person-group><article-title>﻿Preliminary notes on <italic><tp:taxon-name><tp:taxon-name-part taxon-name-part-type="genus" reg="Justicia">Justicia</tp:taxon-name-part></tp:taxon-name></italic> (<tp:taxon-name><tp:taxon-name-part taxon-name-part-type="family">Acanthaceae</tp:taxon-name-part></tp:taxon-name>) in Peru</article-title><source>PhytoKeys</source><day>16</day><month>06</month><year>2025</year><volume>258</volume><fpage>1</fpage><lpage>123</lpage><pub-id pub-id-type="doi">10.3897/phytokeys.258.144435</pub-id></mixed-citation></tp:treatment-meta><tp:nomenclature><label>﻿﻿3.</label><tp:taxon-name>
              <object-id xmlns:xlink="http://www.w3.org/1999/xlink" content-type="arpha" xlink:type="simple">BAC4F123-DD4C-57FA-B71B-C5C65CF8D39F</object-id>
              <tp:taxon-name-part taxon-name-part-type="genus" reg="Justicia">Justicia</tp:taxon-name-part>
              <tp:taxon-name-part taxon-name-part-type="species" reg="chimboracensis">chimboracensis</tp:taxon-name-part>
            </tp:taxon-name><tp:taxon-authority>Wassh., Fl. Ecuador 89: 138. 2013. (Wasshausen 2013: 138)</tp:taxon-authority><tp:nomenclature-citation-list><tp:nomenclature-citation><tp:taxon-name>
                  <tp:taxon-name-part taxon-name-part-type="genus" reg="Justicia">Justicia</tp:taxon-name-part>
                  <tp:taxon-name-part taxon-name-part-type="species" reg="loxensis">loxensis</tp:taxon-name-part>
                </tp:taxon-name><comment>Wassh., Fl. Ecuador 89: 138. 2013. (<xref ref-type="bibr" rid="B48">Wasshausen 2013</xref>: 138) syn. nov. Type. ECUADOR. Loja, road from Loja to Zaruma, between Chinches and Sambi, <italic>Harling &amp; Andersson</italic> 14236 (holotype GB-14236, isotype US-01106144).</comment></tp:nomenclature-citation></tp:nomenclature-citation-list></tp:nomenclature><tp:treatment-sec sec-type="material" id="SECID0EJWAG"><title>Type.</title><p>Ecuador • Chimborazo, Canyon of Río Chanchan, 5 km N of Huigra, <italic>W.H. Camp</italic> E-3285 (holotype US-01106141, isotypes CAS-560569, COL, K-000543842, M-0244152, MO-3085139, NY-2685706, P-04023385, S-12-734, US-02878220).</p></tp:treatment-sec><tp:treatment-sec sec-type="description" id="SECID0ERWAG"><title>Description.</title><p>Perennial herb resembling <italic><tp:taxon-name><tp:taxon-name-part taxon-name-part-type="genus" reg="Justicia">J.</tp:taxon-name-part><tp:taxon-name-part taxon-name-part-type="species" reg="alpina">alpina</tp:taxon-name-part></tp:taxon-name></italic> and <italic><tp:taxon-name><tp:taxon-name-part taxon-name-part-type="genus" reg="Justicia">J.</tp:taxon-name-part><tp:taxon-name-part taxon-name-part-type="species" reg="cuspidulata">cuspidulata</tp:taxon-name-part></tp:taxon-name></italic> in habit, shortly petiolate leaves and terminal spicate inflorescence with 4-lobed calyx, large reddish corollas and weakly superposed, basally muticous anther thecae. It is distinguished by the larger, 3.5–9 (–14) × 1.5–5 (–6.5) cm, ovate to oblong-elliptic leaves, which are apically acute to shortly acuminate and basally attenuate and decurrent onto petioles 0.5–2 cm long; also by the generally shorter, laxer spikes 4–10 cm long which usually scarcely exceed the subtending leaf pair, by the calyx lobes filiform apically, ± equalling the bracteoles and by the distinctly larger corolla 2.8–4.5 cm long, which lacks “herring bone” patterning.</p></tp:treatment-sec><tp:treatment-sec sec-type="Illustration" id="SECID0ENXAG"><title>Illustration.</title><p>Fig. <xref ref-type="fig" rid="F4">4</xref>; <xref ref-type="bibr" rid="B48">Wasshausen (2013</xref>: 127, 139); <xref ref-type="bibr" rid="B38">Sagástegui-Alva et al. (2003</xref>: 52).</p><fig id="F4" position="float" orientation="portrait"><object-id xmlns:xlink="http://www.w3.org/1999/xlink" content-type="doi" xlink:type="simple">10.3897/phytokeys.258.144435.figure4</object-id><object-id xmlns:xlink="http://www.w3.org/1999/xlink" content-type="arpha" xlink:type="simple">77744B9F-BFA5-50ED-A18B-5F609A3D0475</object-id><label>Figure 4.</label><caption><p>Photographs of <italic><tp:taxon-name><tp:taxon-name-part taxon-name-part-type="genus" reg="Justicia">Justicia</tp:taxon-name-part><tp:taxon-name-part taxon-name-part-type="species" reg="chimboracensis">chimboracensis</tp:taxon-name-part></tp:taxon-name></italic>. Note the absence of “herring bone” patterning and the muticous thecae held at different angles. Photographs by Rosa Villanueva</p></caption><graphic xmlns:xlink="http://www.w3.org/1999/xlink" xlink:href="phytokeys-258-001_article-144435__-g004.jpg" position="float" orientation="portrait" xlink:type="simple" id="oo_1354115.jpg"><uri content-type="original_file" xlink:type="simple">https://binary.pensoft.net/fig/1354115</uri></graphic></fig></tp:treatment-sec><tp:treatment-sec sec-type="phenology" id="SECID0EXYAG"><title>Phenology.</title><p>Flowers from February to July.</p></tp:treatment-sec><tp:treatment-sec sec-type="habitat" id="SECID0E3YAG"><title>Habitat.</title><p>1400–2000(–2500) m, scrubby banks.</p></tp:treatment-sec><tp:treatment-sec sec-type="distribution" id="SECID0EBZAG"><title>Distribution.</title><p>Southern Ecuador and northwest Peru in the departments of Amazonas, Cajamarca and Lambayeque. Fig. <xref ref-type="fig" rid="F55">55</xref>.</p></tp:treatment-sec><tp:treatment-sec sec-type="material" id="SECID0ELZAG"><title>Material examined.</title><p><bold>Peru</bold> • <bold>Amazonas</bold>: Prov. Chachapoyas, 11 km E of Chachapoyas on road to Molinopampa, 1850 m, 23 Feb. 1978, <italic>D.C. Wasshausen &amp; F. Encarnación</italic> 980 (K, US); • ibid., Chachapoyas, outside town on road to Mendoza, 1500 m, 10 April 2001, <italic>H. van der Werff et al.</italic> 16872 (USM); Prov. Bongara, Río Utcubamba, 18–19 km below Caclic, 1500 m, 15 June 1964, <italic>P.C. Hutchison &amp; J.K. Wright</italic> 5857 (USM); • ibid., road from Puente Inferno to Chachapoyas, Río Utcubamba, 1420 m, 25 Feb. 1976, <italic>T. Plowman</italic> 5556 (USM); • ibid., km 19 Pedro Ruiz a Chachapoyas, Oct. 1990, <italic>F. Kahn &amp; F. Moussa</italic> 2745 (USM); • ibid., Dist. Churuha, Catarata Ashpachaca, entre Pedro Ruiz y Chachapoyas, <named-content xmlns:xlink="http://www.w3.org/1999/xlink" content-type="dwc:verbatimCoordinates" xlink:type="simple"><named-content content-type="geo-json" specific-use="{&#34;type&#34;:&#34;Point&#34;,&#34;coordinates&#34;:[-77.917306,-6.013472]}" id="NCID0EC1AG" xlink:type="simple">6°00'48.5"S, 77°55'02.3"W</named-content></named-content>, 512 m, 2 May 2024, <italic>D. Aybar</italic> 009 (MOL); Prov. Luya, Dist. El Tingo, entre Cacle y Pedro Ruiz, 1470 m, 7 July 2001, <italic>I. Sánchez Vega &amp; A. Delgado Salinas</italic> 10813 (CPUN, US). • <bold>Cajamarca</bold>: Prov. Contumazá, 28 km below Contumazá towards Cascas, <named-content xmlns:xlink="http://www.w3.org/1999/xlink" content-type="dwc:verbatimCoordinates" xlink:type="simple"><named-content content-type="geo-json" specific-use="{&#34;type&#34;:&#34;Point&#34;,&#34;coordinates&#34;:[-78.416667,-7.416667]}" id="NCID0EQ1AG" xlink:type="simple">7°25'S, 78°25'W</named-content></named-content>, 1835–1900 m, 14 April 1986, <italic>M.O. Dillon et al.</italic>4506 (BM, MO); • ibid., La Montaña (Guzmango-Contumazá), 2500 m, 18 May 1979, <italic>A. Sagástegui et al.</italic> 9310 (HUT, US); • ibid., Dist. San Benito, Andaloy, San Benito–Yeton, 2000 m, 23 March 1988, <italic>A. Sagástegui et al.</italic> 13047 (F, HUT, MO, US). Prov. Jaén, 500 m, 27 March 1960, <italic>F. Woytkowski</italic> 5606 (US). • <bold>La Libertad</bold>: Prov. Otuzco, entre Huaranchal and Chuiquizongo, 2000 m., 8 June 1958, <italic>A. López et al.</italic> 2706 (HUT, US). Prov. Gran Chimú, Corlas (Cascas–Contumazá), 1400 m, 16 Feb. 1995, <italic>A. Sagástegui &amp; S. Leiva</italic> 15512 (F, MO). • <bold>Lambayeque</bold>: road to Jaén, 38.6 km east of Olmos, west side of Abra Porculla [<named-content xmlns:xlink="http://www.w3.org/1999/xlink" content-type="dwc:verbatimCoordinates" xlink:type="simple"><named-content content-type="geo-json" specific-use="{&#34;type&#34;:&#34;Point&#34;,&#34;coordinates&#34;:[-79.500000,-5.850000]}" id="NCID0EI2AG" xlink:type="simple">5°51'S, 79°30'W</named-content></named-content>], 1570 m, 14 March 1964 <italic>P.C. Hutchison &amp; J.K. Wright</italic> 4431 (MO, US, USM).</p></tp:treatment-sec><tp:treatment-sec sec-type="notes" id="SECID0EP2AG"><title>Notes.</title><p>This plant is somewhat variable. At one extreme, <italic>Sagástegui et al.</italic> 13047 has a corolla 4–4.5 cm long and obscurely puberulent calyx lobes, thus fitting <italic><tp:taxon-name><tp:taxon-name-part taxon-name-part-type="genus" reg="Justicia">J.</tp:taxon-name-part><tp:taxon-name-part taxon-name-part-type="species" reg="loxensis">loxensis</tp:taxon-name-part></tp:taxon-name></italic> rather well. At the other extreme, <italic>Wasshausen &amp; Encarnación</italic> 980 has a shorter corolla c. 3.5 cm long, similar to the type of <italic><tp:taxon-name><tp:taxon-name-part taxon-name-part-type="genus" reg="Justicia">J.</tp:taxon-name-part><tp:taxon-name-part taxon-name-part-type="species" reg="chimboracensis">chimboracensis</tp:taxon-name-part></tp:taxon-name></italic>, but with a pubescent calyx. Other specimens lie between the two extremes.</p><p>Specimens of this plant collected in Peru were generally identified in herbaria as <italic><tp:taxon-name><tp:taxon-name-part taxon-name-part-type="genus" reg="Justicia">Justicia</tp:taxon-name-part><tp:taxon-name-part taxon-name-part-type="species" reg="chachapoyasensis">chachapoyasensis</tp:taxon-name-part></tp:taxon-name></italic> (<italic><tp:taxon-name><tp:taxon-name-part taxon-name-part-type="genus" reg="Rhytiglossa">Rhytiglossa</tp:taxon-name-part><tp:taxon-name-part taxon-name-part-type="species" reg="hookeriana">hookeriana</tp:taxon-name-part></tp:taxon-name></italic>), possibly because it grows near Chachapoyas. The species appear to be related but the inflorescence, corolla and calyx lobes are different.</p></tp:treatment-sec><tp:treatment-sec><!--Section generated to contain objects referenced in tp:taxon-treatment.--><fig id="F55" position="float" orientation="portrait"><object-id xmlns:xlink="http://www.w3.org/1999/xlink" content-type="doi" xlink:type="simple">10.3897/phytokeys.258.144435.figure55</object-id><object-id xmlns:xlink="http://www.w3.org/1999/xlink" content-type="arpha" xlink:type="simple">3665DC37-E93D-59F0-BAFC-B3896C17C322</object-id><label>Figure 55.</label><caption><p>Distribution of <italic><tp:taxon-name><tp:taxon-name-part taxon-name-part-type="genus" reg="Justicia">Justicia</tp:taxon-name-part><tp:taxon-name-part taxon-name-part-type="species" reg="chimboracensis">chimboracensis</tp:taxon-name-part></tp:taxon-name></italic> (yellow circles), <italic><tp:taxon-name><tp:taxon-name-part taxon-name-part-type="genus" reg="Justicia">J.</tp:taxon-name-part><tp:taxon-name-part taxon-name-part-type="species" reg="pozuzoensis">pozuzoensis</tp:taxon-name-part></tp:taxon-name></italic> (green triangles) and <italic><tp:taxon-name><tp:taxon-name-part taxon-name-part-type="genus" reg="Justicia">J.</tp:taxon-name-part><tp:taxon-name-part taxon-name-part-type="species" reg="oppositiflora">oppositiflora</tp:taxon-name-part></tp:taxon-name></italic> (red squares) in Peru.</p></caption><graphic xmlns:xlink="http://www.w3.org/1999/xlink" xlink:href="phytokeys-258-001_article-144435__-g055.jpg" position="float" orientation="portrait" xlink:type="simple" id="oo_1354170.jpg"><uri content-type="original_file" xlink:type="simple">https://binary.pensoft.net/fig/1354170</uri></graphic></fig></tp:treatment-sec><ref-list><ref id="B48"><mixed-citation xmlns:xlink="http://www.w3.org/1999/xlink" xlink:type="simple"><person-group><name name-style="western"><surname>Wasshausen</surname><given-names>DC</given-names></name></person-group> (<year>2013</year>) <article-title><tp:taxon-name><tp:taxon-name-part taxon-name-part-type="family">Acanthaceae</tp:taxon-name-part></tp:taxon-name>.</article-title> In: <person-group><name name-style="western"><surname>Persson</surname><given-names>C</given-names></name><name name-style="western"><surname>Stahl</surname><given-names>B</given-names></name></person-group> (<role>Eds</role>) <issue-title>Flora of Ecuador 179.</issue-title><source>Department of Biological and Environmental Sciences, University of Gothenburg, Goteborg</source>, <fpage>1</fpage>–<lpage>328</lpage>.</mixed-citation></ref><ref id="B38"><mixed-citation xmlns:xlink="http://www.w3.org/1999/xlink" xlink:type="simple"><person-group><name name-style="western"><surname>Sagástegui-Alva</surname><given-names>A</given-names></name><name name-style="western"><surname>Sánchez-Vega</surname><given-names>I</given-names></name><name name-style="western"><surname>Zapata-Cruz</surname><given-names>M</given-names></name><name name-style="western"><surname>Dillon</surname><given-names>M</given-names></name></person-group> (<year>2003</year>) Diversidad Florística del Norte de Perú 2: Bosques Montanas. Universidad Privada Antenor Orrego, 305 pp.</mixed-citation></ref></ref-list></tp:taxon-treatment>
