# Supplementary material for: ﻿Preliminary notes on Justicia (Acanthaceae) in Peru
Source: PhytoKeys. 2025 Jun 16;258:1–123. doi: 10.3897/phytokeys.258.144435 (PMC12239001; doi:10.3897/phytokeys.258.144435)
Supplement: XML Treatment for Justicia rojasiae [file phytokeys.258.144435-treatment6.xml]

<!DOCTYPE tp:taxon-treatment
  PUBLIC "-//TaxonX//DTD Taxonomic Treatment Publishing DTD v0 20100105//EN" "tax-treatment-NSO.dtd">
<tp:taxon-treatment xmlns:tp="http://www.plazi.org/taxpub"><tp:treatment-meta><kwd-group><label>Taxon classification</label><kwd>
                <named-content content-type="kingdom">Plantae</named-content>
              </kwd><kwd>
                <named-content content-type="order">Lamiales</named-content>
              </kwd><kwd>
                <named-content content-type="family">Acanthaceae</named-content>
              </kwd></kwd-group><mixed-citation publication-type="journal"><person-group><name><surname>Villanueva-Espinoza</surname><given-names>Rosa</given-names></name><name><surname>Deng</surname><given-names>Yunfei</given-names></name><name><surname>Scotland</surname><given-names>Robert</given-names></name><name><surname>Wood</surname><given-names>John R. I.</given-names></name></person-group><article-title>﻿Preliminary notes on <italic><tp:taxon-name><tp:taxon-name-part taxon-name-part-type="genus" reg="Justicia">Justicia</tp:taxon-name-part></tp:taxon-name></italic> (<tp:taxon-name><tp:taxon-name-part taxon-name-part-type="family">Acanthaceae</tp:taxon-name-part></tp:taxon-name>) in Peru</article-title><source>PhytoKeys</source><day>16</day><month>06</month><year>2025</year><volume>258</volume><fpage>1</fpage><lpage>123</lpage><pub-id pub-id-type="doi">10.3897/phytokeys.258.144435</pub-id></mixed-citation></tp:treatment-meta><tp:nomenclature><label>﻿﻿4.</label><tp:taxon-name>
              <object-id xmlns:xlink="http://www.w3.org/1999/xlink" content-type="arpha" xlink:type="simple">807A31C9-F3DD-5D02-B3C9-12EDEF4BDBFF</object-id>
              <tp:taxon-name-part taxon-name-part-type="genus" reg="Justicia">Justicia</tp:taxon-name-part>
              <tp:taxon-name-part taxon-name-part-type="species" reg="rojasiae">rojasiae</tp:taxon-name-part>
              <object-id xmlns:xlink="http://www.w3.org/1999/xlink" content-type="ipni" xlink:type="simple">urn:lsid:ipni.org:names:77363405-1</object-id>
            </tp:taxon-name><tp:taxon-authority>R.Villanueva &amp; J.R.I.Wood</tp:taxon-authority><tp:taxon-status xmlns:xlink="http://www.w3.org/1999/xlink" xlink:type="simple">sp. nov.</tp:taxon-status></tp:nomenclature><tp:treatment-sec sec-type="material" id="SECID0EQ5AG"><title>Type.</title><p>Peru • Pasco, Prov. Oxapampa, Dist. Oxapampa, Parque Nacional Yanachaga-Chemillén. Quebrada Yanachaga, <named-content xmlns:xlink="http://www.w3.org/1999/xlink" content-type="dwc:verbatimCoordinates" xlink:type="simple"><named-content content-type="geo-json" specific-use="{&#34;type&#34;:&#34;Point&#34;,&#34;coordinates&#34;:[-75.466667,-10.400000]}" id="NCID0EZ5AG" xlink:type="simple">10°24'S, 75°28'W</named-content></named-content>, 2250 m, 14 June 2003, <italic>R. Vásquez</italic> 28272 (holotype MO-7066511, isotypes HOXA, US, USM).</p></tp:treatment-sec><tp:treatment-sec sec-type="diagnosis" id="SECID0EA6AG"><title>Diagnosis.</title><p>Similar to <italic><tp:taxon-name><tp:taxon-name-part taxon-name-part-type="genus" reg="Justicia">Justicia</tp:taxon-name-part><tp:taxon-name-part taxon-name-part-type="species" reg="cuspidulata">cuspidulata</tp:taxon-name-part></tp:taxon-name></italic> in the 4-lobed calyx, red corolla and spicate inflorescence with flowers in opposite pairs and reduced bracts resembling the bracteoles, but leaves narrowly oblong-ovate, 2–3 times as long as broad (not ovate-elliptic, scarcely longer than broad), petioles 2–4 mm (not mostly &gt; 10 mm), inflorescence long-pedunculate, lower flower pairs distant, corolla lips relatively short (3–5 mm long, not 10 mm), calyx lobes c. 9 mm long (not 7–8 mm); it also resembles <italic><tp:taxon-name><tp:taxon-name-part taxon-name-part-type="genus" reg="Justicia">J.</tp:taxon-name-part><tp:taxon-name-part taxon-name-part-type="species" reg="alpina">alpina</tp:taxon-name-part></tp:taxon-name></italic> but the leaves are narrowly oblong-ovate, 2–3 times as long as broad, (not ovate, scarcely longer than broad), distinctly petiolate (not subsessile) and spikes much shorter, 4–5 cm long (not 6–20 cm).</p></tp:treatment-sec><tp:treatment-sec sec-type="description" id="SECID0E36AG"><title>Description.</title><p>Perennial herb reaching at least 50 cm in height; stem obscurely 4-angled, subglabrous to obscurely bifariously scurfy-puberulent. Leaves shortly petiolate, lamina mostly 4–7 × 1.3–2 cm, narrowly oblong-ovate, apex acuminate to an obtuse apex, base cuneate, slightly oblique, both surfaces glabrous and lacking prominent cystoliths, veins 4–5 pairs; petioles 2–4 mm, glabrous. Inflorescence of lax terminal spikes, 4–5 cm long, the flowers sessile, solitary or paired, opposite along the rhachis, up to 1.5 cm distant; peduncles 1.5–3.5 cm long, bifariously pubescent; rhachis glandular-pubescent; bracts linear 3–4 × 1 mm, glabrous or thinly (glandular-)pubescent; bracteoles 4–5 × 0.5 mm, linear, sparsely pubescent; calyx 4-lobed to base, lobes 9–10 × 0.5 mm at anthesis, linear, acuminate, sparsely pubescent with multicellular, sometimes gland-tipped hairs; corolla pink, pubescent on the exterior, 2.5 cm long; tube gradually widened from 1 mm at base to 5 mm at mouth, 2-lipped, upper lip c. 1.5–3 mm long, notched, lower lip very shallowly lobed, lobes c. 3 mm long, ovate, rounded; filaments glabrous, white, anther thecae broadly oblong, 1.25 × 1 mm, held at same height, glabrous, lacking appendages; pollen prolate, 39–43 × 23–24 μm, 2-aperturate, colporate, one row of c. 9–12 insulae and a second row of peninsulae on either side of aperture (Fig. <xref ref-type="fig" rid="F48">48B</xref>); ovary and style glabrous. Capsule and seeds not seen.</p></tp:treatment-sec><tp:treatment-sec sec-type="Illustration" id="SECID0EGABG"><title>Illustration.</title><p>Figs <xref ref-type="fig" rid="F5">5</xref>, <xref ref-type="fig" rid="F6">6A, B</xref>.</p><fig id="F5" position="float" orientation="portrait"><object-id xmlns:xlink="http://www.w3.org/1999/xlink" content-type="doi" xlink:type="simple">10.3897/phytokeys.258.144435.figure5</object-id><object-id xmlns:xlink="http://www.w3.org/1999/xlink" content-type="arpha" xlink:type="simple">69F8DC8D-BCB7-5D4E-847B-9E246552BE47</object-id><label>Figure 5.</label><caption><p><italic><tp:taxon-name><tp:taxon-name-part taxon-name-part-type="genus" reg="Justicia">Justicia</tp:taxon-name-part><tp:taxon-name-part taxon-name-part-type="species" reg="rojasiae">rojasiae</tp:taxon-name-part></tp:taxon-name></italic><bold>A</bold> habit <bold>B</bold> detail of stem <bold>C</bold> detail of adaxial leaf surface <bold>D</bold> bract <bold>E</bold> bracteole <bold>F</bold> calyx <bold>G</bold> corolla opened out <bold>H</bold> anther <bold>J</bold> ovary. Drawn from <italic>Vásquez</italic> 28272 by Margaret Tebbs</p></caption><graphic xmlns:xlink="http://www.w3.org/1999/xlink" xlink:href="phytokeys-258-001_article-144435__-g005.jpg" position="float" orientation="portrait" xlink:type="simple" id="oo_1354116.jpg"><uri content-type="original_file" xlink:type="simple">https://binary.pensoft.net/fig/1354116</uri></graphic></fig><fig id="F6" position="float" orientation="portrait"><object-id xmlns:xlink="http://www.w3.org/1999/xlink" content-type="doi" xlink:type="simple">10.3897/phytokeys.258.144435.figure6</object-id><object-id xmlns:xlink="http://www.w3.org/1999/xlink" content-type="arpha" xlink:type="simple">3DCA4FC1-8FE6-5659-8635-AAA12B2DD6EE</object-id><label>Figure 6.</label><caption><p>Photographs of <bold>A</bold>, <bold>B</bold><italic><tp:taxon-name><tp:taxon-name-part taxon-name-part-type="genus" reg="Justicia">Justicia</tp:taxon-name-part><tp:taxon-name-part taxon-name-part-type="species" reg="rojasiae">rojasiae</tp:taxon-name-part></tp:taxon-name></italic> (<italic>Vásquez</italic> 36460). Note the indumentum and absence of “herring bone” patterning. <bold>C</bold>, <bold>D</bold><italic><tp:taxon-name><tp:taxon-name-part taxon-name-part-type="genus" reg="Justicia">Justicia</tp:taxon-name-part><tp:taxon-name-part taxon-name-part-type="species" reg="pozuzoensis">pozuzoensis</tp:taxon-name-part></tp:taxon-name></italic> (<italic>Villanueva</italic> 925). Note the alternate flowers. <bold>A</bold>, <bold>B</bold> Rodolfo Vásquez, <bold>C</bold>, <bold>D</bold> Rosa Villanueva.</p></caption><graphic xmlns:xlink="http://www.w3.org/1999/xlink" xlink:href="phytokeys-258-001_article-144435__-g006.jpg" position="float" orientation="portrait" xlink:type="simple" id="oo_1354117.jpg"><uri content-type="original_file" xlink:type="simple">https://binary.pensoft.net/fig/1354117</uri></graphic></fig></tp:treatment-sec><tp:treatment-sec sec-type="etymology" id="SECID0EXDBG"><title>Etymology.</title><p>This species is named after Rocio Rojas who has contributed to our knowledge of Peru’s flora by numerous records, many cited in this paper.</p></tp:treatment-sec><tp:treatment-sec sec-type="phenology" id="SECID0E3DBG"><title>Phenology.</title><p>Flowers from April to June.</p></tp:treatment-sec><tp:treatment-sec sec-type="habitat" id="SECID0EBEBG"><title>Habitat.</title><p>Forest and forest relics, 1900–2250 m.</p></tp:treatment-sec><tp:treatment-sec sec-type="distribution" id="SECID0EGEBG"><title>Distribution.</title><p>Endemic to the area around the Yanachaga-Chemillén National Park in Oxapampa Province, Pasco Department. Fig. <xref ref-type="fig" rid="F54">54</xref>.</p></tp:treatment-sec><tp:treatment-sec sec-type="material" id="SECID0EQEBG"><title>Material examined.</title><p><bold>Peru</bold> • <bold>Pasco</bold>: Prov. Oxapampa, Dist. Chontabamba, Ecolodge Ulcumano <named-content xmlns:xlink="http://www.w3.org/1999/xlink" content-type="dwc:verbatimCoordinates" xlink:type="simple"><named-content content-type="geo-json" specific-use="{&#34;type&#34;:&#34;Point&#34;,&#34;coordinates&#34;:[-75.426944,-10.635556]}" id="NCID0E4EBG" xlink:type="simple">10°38'08"S, 75°25'37"W</named-content></named-content>, 2244 m, 10 May 2021, <italic>R. Vásquez et al.</italic> 45620 (HOXA, USM); • ibid. La Suiza Vieja, <named-content xmlns:xlink="http://www.w3.org/1999/xlink" content-type="dwc:verbatimCoordinates" xlink:type="simple"><named-content content-type="geo-json" specific-use="{&#34;type&#34;:&#34;Point&#34;,&#34;coordinates&#34;:[-75.505556,-10.646389]}" id="NCID0EHFBG" xlink:type="simple">10°38'47"S, 75°30'20"W</named-content></named-content>, 2050 m, 18 June 2004, <italic>R. Rojas et al</italic>. 2936 (HOXA, MO); • ibid., <named-content xmlns:xlink="http://www.w3.org/1999/xlink" content-type="dwc:verbatimCoordinates" xlink:type="simple"><named-content content-type="geo-json" specific-use="{&#34;type&#34;:&#34;Point&#34;,&#34;coordinates&#34;:[-75.458611,-10.642778]}" id="NCID0ERFBG" xlink:type="simple">10°38'34"S, 75°27'31"W</named-content></named-content>, 2000–2200 m, 23 June 2004, <italic>R. Rojas et al</italic>. 3055 (HOXA, MO); • ibid., <named-content xmlns:xlink="http://www.w3.org/1999/xlink" content-type="dwc:verbatimCoordinates" xlink:type="simple"><named-content content-type="geo-json" specific-use="{&#34;type&#34;:&#34;Point&#34;,&#34;coordinates&#34;:[-75.666667,-10.633333]}" id="NCID0E2FBG" xlink:type="simple">10°38'S, 75°40'W</named-content></named-content>, 1900 m, 16 April 2010, <italic>R. Vásquez et al</italic>. 36460 (HOXA, MOL, MO, US, USM); • ibid., Dist. Oxapampa, P. N. Yanachaga-Chemillén, the type.</p></tp:treatment-sec><tp:treatment-sec sec-type="notes" id="SECID0ECGBG"><title>Note.</title><p><italic>R. Rojas et al.</italic> 1174 (MO) from Oxapampa, Dist. Pozuzo, Puesto de Control, Huampal (<named-content xmlns:xlink="http://www.w3.org/1999/xlink" content-type="dwc:verbatimCoordinates" xlink:type="simple"><named-content content-type="geo-json" specific-use="{&#34;type&#34;:&#34;Point&#34;,&#34;coordinates&#34;:[-75.566667,-10.183333]}" id="NCID0ENGBG" xlink:type="simple">10°11'S, 75°34'W</named-content></named-content>) at 1100 m appears somewhat similar but has a much denser inflorescence.</p></tp:treatment-sec><tp:treatment-sec><!--Section generated to contain objects referenced in tp:taxon-treatment.--><fig id="F48" position="float" orientation="portrait"><object-id xmlns:xlink="http://www.w3.org/1999/xlink" content-type="doi" xlink:type="simple">10.3897/phytokeys.258.144435.figure48</object-id><object-id xmlns:xlink="http://www.w3.org/1999/xlink" content-type="arpha" xlink:type="simple">9BF36B8F-FEF1-5B45-870F-AD43D2635BAE</object-id><label>Figure 48.</label><caption><p>Pollen images <bold>A</bold><tp:taxon-name><tp:taxon-name-part taxon-name-part-type="genus" reg="Justicia">Justicia</tp:taxon-name-part><tp:taxon-name-part taxon-name-part-type="species" reg="alpina">alpina</tp:taxon-name-part><tp:taxon-name-part taxon-name-part-type="infraspecific-rank">subsp.</tp:taxon-name-part><tp:taxon-name-part taxon-name-part-type="subspecies" reg="machupicchuensis">machupicchuensis</tp:taxon-name-part></tp:taxon-name> (<italic>Stafford</italic> 1222) <bold>B</bold><italic><tp:taxon-name><tp:taxon-name-part taxon-name-part-type="genus" reg="Justicia">J.</tp:taxon-name-part><tp:taxon-name-part taxon-name-part-type="species" reg="rojasiae">rojasiae</tp:taxon-name-part></tp:taxon-name></italic> (<italic>Vásquez et al</italic>. 28272) <bold>C</bold><italic><tp:taxon-name><tp:taxon-name-part taxon-name-part-type="genus" reg="Justicia">J.</tp:taxon-name-part><tp:taxon-name-part taxon-name-part-type="species" reg="pozuzoensis">pozuzoensis</tp:taxon-name-part></tp:taxon-name></italic> (<italic>Villanueva</italic> 925) <bold>D</bold><italic><tp:taxon-name><tp:taxon-name-part taxon-name-part-type="genus" reg="Justicia">J.</tp:taxon-name-part><tp:taxon-name-part taxon-name-part-type="species" reg="oppositiflora">oppositiflora</tp:taxon-name-part></tp:taxon-name></italic> (<italic>Smith &amp; Pretel</italic> 4189) <bold>E</bold><tp:taxon-name><tp:taxon-name-part taxon-name-part-type="genus" reg="Justicia">J.</tp:taxon-name-part><tp:taxon-name-part taxon-name-part-type="species" reg="discolor">discolor</tp:taxon-name-part><tp:taxon-name-part taxon-name-part-type="infraspecific-rank">subsp.</tp:taxon-name-part><tp:taxon-name-part taxon-name-part-type="subspecies" reg="discolor">discolor</tp:taxon-name-part></tp:taxon-name> (<italic>Woytkowski</italic> 5824) <bold>F</bold><tp:taxon-name><tp:taxon-name-part taxon-name-part-type="genus" reg="Justicia">J.</tp:taxon-name-part><tp:taxon-name-part taxon-name-part-type="species" reg="discolor">discolor</tp:taxon-name-part><tp:taxon-name-part taxon-name-part-type="infraspecific-rank">subsp.</tp:taxon-name-part><tp:taxon-name-part taxon-name-part-type="subspecies" reg="filisepala">filisepala</tp:taxon-name-part></tp:taxon-name> (<italic>Beltrán</italic> 5429). Scale bars: 10 μm.</p></caption><graphic xmlns:xlink="http://www.w3.org/1999/xlink" xlink:href="phytokeys-258-001_article-144435__-g048.jpg" position="float" orientation="portrait" xlink:type="simple" id="oo_1354163.jpg"><uri content-type="original_file" xlink:type="simple">https://binary.pensoft.net/fig/1354163</uri></graphic></fig><fig id="F54" position="float" orientation="portrait"><object-id xmlns:xlink="http://www.w3.org/1999/xlink" content-type="doi" xlink:type="simple">10.3897/phytokeys.258.144435.figure54</object-id><object-id xmlns:xlink="http://www.w3.org/1999/xlink" content-type="arpha" xlink:type="simple">B81871EC-F64D-5607-ADE0-13AFD350CE76</object-id><label>Figure 54.</label><caption><p>Distribution of <italic><tp:taxon-name><tp:taxon-name-part taxon-name-part-type="genus" reg="Justicia">Justicia</tp:taxon-name-part><tp:taxon-name-part taxon-name-part-type="species" reg="cuspidulata">cuspidulata</tp:taxon-name-part></tp:taxon-name></italic> (yellow polygon), <tp:taxon-name><tp:taxon-name-part taxon-name-part-type="genus" reg="Justicia">J.</tp:taxon-name-part><tp:taxon-name-part taxon-name-part-type="species" reg="discolor">discolor</tp:taxon-name-part><tp:taxon-name-part taxon-name-part-type="infraspecific-rank">subsp.</tp:taxon-name-part><tp:taxon-name-part taxon-name-part-type="subspecies" reg="discolor">discolor</tp:taxon-name-part></tp:taxon-name> (orange circles), <tp:taxon-name><tp:taxon-name-part taxon-name-part-type="genus" reg="Justicia">J.</tp:taxon-name-part><tp:taxon-name-part taxon-name-part-type="species" reg="discolor">discolor</tp:taxon-name-part><tp:taxon-name-part taxon-name-part-type="infraspecific-rank">subsp.</tp:taxon-name-part><tp:taxon-name-part taxon-name-part-type="subspecies" reg="filisepala">filisepala</tp:taxon-name-part></tp:taxon-name> (red squares) and <italic><tp:taxon-name><tp:taxon-name-part taxon-name-part-type="genus" reg="Justicia">J.</tp:taxon-name-part><tp:taxon-name-part taxon-name-part-type="species" reg="rojasiae">rojasiae</tp:taxon-name-part></tp:taxon-name></italic> (green triangles) in Peru.</p></caption><graphic xmlns:xlink="http://www.w3.org/1999/xlink" xlink:href="phytokeys-258-001_article-144435__-g054.jpg" position="float" orientation="portrait" xlink:type="simple" id="oo_1354169.jpg"><uri content-type="original_file" xlink:type="simple">https://binary.pensoft.net/fig/1354169</uri></graphic></fig></tp:treatment-sec></tp:taxon-treatment>
