# Supplementary material for: ﻿Preliminary notes on Justicia (Acanthaceae) in Peru
Source: PhytoKeys. 2025 Jun 16;258:1–123. doi: 10.3897/phytokeys.258.144435 (PMC12239001; doi:10.3897/phytokeys.258.144435)
Supplement: XML Treatment for Justicia pozuzoensis [file phytokeys.258.144435-treatment7.xml]

<!DOCTYPE tp:taxon-treatment
  PUBLIC "-//TaxonX//DTD Taxonomic Treatment Publishing DTD v0 20100105//EN" "tax-treatment-NSO.dtd">
<tp:taxon-treatment xmlns:tp="http://www.plazi.org/taxpub"><tp:treatment-meta><kwd-group><label>Taxon classification</label><kwd>
                <named-content content-type="kingdom">Plantae</named-content>
              </kwd><kwd>
                <named-content content-type="order">Lamiales</named-content>
              </kwd><kwd>
                <named-content content-type="family">Acanthaceae</named-content>
              </kwd></kwd-group><mixed-citation publication-type="journal"><person-group><name><surname>Villanueva-Espinoza</surname><given-names>Rosa</given-names></name><name><surname>Deng</surname><given-names>Yunfei</given-names></name><name><surname>Scotland</surname><given-names>Robert</given-names></name><name><surname>Wood</surname><given-names>John R. I.</given-names></name></person-group><article-title>﻿Preliminary notes on <italic><tp:taxon-name><tp:taxon-name-part taxon-name-part-type="genus" reg="Justicia">Justicia</tp:taxon-name-part></tp:taxon-name></italic> (<tp:taxon-name><tp:taxon-name-part taxon-name-part-type="family">Acanthaceae</tp:taxon-name-part></tp:taxon-name>) in Peru</article-title><source>PhytoKeys</source><day>16</day><month>06</month><year>2025</year><volume>258</volume><fpage>1</fpage><lpage>123</lpage><pub-id pub-id-type="doi">10.3897/phytokeys.258.144435</pub-id></mixed-citation></tp:treatment-meta><tp:nomenclature><label>﻿﻿5.</label><tp:taxon-name>
              <object-id xmlns:xlink="http://www.w3.org/1999/xlink" content-type="arpha" xlink:type="simple">23A52EC7-DAED-51B1-B265-E9CF8E494EFB</object-id>
              <tp:taxon-name-part taxon-name-part-type="genus" reg="Justicia">Justicia</tp:taxon-name-part>
              <tp:taxon-name-part taxon-name-part-type="species" reg="pozuzoensis">pozuzoensis</tp:taxon-name-part>
            </tp:taxon-name><tp:taxon-authority>Wassh., Monogr. Syst. Bot. Missouri Bot. Gard. 45: 1253.1993. (Wasshausen 1993: 1253)</tp:taxon-authority><tp:nomenclature-citation-list><tp:nomenclature-citation><tp:taxon-name>
                  <tp:taxon-name-part taxon-name-part-type="genus" reg="Jacobinia">Jacobinia</tp:taxon-name-part>
                  <tp:taxon-name-part taxon-name-part-type="species" reg="weberbaueri">weberbaueri</tp:taxon-name-part>
                </tp:taxon-name><comment>Lindau, Notizbl. Bot. Gart. Berlin-Dahlem 8: 246. 1922. (<xref ref-type="bibr" rid="B28">Lindau 1922</xref>: 246) Type. PERU. Pasco, Prov. Pozuzo, <italic>A. Weberbauer</italic> 6749 (presumed holotype B†, isotypes F-0040507F, GH-00094055, MOL-00005726, MOL-00005727, MOL-00005728, US-02882985).</comment></tp:nomenclature-citation></tp:nomenclature-citation-list></tp:nomenclature><tp:treatment-sec sec-type="material" id="SECID0EPIBG"><title>Type.</title><p>Based on <italic><tp:taxon-name><tp:taxon-name-part taxon-name-part-type="genus" reg="Jacobinia">Jacobinia</tp:taxon-name-part><tp:taxon-name-part taxon-name-part-type="species" reg="weberbaueri">weberbaueri</tp:taxon-name-part></tp:taxon-name></italic>.</p></tp:treatment-sec><tp:treatment-sec sec-type="description" id="SECID0EAJBG"><title>Description.</title><p>Subshrub to 2 m in height, stems bifariously puberulent. Leaves subsessile or shortly petiolate, lamina 5–10 × 2–3.5 cm, ovate, acuminate, base subcordate, rounded to cuneate, glabrous except ciliolate margin, both surfaces with cystoliths; petioles 0–7 mm long. Inflorescence of solitary or (rarely) branched terminal lax spikes up to 15 cm long, occasionally also arising in the upper leaf axils, the flowers solitary, up to 15 mm apart; bracts 6 × 0.5 mm, puberulent, sterile below; calyx 4-lobed, lobes 12–15 × 1.5 mm, pubescent below, glabrous apically; corolla 4–4.9 cm long, orange, puberulent, tube subcylindrical 3 mm wide at base, widened to 6 mm above, upper lip 21 × 10 mm, bilobed, lower lip 19 × 9 mm, 3-lobed, lobes emarginate; filaments c.22 mm long, anther thecae 2 mm long, superposed, muticous; pollen prolate, 37.5–45 × 25–30 μm, 2-aperturate, colporate, two irregular rows of 6–9 insulae on either side of the aperture, the outer row partially peninsulae (Fig. <xref ref-type="fig" rid="F48">48C</xref>); ovary 2.5 mm high, glabrous. Capsule 18–20 × 5–6 mm, glabrous, clavate, the base sterile, 4-seeded; seeds c. 3 mm, rounded, verruculose.</p></tp:treatment-sec><tp:treatment-sec sec-type="Illustration" id="SECID0EKJBG"><title>Illustration.</title><p>Figs <xref ref-type="fig" rid="F6">6</xref>, <xref ref-type="fig" rid="F7">7</xref>.</p><fig id="F7" position="float" orientation="portrait"><object-id xmlns:xlink="http://www.w3.org/1999/xlink" content-type="doi" xlink:type="simple">10.3897/phytokeys.258.144435.figure7</object-id><object-id xmlns:xlink="http://www.w3.org/1999/xlink" content-type="arpha" xlink:type="simple">296904EA-9BAA-5EAE-8A8E-7CA79B5028E8</object-id><label>Figure 7.</label><caption><p><italic><tp:taxon-name><tp:taxon-name-part taxon-name-part-type="genus" reg="Justicia">Justicia</tp:taxon-name-part><tp:taxon-name-part taxon-name-part-type="species" reg="pozuzoensis">pozuzoensis</tp:taxon-name-part></tp:taxon-name></italic><bold>A</bold> habit <bold>B</bold> bracts and bracteoles <bold>C</bold> calyx <bold>D</bold> corolla opened out showing lips and androecium <bold>E</bold> capsule valves, exterior (right), interior (left) <bold>F</bold> seed. Drawn from <italic>MacBride</italic> 3722, <bold>A, B</bold>, <bold>D</bold> by Cathy Pasquale; <bold>C</bold>, <bold>E</bold>, <bold>F</bold> by Margaret Tebbs</p></caption><graphic xmlns:xlink="http://www.w3.org/1999/xlink" xlink:href="phytokeys-258-001_article-144435__-g007.jpg" position="float" orientation="portrait" xlink:type="simple" id="oo_1354119.jpg"><uri content-type="original_file" xlink:type="simple">https://binary.pensoft.net/fig/1354119</uri></graphic></fig></tp:treatment-sec><tp:treatment-sec sec-type="phenology" id="SECID0EILBG"><title>Phenology.</title><p>Flowers from May to August.</p></tp:treatment-sec><tp:treatment-sec sec-type="habitat" id="SECID0ENLBG"><title>Habitat.</title><p>Steep forested slopes and roadsides, c. 600 to 1800 m.</p></tp:treatment-sec><tp:treatment-sec sec-type="distribution" id="SECID0ESLBG"><title>Distribution.</title><p>A rare species endemic to central Peru. Most records are from near Pozuzo. Fig. <xref ref-type="fig" rid="F55">55</xref>.</p></tp:treatment-sec><tp:treatment-sec sec-type="material" id="SECID0E3LBG"><title>Material examined.</title><p><bold>Peru</bold> • [<bold>Huánuco</bold>]: Prov. Pachitea, Dist. Chaglla, Yanano [<named-content xmlns:xlink="http://www.w3.org/1999/xlink" content-type="dwc:verbatimCoordinates" xlink:type="simple"><named-content content-type="geo-json" specific-use="{&#34;type&#34;:&#34;Point&#34;,&#34;coordinates&#34;:[-75.900000,-9.833333]}" id="NCID0EJMBG" xlink:type="simple">9°50'S, 75°54'W</named-content></named-content> approx.], 6000 ft, 13–16 May 1923, <italic>J.F. MacBride</italic> 3722 (F, US). • <bold>Junín</bold>: Prov. Chanchamayo, San Ramón, Between Lourdes de Oxabamba and Nueva Italia, <named-content xmlns:xlink="http://www.w3.org/1999/xlink" content-type="dwc:verbatimCoordinates" xlink:type="simple"><named-content content-type="geo-json" specific-use="{&#34;type&#34;:&#34;Point&#34;,&#34;coordinates&#34;:[-75.405056,-11.060139]}" id="NCID0EVMBG" xlink:type="simple">11°3"36.5"S, 75°24'18.2"W</named-content></named-content>, 1120 m, 3 Aug. 2023, <italic>R. Villanueva et al.</italic> 925 (HOXA); • ibid., carretera a la Promisoria, pasando Lourdes, <named-content xmlns:xlink="http://www.w3.org/1999/xlink" content-type="dwc:verbatimCoordinates" xlink:type="simple"><named-content content-type="geo-json" specific-use="{&#34;type&#34;:&#34;Point&#34;,&#34;coordinates&#34;:[-75.402417,-11.066500]}" id="NCID0E6MBG" xlink:type="simple">11°3"59.4"S, 75°24'08.7"W</named-content></named-content>, 22 March 2022, <italic>C. Reynel</italic> 22-049 (MOL); • ibid., 28 March 2022, <italic>C. Reynel</italic> 22-112 (MOL). • <bold>Pasco</bold>: Prov. Oxapampa, Dist. Pozuzo, the type; • ibid., Huacabamba–Pozuzo, Cañón de Huacabamba, below Río Tunqui, <named-content xmlns:xlink="http://www.w3.org/1999/xlink" content-type="dwc:verbatimCoordinates" xlink:type="simple"><named-content content-type="geo-json" specific-use="{&#34;type&#34;:&#34;Point&#34;,&#34;coordinates&#34;:[-75.583333,-10.166667]}" id="NCID0ENNBG" xlink:type="simple">10°10'S, 75°35'W</named-content></named-content>, 1000–1500 m, 30 June 1985, <italic>R. Foster et al.</italic> 10367 (F, MOL, USM, US); • ibid., Dist. Pozuzo, 2000 ft, 20–22 June 1923, <italic>J.F. Macbride</italic> 4700 (F, US); • ibid., Dist. Huancabamba, <named-content xmlns:xlink="http://www.w3.org/1999/xlink" content-type="dwc:verbatimCoordinates" xlink:type="simple"><named-content content-type="geo-json" specific-use="{&#34;type&#34;:&#34;Point&#34;,&#34;coordinates&#34;:[-75.918889,-10.095000]}" id="NCID0EZNBG" xlink:type="simple">10°05'42"S, 75°55'8"W</named-content></named-content>. 1777 m, <italic>Xue-Jun Ge et al.</italic> 497 (USM); • ibid., <italic>Xue-Jun Ge et al.</italic> 503 (USM).</p></tp:treatment-sec><tp:treatment-sec sec-type="Conservation" id="SECID0ECOBG"><title>Conservation.</title><p>This species was assessed as EN, B1ab(iii) following <xref ref-type="bibr" rid="B15">IUCN (2024)</xref> guidelines (<xref ref-type="bibr" rid="B21">León 2006</xref>). However, this categorization is likely to have been premature as fewer records were known at the time and no evaluation of the populations or habitats was carried out.</p></tp:treatment-sec><tp:treatment-sec><!--Section generated to contain objects referenced in tp:taxon-treatment.--><fig id="F48" position="float" orientation="portrait"><object-id xmlns:xlink="http://www.w3.org/1999/xlink" content-type="doi" xlink:type="simple">10.3897/phytokeys.258.144435.figure48</object-id><object-id xmlns:xlink="http://www.w3.org/1999/xlink" content-type="arpha" xlink:type="simple">9BF36B8F-FEF1-5B45-870F-AD43D2635BAE</object-id><label>Figure 48.</label><caption><p>Pollen images <bold>A</bold><tp:taxon-name><tp:taxon-name-part taxon-name-part-type="genus" reg="Justicia">Justicia</tp:taxon-name-part><tp:taxon-name-part taxon-name-part-type="species" reg="alpina">alpina</tp:taxon-name-part><tp:taxon-name-part taxon-name-part-type="infraspecific-rank">subsp.</tp:taxon-name-part><tp:taxon-name-part taxon-name-part-type="subspecies" reg="machupicchuensis">machupicchuensis</tp:taxon-name-part></tp:taxon-name> (<italic>Stafford</italic> 1222) <bold>B</bold><italic><tp:taxon-name><tp:taxon-name-part taxon-name-part-type="genus" reg="Justicia">J.</tp:taxon-name-part><tp:taxon-name-part taxon-name-part-type="species" reg="rojasiae">rojasiae</tp:taxon-name-part></tp:taxon-name></italic> (<italic>Vásquez et al</italic>. 28272) <bold>C</bold><italic><tp:taxon-name><tp:taxon-name-part taxon-name-part-type="genus" reg="Justicia">J.</tp:taxon-name-part><tp:taxon-name-part taxon-name-part-type="species" reg="pozuzoensis">pozuzoensis</tp:taxon-name-part></tp:taxon-name></italic> (<italic>Villanueva</italic> 925) <bold>D</bold><italic><tp:taxon-name><tp:taxon-name-part taxon-name-part-type="genus" reg="Justicia">J.</tp:taxon-name-part><tp:taxon-name-part taxon-name-part-type="species" reg="oppositiflora">oppositiflora</tp:taxon-name-part></tp:taxon-name></italic> (<italic>Smith &amp; Pretel</italic> 4189) <bold>E</bold><tp:taxon-name><tp:taxon-name-part taxon-name-part-type="genus" reg="Justicia">J.</tp:taxon-name-part><tp:taxon-name-part taxon-name-part-type="species" reg="discolor">discolor</tp:taxon-name-part><tp:taxon-name-part taxon-name-part-type="infraspecific-rank">subsp.</tp:taxon-name-part><tp:taxon-name-part taxon-name-part-type="subspecies" reg="discolor">discolor</tp:taxon-name-part></tp:taxon-name> (<italic>Woytkowski</italic> 5824) <bold>F</bold><tp:taxon-name><tp:taxon-name-part taxon-name-part-type="genus" reg="Justicia">J.</tp:taxon-name-part><tp:taxon-name-part taxon-name-part-type="species" reg="discolor">discolor</tp:taxon-name-part><tp:taxon-name-part taxon-name-part-type="infraspecific-rank">subsp.</tp:taxon-name-part><tp:taxon-name-part taxon-name-part-type="subspecies" reg="filisepala">filisepala</tp:taxon-name-part></tp:taxon-name> (<italic>Beltrán</italic> 5429). Scale bars: 10 μm.</p></caption><graphic xmlns:xlink="http://www.w3.org/1999/xlink" xlink:href="phytokeys-258-001_article-144435__-g048.jpg" position="float" orientation="portrait" xlink:type="simple" id="oo_1354163.jpg"><uri content-type="original_file" xlink:type="simple">https://binary.pensoft.net/fig/1354163</uri></graphic></fig><fig id="F6" position="float" orientation="portrait"><object-id xmlns:xlink="http://www.w3.org/1999/xlink" content-type="doi" xlink:type="simple">10.3897/phytokeys.258.144435.figure6</object-id><object-id xmlns:xlink="http://www.w3.org/1999/xlink" content-type="arpha" xlink:type="simple">3DCA4FC1-8FE6-5659-8635-AAA12B2DD6EE</object-id><label>Figure 6.</label><caption><p>Photographs of <bold>A</bold>, <bold>B</bold><italic><tp:taxon-name><tp:taxon-name-part taxon-name-part-type="genus" reg="Justicia">Justicia</tp:taxon-name-part><tp:taxon-name-part taxon-name-part-type="species" reg="rojasiae">rojasiae</tp:taxon-name-part></tp:taxon-name></italic> (<italic>Vásquez</italic> 36460). Note the indumentum and absence of “herring bone” patterning. <bold>C</bold>, <bold>D</bold><italic><tp:taxon-name><tp:taxon-name-part taxon-name-part-type="genus" reg="Justicia">Justicia</tp:taxon-name-part><tp:taxon-name-part taxon-name-part-type="species" reg="pozuzoensis">pozuzoensis</tp:taxon-name-part></tp:taxon-name></italic> (<italic>Villanueva</italic> 925). Note the alternate flowers. <bold>A</bold>, <bold>B</bold> Rodolfo Vásquez, <bold>C</bold>, <bold>D</bold> Rosa Villanueva.</p></caption><graphic xmlns:xlink="http://www.w3.org/1999/xlink" xlink:href="phytokeys-258-001_article-144435__-g006.jpg" position="float" orientation="portrait" xlink:type="simple" id="oo_1354117.jpg"><uri content-type="original_file" xlink:type="simple">https://binary.pensoft.net/fig/1354117</uri></graphic></fig><fig id="F55" position="float" orientation="portrait"><object-id xmlns:xlink="http://www.w3.org/1999/xlink" content-type="doi" xlink:type="simple">10.3897/phytokeys.258.144435.figure55</object-id><object-id xmlns:xlink="http://www.w3.org/1999/xlink" content-type="arpha" xlink:type="simple">3665DC37-E93D-59F0-BAFC-B3896C17C322</object-id><label>Figure 55.</label><caption><p>Distribution of <italic><tp:taxon-name><tp:taxon-name-part taxon-name-part-type="genus" reg="Justicia">Justicia</tp:taxon-name-part><tp:taxon-name-part taxon-name-part-type="species" reg="chimboracensis">chimboracensis</tp:taxon-name-part></tp:taxon-name></italic> (yellow circles), <italic><tp:taxon-name><tp:taxon-name-part taxon-name-part-type="genus" reg="Justicia">J.</tp:taxon-name-part><tp:taxon-name-part taxon-name-part-type="species" reg="pozuzoensis">pozuzoensis</tp:taxon-name-part></tp:taxon-name></italic> (green triangles) and <italic><tp:taxon-name><tp:taxon-name-part taxon-name-part-type="genus" reg="Justicia">J.</tp:taxon-name-part><tp:taxon-name-part taxon-name-part-type="species" reg="oppositiflora">oppositiflora</tp:taxon-name-part></tp:taxon-name></italic> (red squares) in Peru.</p></caption><graphic xmlns:xlink="http://www.w3.org/1999/xlink" xlink:href="phytokeys-258-001_article-144435__-g055.jpg" position="float" orientation="portrait" xlink:type="simple" id="oo_1354170.jpg"><uri content-type="original_file" xlink:type="simple">https://binary.pensoft.net/fig/1354170</uri></graphic></fig></tp:treatment-sec><ref-list><ref id="B28"><mixed-citation xmlns:xlink="http://www.w3.org/1999/xlink" xlink:type="simple"><person-group><name name-style="western"><surname>Lindau</surname><given-names>G</given-names></name></person-group> (<year>1922</year>) <article-title><tp:taxon-name><tp:taxon-name-part taxon-name-part-type="family">Acanthaceae</tp:taxon-name-part></tp:taxon-name> austro-americanae.</article-title><source>Notizblatt des Botanischen Gartens und Museums zu Berlin-Dahlem</source><volume>8</volume>: <fpage>245</fpage>–<lpage>247</lpage>. <ext-link xlink:href="https://www.biodiversitylibrary.org/page/28674701" ext-link-type="uri" xlink:type="simple">https://www.biodiversitylibrary.org/page/28674701</ext-link></mixed-citation></ref><ref id="B15"><mixed-citation xmlns:xlink="http://www.w3.org/1999/xlink" xlink:type="simple">IUCN (<year>2024</year>) Guidelines for Using the IUCN Red List. Categories and Criteria. Version 16. Prepared by the Standards and Petitions Committee. <ext-link xlink:href="https://www.iucnredlist.org/documents/RedListGuidelines.pdf" ext-link-type="uri" xlink:type="simple">https://www.iucnredlist.org/documents/RedListGuidelines.pdf</ext-link></mixed-citation></ref><ref id="B21"><mixed-citation xmlns:xlink="http://www.w3.org/1999/xlink" xlink:type="simple"><person-group><name name-style="western"><surname>León</surname><given-names>B</given-names></name></person-group> (<year>2006</year>) [2007] <tp:taxon-name><tp:taxon-name-part taxon-name-part-type="family">Acanthaceae</tp:taxon-name-part></tp:taxon-name> endémicas de Perú. In: León B, Roque JC, Ulloa Ulloa N, Pitman CA, Jørgensen PM, Cano Echevarría A El (Eds) Libro Rojo de las Plantas Endémicas del Perú. Revista Peruana Biología 13 (núm. 2 especial): 23s–29s. <ext-link xlink:href="10.15381/rpb.v13i2.1787" ext-link-type="doi" xlink:type="simple">https://doi.org/10.15381/rpb.v13i2.1787</ext-link></mixed-citation></ref></ref-list></tp:taxon-treatment>
