# Supplementary material for: ﻿Preliminary notes on Justicia (Acanthaceae) in Peru
Source: PhytoKeys. 2025 Jun 16;258:1–123. doi: 10.3897/phytokeys.258.144435 (PMC12239001; doi:10.3897/phytokeys.258.144435)
Supplement: XML Treatment for Justicia oppositiflora [file phytokeys.258.144435-treatment8.xml]

<!DOCTYPE tp:taxon-treatment
  PUBLIC "-//TaxonX//DTD Taxonomic Treatment Publishing DTD v0 20100105//EN" "tax-treatment-NSO.dtd">
<tp:taxon-treatment xmlns:tp="http://www.plazi.org/taxpub"><tp:treatment-meta><kwd-group><label>Taxon classification</label><kwd>
                <named-content content-type="kingdom">Plantae</named-content>
              </kwd><kwd>
                <named-content content-type="order">Lamiales</named-content>
              </kwd><kwd>
                <named-content content-type="family">Acanthaceae</named-content>
              </kwd></kwd-group><mixed-citation publication-type="journal"><person-group><name><surname>Villanueva-Espinoza</surname><given-names>Rosa</given-names></name><name><surname>Deng</surname><given-names>Yunfei</given-names></name><name><surname>Scotland</surname><given-names>Robert</given-names></name><name><surname>Wood</surname><given-names>John R. I.</given-names></name></person-group><article-title>﻿Preliminary notes on <italic><tp:taxon-name><tp:taxon-name-part taxon-name-part-type="genus" reg="Justicia">Justicia</tp:taxon-name-part></tp:taxon-name></italic> (<tp:taxon-name><tp:taxon-name-part taxon-name-part-type="family">Acanthaceae</tp:taxon-name-part></tp:taxon-name>) in Peru</article-title><source>PhytoKeys</source><day>16</day><month>06</month><year>2025</year><volume>258</volume><fpage>1</fpage><lpage>123</lpage><pub-id pub-id-type="doi">10.3897/phytokeys.258.144435</pub-id></mixed-citation></tp:treatment-meta><tp:nomenclature><label>﻿﻿6.</label><tp:taxon-name>
              <object-id xmlns:xlink="http://www.w3.org/1999/xlink" content-type="arpha" xlink:type="simple">94171130-DD48-5842-9793-7E088CB17CB9</object-id>
              <tp:taxon-name-part taxon-name-part-type="genus" reg="Justicia">Justicia</tp:taxon-name-part>
              <tp:taxon-name-part taxon-name-part-type="species" reg="oppositiflora">oppositiflora</tp:taxon-name-part>
              <object-id xmlns:xlink="http://www.w3.org/1999/xlink" content-type="ipni" xlink:type="simple">urn:lsid:ipni.org:names:77363406-1</object-id>
            </tp:taxon-name><tp:taxon-authority>R.Villanueva &amp; J.R.I.Wood</tp:taxon-authority><tp:taxon-status xmlns:xlink="http://www.w3.org/1999/xlink" xlink:type="simple">sp. nov.</tp:taxon-status></tp:nomenclature><tp:treatment-sec sec-type="material" id="SECID0EZPBG"><title>Type.</title><p>Peru • Pasco, Prov. Oxapampa, Dist. Huancabamba, Río Yanachaga drainage, Hac. Yanachaga, <named-content xmlns:xlink="http://www.w3.org/1999/xlink" content-type="dwc:verbatimCoordinates" xlink:type="simple"><named-content content-type="geo-json" specific-use="{&#34;type&#34;:&#34;Point&#34;,&#34;coordinates&#34;:[-75.533333,-10.533333]}" id="NCID0ECQBG" xlink:type="simple">10°32'S, 75°32'W</named-content></named-content>, 2240–2260 m, 26 May 1983, <italic>D.N. Smith &amp; G.Pretel</italic> 4189 (holotype MO-3507877, isotypes F-1992314, US-3123730, USM).</p></tp:treatment-sec><tp:treatment-sec sec-type="diagnosis" id="SECID0EJQBG"><title>Diagnosis.</title><p>This species is closely related to <italic><tp:taxon-name><tp:taxon-name-part taxon-name-part-type="genus" reg="Justicia">Justicia</tp:taxon-name-part><tp:taxon-name-part taxon-name-part-type="species" reg="pozuzoensis">pozuzoensis</tp:taxon-name-part></tp:taxon-name></italic> but the flowers are arranged in opposite pairs (not solitary), the calyx lobes 6–8 (–11) mm (not 12–15 mm) long and the corolla 3.2–3.9 cm long (not 4–4.9 cm) long. It also bears a close resemblance to <italic><tp:taxon-name><tp:taxon-name-part taxon-name-part-type="genus" reg="Justicia">J.</tp:taxon-name-part><tp:taxon-name-part taxon-name-part-type="species" reg="novagranatensis">novagranatensis</tp:taxon-name-part></tp:taxon-name></italic> Leonard in having somewhat lax elongate spikes of opposite flowers with similar floral dimensions but differs in the very shallowly lobed lower corolla lip (not deeply lobed to 7 mm).</p></tp:treatment-sec><tp:treatment-sec sec-type="description" id="SECID0EFRBG"><title>Description.</title><p>Subshrub to 1.5 m (–5 m) in height; stems ± glabrous, occasionally obscurely bifariously hirtellous below nodes, sometimes caniculate. Leaves shortly petiolate; lamina 3.5–12 × 0.8–3 cm, lanceolate to narrowly oblong-elliptic, apex acuminate to a fine point, base cuneate, sometimes slightly oblique, margin entire to obscurely undulate, both surfaces glabrous or obscurely hirtellous on the midvein near the base, adaxially with cystoliths, abaxially paler, gland-dotted, venation not prominent, lateral veins c. 6–7; petioles 2–4 mm, deeply channelled, glabrous. Inflorescence of lax spikes, both terminal and from the upper leaf axils; flowers in distant opposite pairs, up to 2 cm apart below, but closer above; spikes 5–9 cm long; rhachis glabrous to obscurely bifariously hirtellous; floral bracts 4–5 × 1–1.5 mm, ovate-deltoid, acuminate, glabrous to shortly puberulent and with prominent cystoliths; bracteoles lanceolate-deltoid 5–6 × 1 mm, glabrous to shortly puberulent; calyx subequally 4-lobed, lobes lanceolate, finely acuminate, 6 × 0.75 mm at anthesis but reaching 11 × 1.25 mm in fruit, pubescent; corolla 3.2–3.9 cm long, red, glabrous, 2-lipped, tube 1.8–2.2 cm long, gradually widened from a narrow base, c. 1.5 mm wide, to 4–5 mm at mouth, strongly 2-lipped, upper lip bifid, 1.5–2 cm long, lower lip slightly shorter, shallowly 3-lobed, lobes subequal, ovate, rounded c. 1 × 1 mm; filaments glabrous, white, c. 2.2 cm long, anther thecae superposed, glabrous, 1.25–1.5 × 0.5 mm, both with a basal appendage; pollen prolate, 47–57 × 25 μm, 2-aperturate, colporate, 1 row of c. 7–10 insulae and 1 row of peninsulae (Fig. <xref ref-type="fig" rid="F48">48D</xref>); style c. 4 cm long, glabrous; ovary c. 2 mm high, conical, glabrous. Capsule 15.3 mm long, glabrous, clavate, 4-seeded; seeds 2 mm long.</p></tp:treatment-sec><tp:treatment-sec sec-type="Illustration" id="SECID0EPRBG"><title>Illustration.</title><p>Fig. <xref ref-type="fig" rid="F8">8</xref>.</p><fig id="F8" position="float" orientation="portrait"><object-id xmlns:xlink="http://www.w3.org/1999/xlink" content-type="doi" xlink:type="simple">10.3897/phytokeys.258.144435.figure8</object-id><object-id xmlns:xlink="http://www.w3.org/1999/xlink" content-type="arpha" xlink:type="simple">235B9827-F9C7-5144-B61C-DF3640605444</object-id><label>Figure 8.</label><caption><p><italic><tp:taxon-name><tp:taxon-name-part taxon-name-part-type="genus" reg="Justicia">Justicia</tp:taxon-name-part><tp:taxon-name-part taxon-name-part-type="species" reg="oppositiflora">oppositiflora</tp:taxon-name-part></tp:taxon-name></italic><bold>A</bold> habit <bold>B</bold> bract <bold>C</bold> bracteole <bold>D</bold> calyx <bold>E</bold> corolla opened out to show lips and androecium <bold>F</bold> anther thecae <bold>G</bold> ovary. Drawn from <italic>Smith &amp; Pretel</italic> 4189 by Margaret Tebbs.</p></caption><graphic xmlns:xlink="http://www.w3.org/1999/xlink" xlink:href="phytokeys-258-001_article-144435__-g008.jpg" position="float" orientation="portrait" xlink:type="simple" id="oo_1354120.jpg"><uri content-type="original_file" xlink:type="simple">https://binary.pensoft.net/fig/1354120</uri></graphic></fig></tp:treatment-sec><tp:treatment-sec sec-type="etymology" id="SECID0EBTBG"><title>Etymology.</title><p>The epithet “<italic>oppositiflora</italic>” refers to the arrangement of the flowers in the inflorescence, the opposite flowers being an important distinction from <italic><tp:taxon-name><tp:taxon-name-part taxon-name-part-type="genus" reg="Justicia">Justicia</tp:taxon-name-part><tp:taxon-name-part taxon-name-part-type="species" reg="pozuzoensis">pozuzoensis</tp:taxon-name-part></tp:taxon-name></italic>.</p></tp:treatment-sec><tp:treatment-sec sec-type="phenology" id="SECID0EUTBG"><title>Phenology.</title><p>Found in flower in January and May to August.</p></tp:treatment-sec><tp:treatment-sec sec-type="habitat" id="SECID0EZTBG"><title>Habitat.</title><p>Primary and secondary forest. 2100–2250 m.</p></tp:treatment-sec><tp:treatment-sec sec-type="distribution" id="SECID0E5TBG"><title>Distribution.</title><p>Apparently endemic to the Yanachaga-Chemillén National Park in Peru. Fig. <xref ref-type="fig" rid="F55">55</xref>.</p></tp:treatment-sec><tp:treatment-sec sec-type="material" id="SECID0EIUBG"><title>Material examined.</title><p><bold>Peru</bold> • Sine loc. <italic>McLean</italic> s.n. (K). <bold>Pasco</bold>: Prov. Oxapampa, the type collection; • ibid., P.N. Yanachaga-Chemillén, Sector Quebrada Yanachaga, <named-content xmlns:xlink="http://www.w3.org/1999/xlink" content-type="dwc:verbatimCoordinates" xlink:type="simple"><named-content content-type="geo-json" specific-use="{&#34;type&#34;:&#34;Point&#34;,&#34;coordinates&#34;:[-75.484444,-10.403611]}" id="NCID0EXUBG" xlink:type="simple">10°24'13"S, 75°29'04"W</named-content></named-content>, 2200 m, 14 Jan. 2005, <italic>R. Vásquez et al</italic>. 30641 (MO); • ibid., Sector Palcazú–Alto Navarra, <named-content xmlns:xlink="http://www.w3.org/1999/xlink" content-type="dwc:verbatimCoordinates" xlink:type="simple"><named-content content-type="geo-json" specific-use="{&#34;type&#34;:&#34;Point&#34;,&#34;coordinates&#34;:[-75.250000,-10.266667]}" id="NCID0EBVBG" xlink:type="simple">10°16’'S, 75°15'W</named-content></named-content>, 2100 m, 24 Aug. 2005, <italic>R. Rojas</italic> 3846 (HOXA, MO, US); • ibid., P.N. Yanachaga-Chemillén, Quebrada Yanachaga, <named-content xmlns:xlink="http://www.w3.org/1999/xlink" content-type="dwc:verbatimCoordinates" xlink:type="simple"><named-content content-type="geo-json" specific-use="{&#34;type&#34;:&#34;Point&#34;,&#34;coordinates&#34;:[-75.482222,-10.412222]}" id="NCID0ELVBG" xlink:type="simple">10°24'44"S, 75°28'56"W</named-content></named-content>, 2250 m, 14 June 2003, <italic>R. Vásquez et al.</italic> 28287 (US, USM).</p></tp:treatment-sec><tp:treatment-sec sec-type="notes" id="SECID0ESVBG"><title>Note.</title><p>This species is very close to <italic><tp:taxon-name><tp:taxon-name-part taxon-name-part-type="genus" reg="Justicia">Justicia</tp:taxon-name-part><tp:taxon-name-part taxon-name-part-type="species" reg="pozuzoensis">pozuzoensis</tp:taxon-name-part></tp:taxon-name></italic> differing in little more than the diagnostic characters.</p></tp:treatment-sec><tp:treatment-sec><!--Section generated to contain objects referenced in tp:taxon-treatment.--><fig id="F48" position="float" orientation="portrait"><object-id xmlns:xlink="http://www.w3.org/1999/xlink" content-type="doi" xlink:type="simple">10.3897/phytokeys.258.144435.figure48</object-id><object-id xmlns:xlink="http://www.w3.org/1999/xlink" content-type="arpha" xlink:type="simple">9BF36B8F-FEF1-5B45-870F-AD43D2635BAE</object-id><label>Figure 48.</label><caption><p>Pollen images <bold>A</bold><tp:taxon-name><tp:taxon-name-part taxon-name-part-type="genus" reg="Justicia">Justicia</tp:taxon-name-part><tp:taxon-name-part taxon-name-part-type="species" reg="alpina">alpina</tp:taxon-name-part><tp:taxon-name-part taxon-name-part-type="infraspecific-rank">subsp.</tp:taxon-name-part><tp:taxon-name-part taxon-name-part-type="subspecies" reg="machupicchuensis">machupicchuensis</tp:taxon-name-part></tp:taxon-name> (<italic>Stafford</italic> 1222) <bold>B</bold><italic><tp:taxon-name><tp:taxon-name-part taxon-name-part-type="genus" reg="Justicia">J.</tp:taxon-name-part><tp:taxon-name-part taxon-name-part-type="species" reg="rojasiae">rojasiae</tp:taxon-name-part></tp:taxon-name></italic> (<italic>Vásquez et al</italic>. 28272) <bold>C</bold><italic><tp:taxon-name><tp:taxon-name-part taxon-name-part-type="genus" reg="Justicia">J.</tp:taxon-name-part><tp:taxon-name-part taxon-name-part-type="species" reg="pozuzoensis">pozuzoensis</tp:taxon-name-part></tp:taxon-name></italic> (<italic>Villanueva</italic> 925) <bold>D</bold><italic><tp:taxon-name><tp:taxon-name-part taxon-name-part-type="genus" reg="Justicia">J.</tp:taxon-name-part><tp:taxon-name-part taxon-name-part-type="species" reg="oppositiflora">oppositiflora</tp:taxon-name-part></tp:taxon-name></italic> (<italic>Smith &amp; Pretel</italic> 4189) <bold>E</bold><tp:taxon-name><tp:taxon-name-part taxon-name-part-type="genus" reg="Justicia">J.</tp:taxon-name-part><tp:taxon-name-part taxon-name-part-type="species" reg="discolor">discolor</tp:taxon-name-part><tp:taxon-name-part taxon-name-part-type="infraspecific-rank">subsp.</tp:taxon-name-part><tp:taxon-name-part taxon-name-part-type="subspecies" reg="discolor">discolor</tp:taxon-name-part></tp:taxon-name> (<italic>Woytkowski</italic> 5824) <bold>F</bold><tp:taxon-name><tp:taxon-name-part taxon-name-part-type="genus" reg="Justicia">J.</tp:taxon-name-part><tp:taxon-name-part taxon-name-part-type="species" reg="discolor">discolor</tp:taxon-name-part><tp:taxon-name-part taxon-name-part-type="infraspecific-rank">subsp.</tp:taxon-name-part><tp:taxon-name-part taxon-name-part-type="subspecies" reg="filisepala">filisepala</tp:taxon-name-part></tp:taxon-name> (<italic>Beltrán</italic> 5429). Scale bars: 10 μm.</p></caption><graphic xmlns:xlink="http://www.w3.org/1999/xlink" xlink:href="phytokeys-258-001_article-144435__-g048.jpg" position="float" orientation="portrait" xlink:type="simple" id="oo_1354163.jpg"><uri content-type="original_file" xlink:type="simple">https://binary.pensoft.net/fig/1354163</uri></graphic></fig><fig id="F55" position="float" orientation="portrait"><object-id xmlns:xlink="http://www.w3.org/1999/xlink" content-type="doi" xlink:type="simple">10.3897/phytokeys.258.144435.figure55</object-id><object-id xmlns:xlink="http://www.w3.org/1999/xlink" content-type="arpha" xlink:type="simple">3665DC37-E93D-59F0-BAFC-B3896C17C322</object-id><label>Figure 55.</label><caption><p>Distribution of <italic><tp:taxon-name><tp:taxon-name-part taxon-name-part-type="genus" reg="Justicia">Justicia</tp:taxon-name-part><tp:taxon-name-part taxon-name-part-type="species" reg="chimboracensis">chimboracensis</tp:taxon-name-part></tp:taxon-name></italic> (yellow circles), <italic><tp:taxon-name><tp:taxon-name-part taxon-name-part-type="genus" reg="Justicia">J.</tp:taxon-name-part><tp:taxon-name-part taxon-name-part-type="species" reg="pozuzoensis">pozuzoensis</tp:taxon-name-part></tp:taxon-name></italic> (green triangles) and <italic><tp:taxon-name><tp:taxon-name-part taxon-name-part-type="genus" reg="Justicia">J.</tp:taxon-name-part><tp:taxon-name-part taxon-name-part-type="species" reg="oppositiflora">oppositiflora</tp:taxon-name-part></tp:taxon-name></italic> (red squares) in Peru.</p></caption><graphic xmlns:xlink="http://www.w3.org/1999/xlink" xlink:href="phytokeys-258-001_article-144435__-g055.jpg" position="float" orientation="portrait" xlink:type="simple" id="oo_1354170.jpg"><uri content-type="original_file" xlink:type="simple">https://binary.pensoft.net/fig/1354170</uri></graphic></fig></tp:treatment-sec></tp:taxon-treatment>
