# Supplementary material for: ﻿Preliminary notes on Justicia (Acanthaceae) in Peru
Source: PhytoKeys. 2025 Jun 16;258:1–123. doi: 10.3897/phytokeys.258.144435 (PMC12239001; doi:10.3897/phytokeys.258.144435)
Supplement: XML Treatment for Justicia discolor [file phytokeys.258.144435-treatment9.xml]

<!DOCTYPE tp:taxon-treatment
  PUBLIC "-//TaxonX//DTD Taxonomic Treatment Publishing DTD v0 20100105//EN" "tax-treatment-NSO.dtd">
<tp:taxon-treatment xmlns:tp="http://www.plazi.org/taxpub"><tp:treatment-meta><kwd-group><label>Taxon classification</label><kwd>
                <named-content content-type="kingdom">Plantae</named-content>
              </kwd><kwd>
                <named-content content-type="order">Lamiales</named-content>
              </kwd><kwd>
                <named-content content-type="family">Acanthaceae</named-content>
              </kwd></kwd-group><mixed-citation publication-type="journal"><person-group><name><surname>Villanueva-Espinoza</surname><given-names>Rosa</given-names></name><name><surname>Deng</surname><given-names>Yunfei</given-names></name><name><surname>Scotland</surname><given-names>Robert</given-names></name><name><surname>Wood</surname><given-names>John R. I.</given-names></name></person-group><article-title>﻿Preliminary notes on <italic><tp:taxon-name><tp:taxon-name-part taxon-name-part-type="genus" reg="Justicia">Justicia</tp:taxon-name-part></tp:taxon-name></italic> (<tp:taxon-name><tp:taxon-name-part taxon-name-part-type="family">Acanthaceae</tp:taxon-name-part></tp:taxon-name>) in Peru</article-title><source>PhytoKeys</source><day>16</day><month>06</month><year>2025</year><volume>258</volume><fpage>1</fpage><lpage>123</lpage><pub-id pub-id-type="doi">10.3897/phytokeys.258.144435</pub-id></mixed-citation></tp:treatment-meta><tp:nomenclature><label>﻿﻿7.</label><tp:taxon-name>
              <object-id xmlns:xlink="http://www.w3.org/1999/xlink" content-type="arpha" xlink:type="simple">9D42381A-8DEF-5C96-BDCA-90776934C26E</object-id>
              <tp:taxon-name-part taxon-name-part-type="genus" reg="Justicia">Justicia</tp:taxon-name-part>
              <tp:taxon-name-part taxon-name-part-type="species" reg="discolor">discolor</tp:taxon-name-part>
              <object-id xmlns:xlink="http://www.w3.org/1999/xlink" content-type="ipni" xlink:type="simple">urn:lsid:ipni.org:names:77363407-1</object-id>
            </tp:taxon-name><tp:taxon-authority>J.R.I.Wood &amp; R.Villanueva</tp:taxon-authority><tp:taxon-status xmlns:xlink="http://www.w3.org/1999/xlink" xlink:type="simple">sp. nov.</tp:taxon-status></tp:nomenclature><tp:treatment-sec sec-type="material" id="SECID0EQXBG"><title>Type.</title><p>Peru • Junín, Prov. Satipo, Dist. Río Negro, 800 m, 12 Aug. 1960, <italic>F. Woytkowski</italic> 5790 (holotype US-2960983, isotypes MO-2923588, US-2426094).</p></tp:treatment-sec><tp:treatment-sec sec-type="diagnosis" id="SECID0EYXBG"><title>Diagnosis.</title><p>Slender perennial herb with 4-lobed calyx and terminal inflorescence resembling <italic><tp:taxon-name><tp:taxon-name-part taxon-name-part-type="genus" reg="Justicia">Justicia</tp:taxon-name-part><tp:taxon-name-part taxon-name-part-type="species" reg="boliviana">boliviana</tp:taxon-name-part></tp:taxon-name></italic> Rusby and allies but distinguished by the discolorous, nearly glabrous leaves, the glandular-pilose inflorescence, linear calyx lobes 7.5–9 × 0.25–0.5 mm, small glabrous corolla 10–12 mm long and thinly pubescent capsule.</p></tp:treatment-sec><tp:treatment-sec sec-type="description" id="SECID0EJYBG"><title>Description.</title><p>Perennial herb; stems creeping, rooting at the nodes, eventually ascending to c. 50 cm, striate, glabrous to thinly hirtellous. Leaves equal to slightly unequal in each pair, shortly petiolate; lamina 1.5–9.5 × 0.6–4 cm, very variable in shape even on the same plant, commonly lanceolate to ovate, usually acuminate to an obtuse apex, base broadly to narrowly cuneate, sometimes slightly decurrent onto the petiole, margin undulate to conspicuously crenate, veins prominent, c. 5–6 pairs, discolorous, adaxially green with abundant cystoliths, abaxially usually conspicuously dark violet, both surfaces glabrous; petioles 3–7 mm, subglabrous to hirtellous. Inflorescence a terminal pedunculate spike, often solitary but sometimes with 1–2 secondary spikes from the uppermost leaf axils, spikes 1.5–6 (–14) cm long; peduncles 1–3.5 (–6) cm, thinly to densely glandular-pilose, rhachis glandular pilose, flowers in opposite pairs, c. 8 mm apart below, imbricate above; bracts 4–5 × 0.5 mm, linear-lanceolate, glandular-pilose; bracteoles similar but 2–3 × 0.25 mm; calyx 4-lobed to base, lobes 7.5–9 × 0.25–0.5 mm linear to filiform, acuminate, accrescent in fruit, glandular-pilose; corolla lilac, purple or violet with white “herring bone” patterning, glabrous, 10–12 mm long, 2-lipped, tube c. 6 × 1.5 mm, white or purplish, upper lip 2–4 mm long, entire, lower lip c. 6 mm long, shallowly 3-lobed, lobes c. 1 mm long, ovate, rounded; filaments glabrous, anther thecae shortly oblong, 0.5 × 0.25 mm, superposed, glabrous, lacking basal appendages; pollen prolate, 35 × 21–22 μm, 2-aperturate, colporate, 1 distinct band of sexine on either side of aperture (Fig. <xref ref-type="fig" rid="F48">48E</xref>); style 9–10 mm long, glabrous. Capsule 6–8 × 1.5–2 mm, narrowly clavate, apiculate, thinly glandular-pubescent, 4-seeded; seeds 1 × 1.25 mm, cordate-ovoid, flattened, rugose, glabrous, reddish-brown.</p><p>Divisable into two geographical subspecies:</p></tp:treatment-sec><tp:treatment-sec><!--Section generated to contain objects referenced in tp:taxon-treatment.--><fig id="F48" position="float" orientation="portrait"><object-id xmlns:xlink="http://www.w3.org/1999/xlink" content-type="doi" xlink:type="simple">10.3897/phytokeys.258.144435.figure48</object-id><object-id xmlns:xlink="http://www.w3.org/1999/xlink" content-type="arpha" xlink:type="simple">9BF36B8F-FEF1-5B45-870F-AD43D2635BAE</object-id><label>Figure 48.</label><caption><p>Pollen images <bold>A</bold><tp:taxon-name><tp:taxon-name-part taxon-name-part-type="genus" reg="Justicia">Justicia</tp:taxon-name-part><tp:taxon-name-part taxon-name-part-type="species" reg="alpina">alpina</tp:taxon-name-part><tp:taxon-name-part taxon-name-part-type="infraspecific-rank">subsp.</tp:taxon-name-part><tp:taxon-name-part taxon-name-part-type="subspecies" reg="machupicchuensis">machupicchuensis</tp:taxon-name-part></tp:taxon-name> (<italic>Stafford</italic> 1222) <bold>B</bold><italic><tp:taxon-name><tp:taxon-name-part taxon-name-part-type="genus" reg="Justicia">J.</tp:taxon-name-part><tp:taxon-name-part taxon-name-part-type="species" reg="rojasiae">rojasiae</tp:taxon-name-part></tp:taxon-name></italic> (<italic>Vásquez et al</italic>. 28272) <bold>C</bold><italic><tp:taxon-name><tp:taxon-name-part taxon-name-part-type="genus" reg="Justicia">J.</tp:taxon-name-part><tp:taxon-name-part taxon-name-part-type="species" reg="pozuzoensis">pozuzoensis</tp:taxon-name-part></tp:taxon-name></italic> (<italic>Villanueva</italic> 925) <bold>D</bold><italic><tp:taxon-name><tp:taxon-name-part taxon-name-part-type="genus" reg="Justicia">J.</tp:taxon-name-part><tp:taxon-name-part taxon-name-part-type="species" reg="oppositiflora">oppositiflora</tp:taxon-name-part></tp:taxon-name></italic> (<italic>Smith &amp; Pretel</italic> 4189) <bold>E</bold><tp:taxon-name><tp:taxon-name-part taxon-name-part-type="genus" reg="Justicia">J.</tp:taxon-name-part><tp:taxon-name-part taxon-name-part-type="species" reg="discolor">discolor</tp:taxon-name-part><tp:taxon-name-part taxon-name-part-type="infraspecific-rank">subsp.</tp:taxon-name-part><tp:taxon-name-part taxon-name-part-type="subspecies" reg="discolor">discolor</tp:taxon-name-part></tp:taxon-name> (<italic>Woytkowski</italic> 5824) <bold>F</bold><tp:taxon-name><tp:taxon-name-part taxon-name-part-type="genus" reg="Justicia">J.</tp:taxon-name-part><tp:taxon-name-part taxon-name-part-type="species" reg="discolor">discolor</tp:taxon-name-part><tp:taxon-name-part taxon-name-part-type="infraspecific-rank">subsp.</tp:taxon-name-part><tp:taxon-name-part taxon-name-part-type="subspecies" reg="filisepala">filisepala</tp:taxon-name-part></tp:taxon-name> (<italic>Beltrán</italic> 5429). Scale bars: 10 μm.</p></caption><graphic xmlns:xlink="http://www.w3.org/1999/xlink" xlink:href="phytokeys-258-001_article-144435__-g048.jpg" position="float" orientation="portrait" xlink:type="simple" id="oo_1354163.jpg"><uri content-type="original_file" xlink:type="simple">https://binary.pensoft.net/fig/1354163</uri></graphic></fig></tp:treatment-sec></tp:taxon-treatment>
