# Supplementary material for: ﻿Preliminary notes on Justicia (Acanthaceae) in Peru
Source: PhytoKeys. 2025 Jun 16;258:1–123. doi: 10.3897/phytokeys.258.144435 (PMC12239001; doi:10.3897/phytokeys.258.144435)
Supplement: XML Treatment for Justicia discolor subsp. discolor [file phytokeys.258.144435-treatment10.xml]

<!DOCTYPE tp:taxon-treatment
  PUBLIC "-//TaxonX//DTD Taxonomic Treatment Publishing DTD v0 20100105//EN" "tax-treatment-NSO.dtd">
<tp:taxon-treatment xmlns:tp="http://www.plazi.org/taxpub"><tp:treatment-meta><kwd-group><label>Taxon classification</label><kwd>
                <named-content content-type="kingdom">Plantae</named-content>
              </kwd><kwd>
                <named-content content-type="order">Lamiales</named-content>
              </kwd><kwd>
                <named-content content-type="family">Acanthaceae</named-content>
              </kwd></kwd-group><mixed-citation publication-type="journal"><person-group><name><surname>Villanueva-Espinoza</surname><given-names>Rosa</given-names></name><name><surname>Deng</surname><given-names>Yunfei</given-names></name><name><surname>Scotland</surname><given-names>Robert</given-names></name><name><surname>Wood</surname><given-names>John R. I.</given-names></name></person-group><article-title>﻿Preliminary notes on <italic><tp:taxon-name><tp:taxon-name-part taxon-name-part-type="genus" reg="Justicia">Justicia</tp:taxon-name-part></tp:taxon-name></italic> (<tp:taxon-name><tp:taxon-name-part taxon-name-part-type="family">Acanthaceae</tp:taxon-name-part></tp:taxon-name>) in Peru</article-title><source>PhytoKeys</source><day>16</day><month>06</month><year>2025</year><volume>258</volume><fpage>1</fpage><lpage>123</lpage><pub-id pub-id-type="doi">10.3897/phytokeys.258.144435</pub-id></mixed-citation></tp:treatment-meta><tp:nomenclature><label>﻿﻿7a.</label><tp:taxon-name>
              <object-id xmlns:xlink="http://www.w3.org/1999/xlink" content-type="arpha" xlink:type="simple">82B2ECFF-B802-5AF9-AFB9-70A0A1CCEE6B</object-id>
              <tp:taxon-name-part taxon-name-part-type="genus" reg="Justicia">Justicia</tp:taxon-name-part>
              <tp:taxon-name-part taxon-name-part-type="species" reg="discolor">discolor</tp:taxon-name-part>
              <tp:taxon-name-part taxon-name-part-type="infraspecific-rank">subsp.</tp:taxon-name-part>
              <tp:taxon-name-part taxon-name-part-type="subspecies" reg="discolor">discolor</tp:taxon-name-part>
            </tp:taxon-name></tp:nomenclature><tp:treatment-sec sec-type="diagnosis" id="SECID0E5ZBG"><title>Diagnosis.</title><p>Closely related to <tp:taxon-name><tp:taxon-name-part taxon-name-part-type="genus" reg="Justicia">Justicia</tp:taxon-name-part><tp:taxon-name-part taxon-name-part-type="species" reg="discolor">discolor</tp:taxon-name-part><tp:taxon-name-part taxon-name-part-type="infraspecific-rank">subsp.</tp:taxon-name-part><tp:taxon-name-part taxon-name-part-type="subspecies" reg="filisepala">filisepala</tp:taxon-name-part></tp:taxon-name> but more robust, the leaves discolorous, purple abaxially, lanceolate or ovate, acuminate, firm in texture, 1.5–9.5 × 0.6–4 cm, mostly more than 3 times as long as broad (not discolorous or purple abaxially, elliptic, obtuse, thick in texture, 2–5 (–6) × 1–4 cm, c. twice as long as broad), inflorescence imbricate above, the flower pairs c. 8 mm apart below, (not up to 22 mm apart in fruit); calyx lobes linear (not filiform).</p></tp:treatment-sec><tp:treatment-sec sec-type="Illustration" id="SECID0EV1BG"><title>Illustration.</title><p>Figs <xref ref-type="fig" rid="F9">9</xref>–<xref ref-type="fig" rid="F10">10</xref>.</p><fig id="F9" position="float" orientation="portrait"><object-id xmlns:xlink="http://www.w3.org/1999/xlink" content-type="doi" xlink:type="simple">10.3897/phytokeys.258.144435.figure9</object-id><object-id xmlns:xlink="http://www.w3.org/1999/xlink" content-type="arpha" xlink:type="simple">D7C95B9D-FAA3-5FA2-A61C-33F06E3947BF</object-id><label>Figure 9.</label><caption><p><tp:taxon-name><tp:taxon-name-part taxon-name-part-type="genus" reg="Justicia">Justicia</tp:taxon-name-part><tp:taxon-name-part taxon-name-part-type="species" reg="discolor">discolor</tp:taxon-name-part><tp:taxon-name-part taxon-name-part-type="infraspecific-rank">subsp</tp:taxon-name-part><tp:taxon-name-part taxon-name-part-type="subspecies" reg="discolor">discolor</tp:taxon-name-part></tp:taxon-name><bold>A</bold> habit <bold>B</bold> section of stem showing indumentum <bold>C</bold> bract <bold>D</bold> bracteole <bold>E</bold> calyx <bold>F</bold> corolla opened out showing lips and androecium <bold>G</bold> anther thecae <bold>H</bold> capsule valves, exterior (right), interior (left) <bold>J</bold> seed. Drawn from <italic>Encarnación</italic> 1156 by Margaret Tebbs.</p></caption><graphic xmlns:xlink="http://www.w3.org/1999/xlink" xlink:href="phytokeys-258-001_article-144435__-g009.jpg" position="float" orientation="portrait" xlink:type="simple" id="oo_1354121.jpg"><uri content-type="original_file" xlink:type="simple">https://binary.pensoft.net/fig/1354121</uri></graphic></fig><fig id="F10" position="float" orientation="portrait"><object-id xmlns:xlink="http://www.w3.org/1999/xlink" content-type="doi" xlink:type="simple">10.3897/phytokeys.258.144435.figure10</object-id><object-id xmlns:xlink="http://www.w3.org/1999/xlink" content-type="arpha" xlink:type="simple">6844F4FC-5A8E-5C96-BBD8-BDB97BDE306C</object-id><label>Figure 10.</label><caption><p>Photographs of <italic><tp:taxon-name><tp:taxon-name-part taxon-name-part-type="genus" reg="Justicia">Justicia</tp:taxon-name-part><tp:taxon-name-part taxon-name-part-type="species" reg="discolor">discolor</tp:taxon-name-part></tp:taxon-name></italic>. Note glandular inflorescence and violet corolla with “herring bone” patterning <bold>A</bold> (<italic>Azevedo</italic> 162) Igor Azevedo <bold>B–D</bold> (<italic>Villanueva</italic> 976) Rosa Villanueva.</p></caption><graphic xmlns:xlink="http://www.w3.org/1999/xlink" xlink:href="phytokeys-258-001_article-144435__-g010.jpg" position="float" orientation="portrait" xlink:type="simple" id="oo_1354122.jpg"><uri content-type="original_file" xlink:type="simple">https://binary.pensoft.net/fig/1354122</uri></graphic></fig></tp:treatment-sec><tp:treatment-sec sec-type="etymology" id="SECID0EV4BG"><title>Etymology.</title><p>The name “<italic>discolor</italic>” refers to the leaves which are characteristically green on the upper surface but purple on the lower surface.</p></tp:treatment-sec><tp:treatment-sec sec-type="phenology" id="SECID0E44BG"><title>Phenology.</title><p>Flowering from May to August with a single record from December.</p></tp:treatment-sec><tp:treatment-sec sec-type="habitat" id="SECID0EC5BG"><title>Habitat.</title><p>Rainforest, “bosque alto”, 300–900 m.</p></tp:treatment-sec><tp:treatment-sec sec-type="distribution" id="SECID0EH5BG"><title>Distribution.</title><p>Endemic to Amazonian Peru, widespread but scattered in occurrence. Fig. <xref ref-type="fig" rid="F54">54</xref>.</p></tp:treatment-sec><tp:treatment-sec sec-type="material" id="SECID0ER5BG"><title>Material examined.</title><p><bold>Peru</bold> • <bold>Huánuco</bold>: Prov. Leoncio Prado, E of Las Palmas, 15 km S of Tingo María, 900 m, 20 June 1982, <italic>D.C. Wasshausen &amp; O. Tovar</italic> 1275 (K, US); • ibid., Dist. Luyando, Tulumayo, July 1938, <italic>C.A. Ridoutt</italic> s.n. (USM 10003); • ibid., Dist. Rupa-Rupa, Jacintillo, left margin of Río Monzón, 18 July 1978, <italic>J. Schunke Vigo</italic> 10373 (MO, US); • ibid., Tingo María, <named-content xmlns:xlink="http://www.w3.org/1999/xlink" content-type="dwc:verbatimCoordinates" xlink:type="simple"><named-content content-type="geo-json" specific-use="{&#34;type&#34;:&#34;Point&#34;,&#34;coordinates&#34;:[-75.983333,-9.300000]}" id="NCID0EE6BG" xlink:type="simple">9°18'S, 75°59'W</named-content></named-content>, 700–780 m, 9 Dec. 1981, <italic>T. Plowman et al.</italic> 11251 (F, US); • ibid., Fundo El Encanto, 700 m, 15 Aug. 1943, <italic>C.A. Ridoutt</italic> USM 13149 (USM). Prov. Puerto Inca [Pachitea], Dist. Honoria, carretera Miel de Abejas (1 km arriba de Tornavista) a 3 km del Campamento, 300–400 m, 19 May 1967, <italic>J. Schunke V.</italic> 1969 (F); • ibid., Dist. Codo de Pozuzo, Carretera Pozuzo-Codo del Pozuzo, 28 Aug. 2019, <italic>I. Azevedo &amp; R. Villanueva</italic> 162 (HOXA). • <bold>Junín</bold>: Prov. Satipo, the type; • ibid. 17 Aug. 1960, <italic>F. Woytkowski</italic> 5824 (MO, US). • <bold>Madre de Dios</bold>: Prov. Manu, Manu Park, Cocha Cashu uplands, <named-content xmlns:xlink="http://www.w3.org/1999/xlink" content-type="dwc:verbatimCoordinates" xlink:type="simple"><named-content content-type="geo-json" specific-use="{&#34;type&#34;:&#34;Point&#34;,&#34;coordinates&#34;:[-71.000000,-11.750000]}" id="NCID0E16BG" xlink:type="simple">11°45'S, 71°0'W</named-content></named-content>, 400 m, 28 July 1986, <italic>P. Nuñez</italic> 5521 (CUZ, MO); • ibid. <named-content xmlns:xlink="http://www.w3.org/1999/xlink" content-type="dwc:verbatimCoordinates" xlink:type="simple"><named-content content-type="geo-json" specific-use="{&#34;type&#34;:&#34;Point&#34;,&#34;coordinates&#34;:[-71.000000,-11.750000]}" id="NCID0EFAAI" xlink:type="simple">11°45'S, 71°00'W</named-content></named-content>, 19 Aug. 1986, <italic>P. Nuñez</italic> 5848 (MO, USM); Prov. Tahuamanu, 8 km del Fundo Noaya, hacia la Quebrada Putirija, 29 May 1978, <italic>F. Encarnación</italic> 1156 (US). • <bold>San Martin</bold>: Prov. Mariscal Cáceres, Dist. [Dept.] Uchiza, Cachiyacu de Lepuna, 450–500 m, 10 July 1974, <italic>J. Schunke V.</italic> 7298 (F, MO, USM). • <bold>Ucayali</bold>: Prov. Coronel Portillo, Ivita, km 59 Carretera Federico Basadre, 17 July 1974, <italic>F. Encarnación</italic> 432 (US). Prov. Padre Abad, Dist. Padre Abad, Catarata Santa Rosa, <named-content xmlns:xlink="http://www.w3.org/1999/xlink" content-type="dwc:verbatimCoordinates" xlink:type="simple"><named-content content-type="geo-json" specific-use="{&#34;type&#34;:&#34;Point&#34;,&#34;coordinates&#34;:[-75.750000,-9.150000]}" id="NCID0EZAAI" xlink:type="simple">9°09'S 75°45'W</named-content></named-content>, 882 m, 8 Aug. 2023, <italic>R. Villanueva et al.</italic> 976 (HOXA).</p></tp:treatment-sec><tp:treatment-sec sec-type="notes" id="SECID0EABAI"><title>Note.</title><p>Usually recognisable even when sterile by the discolorous leaves.</p></tp:treatment-sec><tp:treatment-sec><!--Section generated to contain objects referenced in tp:taxon-treatment.--><fig id="F54" position="float" orientation="portrait"><object-id xmlns:xlink="http://www.w3.org/1999/xlink" content-type="doi" xlink:type="simple">10.3897/phytokeys.258.144435.figure54</object-id><object-id xmlns:xlink="http://www.w3.org/1999/xlink" content-type="arpha" xlink:type="simple">B81871EC-F64D-5607-ADE0-13AFD350CE76</object-id><label>Figure 54.</label><caption><p>Distribution of <italic><tp:taxon-name><tp:taxon-name-part taxon-name-part-type="genus" reg="Justicia">Justicia</tp:taxon-name-part><tp:taxon-name-part taxon-name-part-type="species" reg="cuspidulata">cuspidulata</tp:taxon-name-part></tp:taxon-name></italic> (yellow polygon), <tp:taxon-name><tp:taxon-name-part taxon-name-part-type="genus" reg="Justicia">J.</tp:taxon-name-part><tp:taxon-name-part taxon-name-part-type="species" reg="discolor">discolor</tp:taxon-name-part><tp:taxon-name-part taxon-name-part-type="infraspecific-rank">subsp.</tp:taxon-name-part><tp:taxon-name-part taxon-name-part-type="subspecies" reg="discolor">discolor</tp:taxon-name-part></tp:taxon-name> (orange circles), <tp:taxon-name><tp:taxon-name-part taxon-name-part-type="genus" reg="Justicia">J.</tp:taxon-name-part><tp:taxon-name-part taxon-name-part-type="species" reg="discolor">discolor</tp:taxon-name-part><tp:taxon-name-part taxon-name-part-type="infraspecific-rank">subsp.</tp:taxon-name-part><tp:taxon-name-part taxon-name-part-type="subspecies" reg="filisepala">filisepala</tp:taxon-name-part></tp:taxon-name> (red squares) and <italic><tp:taxon-name><tp:taxon-name-part taxon-name-part-type="genus" reg="Justicia">J.</tp:taxon-name-part><tp:taxon-name-part taxon-name-part-type="species" reg="rojasiae">rojasiae</tp:taxon-name-part></tp:taxon-name></italic> (green triangles) in Peru.</p></caption><graphic xmlns:xlink="http://www.w3.org/1999/xlink" xlink:href="phytokeys-258-001_article-144435__-g054.jpg" position="float" orientation="portrait" xlink:type="simple" id="oo_1354169.jpg"><uri content-type="original_file" xlink:type="simple">https://binary.pensoft.net/fig/1354169</uri></graphic></fig></tp:treatment-sec></tp:taxon-treatment>
