# Supplementary material for: ﻿Preliminary notes on Justicia (Acanthaceae) in Peru
Source: PhytoKeys. 2025 Jun 16;258:1–123. doi: 10.3897/phytokeys.258.144435 (PMC12239001; doi:10.3897/phytokeys.258.144435)
Supplement: XML Treatment for Justicia discolor subsp. filisepala [file phytokeys.258.144435-treatment11.xml]

<!DOCTYPE tp:taxon-treatment
  PUBLIC "-//TaxonX//DTD Taxonomic Treatment Publishing DTD v0 20100105//EN" "tax-treatment-NSO.dtd">
<tp:taxon-treatment xmlns:tp="http://www.plazi.org/taxpub"><tp:treatment-meta><kwd-group><label>Taxon classification</label><kwd>
                <named-content content-type="kingdom">Plantae</named-content>
              </kwd><kwd>
                <named-content content-type="order">Lamiales</named-content>
              </kwd><kwd>
                <named-content content-type="family">Acanthaceae</named-content>
              </kwd></kwd-group><mixed-citation publication-type="journal"><person-group><name><surname>Villanueva-Espinoza</surname><given-names>Rosa</given-names></name><name><surname>Deng</surname><given-names>Yunfei</given-names></name><name><surname>Scotland</surname><given-names>Robert</given-names></name><name><surname>Wood</surname><given-names>John R. I.</given-names></name></person-group><article-title>﻿Preliminary notes on <italic><tp:taxon-name><tp:taxon-name-part taxon-name-part-type="genus" reg="Justicia">Justicia</tp:taxon-name-part></tp:taxon-name></italic> (<tp:taxon-name><tp:taxon-name-part taxon-name-part-type="family">Acanthaceae</tp:taxon-name-part></tp:taxon-name>) in Peru</article-title><source>PhytoKeys</source><day>16</day><month>06</month><year>2025</year><volume>258</volume><fpage>1</fpage><lpage>123</lpage><pub-id pub-id-type="doi">10.3897/phytokeys.258.144435</pub-id></mixed-citation></tp:treatment-meta><tp:nomenclature><label>﻿﻿7b.</label><tp:taxon-name>
              <object-id xmlns:xlink="http://www.w3.org/1999/xlink" content-type="arpha" xlink:type="simple">B81DEA33-5904-52CA-9446-361CE392E5BE</object-id>
              <tp:taxon-name-part taxon-name-part-type="genus" reg="Justicia">Justicia</tp:taxon-name-part>
              <tp:taxon-name-part taxon-name-part-type="species" reg="discolor">discolor</tp:taxon-name-part>
              <tp:taxon-name-part taxon-name-part-type="infraspecific-rank">subsp.</tp:taxon-name-part>
              <tp:taxon-name-part taxon-name-part-type="subspecies" reg="filisepala">filisepala</tp:taxon-name-part>
              <object-id xmlns:xlink="http://www.w3.org/1999/xlink" content-type="ipni" xlink:type="simple">urn:lsid:ipni.org:names:77363408-1</object-id>
            </tp:taxon-name><tp:taxon-authority>J.R.I.Wood &amp; R.Villanueva</tp:taxon-authority><tp:taxon-status xmlns:xlink="http://www.w3.org/1999/xlink" xlink:type="simple">subsp. nov.</tp:taxon-status></tp:nomenclature><tp:treatment-sec sec-type="material" id="SECID0EVCAI"><title>Type.</title><p><bold>Peru</bold> • <bold>Loreto</bold>, Prov. Maynas, Dist. Mazán, 6 km from Fundo Buenas Aires, Río Tamishiyacu, 20 June 1977, <italic>F. Encarnación</italic> 1107 (holotype K-000544764, isotype US-2956915).</p></tp:treatment-sec><tp:treatment-sec sec-type="diagnosis" id="SECID0EBDAI"><title>Diagnosis.</title><p>Closely related to <tp:taxon-name><tp:taxon-name-part taxon-name-part-type="genus" reg="Justicia">Justicia</tp:taxon-name-part><tp:taxon-name-part taxon-name-part-type="species" reg="discolor">discolor</tp:taxon-name-part><tp:taxon-name-part taxon-name-part-type="infraspecific-rank">subsp.</tp:taxon-name-part><tp:taxon-name-part taxon-name-part-type="subspecies" reg="discolor">discolor</tp:taxon-name-part></tp:taxon-name> but a slender herb, the leaves concolorous, elliptic, obtuse, thin in texture, 2–5 (–6) × 1–4 cm, c. twice as long as broad, glabrous or thinly pilose, (not discolorous, purple abaxially, lanceolate or ovate, acuminate, relatively firm in texture, 1.5–9.5 × 0.6–4 cm, mostly more than 3 times as long as broad); inflorescence lax, the flower pairs up to 22 mm apart (not imbricate, not more than 10 mm apart); calyx lobes filiform (not linear).</p></tp:treatment-sec><tp:treatment-sec sec-type="description" id="SECID0EYDAI"><title>Description.</title><p>Slender near isophyllous creeping herb, rooting at nodes; stems to 25 cm, bifariously crisped-pubescent, glabrescent when old, cystoliths prominent and abundant. Leaves petiolate, lamina 2–5 (–6) × 1–4 cm, broadly ovate, oblong-ovate, to elliptic, apex obtuse to rounded, base broadly cuneate, margin undulate to weakly crenate, glabrous or thinly pilose adaxially with multicellular hairs, cystoliths abundant on both surfaces, slightly paler beneath; petioles 3–4 mm. Inflorescence of short, pedunculate terminal spikes, 1–3 cm long, elongating to 8 (–14) cm in fruit, usually solitary but occasionally with a small secondary spike from the uppermost leaf axils; flowers relatively distant, up to 22 mm apart at base of spike; peduncles 1–1.8 cm at anthesis but up to 6 cm in fruit, shortly pilose with gland-tipped whitish hairs; rhachis shortly pilose with gland-tipped whitish hairs, the flowers in opposite pairs, ± imbricate with internodes up to 3 mm long at anthesis but up to 22 mm in fruit, bracts 4–5 × 0.5 mm, linear, mucronulate, shortly pilose with gland tipped hairs, cystoliths prominent; bracteoles similar but only c. 2.5 mm long; calyx subequally 4-lobed to base, lobes linear-filiform, 7.5–8 × 0.25–0.5 mm, accrescent in fruit to 10 mm long, shortly pilose with gland-tipped hairs; corolla pale lilac, glabrous externally, 11–12 mm long, upper lip c. 4 mm long, subentire, lower lip 3-lobed, c. 6 mm long, lobes ovate, rounded; stamens glabrous, anther thecae 0.5 × 0.25 mm, oblong, superposed, glabrous, the lower with an almost imperceptible basal appendage; pollen prolate, 33–36 × 21 μm, 2-aperturate, colporate, a distinct band of sexine on either side of aperture (Fig. <xref ref-type="fig" rid="F48">48F</xref>); style glabrous, c. 10 mm. Capsule 7–8 × 2 mm, clavate, apiculate, thinly pubescent, valves with prominent venation, strongly recurved after seeds are ejected, 4-seeded; seeds 1.25 × 1.5 mm, tuberculate.</p></tp:treatment-sec><tp:treatment-sec sec-type="Illustration" id="SECID0ECEAI"><title>Illustration.</title><p>Fig. <xref ref-type="fig" rid="F11">11A–J</xref>.</p><fig id="F11" position="float" orientation="portrait"><object-id xmlns:xlink="http://www.w3.org/1999/xlink" content-type="doi" xlink:type="simple">10.3897/phytokeys.258.144435.figure11</object-id><object-id xmlns:xlink="http://www.w3.org/1999/xlink" content-type="arpha" xlink:type="simple">72B89D7B-C317-5977-9F9E-C7D7D0E096FE</object-id><label>Figure 11.</label><caption><p><tp:taxon-name><tp:taxon-name-part taxon-name-part-type="genus" reg="Justicia">Justicia</tp:taxon-name-part><tp:taxon-name-part taxon-name-part-type="species" reg="discolor">discolor</tp:taxon-name-part><tp:taxon-name-part taxon-name-part-type="infraspecific-rank">subsp.</tp:taxon-name-part><tp:taxon-name-part taxon-name-part-type="subspecies" reg="filisepala">filisepala</tp:taxon-name-part></tp:taxon-name><bold>A</bold> habit <bold>B</bold> bract <bold>C</bold> bracteole <bold>D</bold> detail of indumentum <bold>E</bold> calyx <bold>F</bold> corolla <bold>G</bold> anther <bold>H</bold> capsule valve <bold>J</bold> seed. <italic><tp:taxon-name><tp:taxon-name-part taxon-name-part-type="genus" reg="Justicia">Justicia</tp:taxon-name-part><tp:taxon-name-part taxon-name-part-type="species" reg="chamaecaulis">chamaecaulis</tp:taxon-name-part></tp:taxon-name></italic><bold>K</bold> habit <bold>L</bold> bract <bold>M</bold> bracteole N calyx <bold>P</bold> corolla <bold>Q</bold> anther <bold>R</bold> capsule valve <bold>S</bold> seed. <bold>A–J</bold> drawn from <italic>Encarnación</italic> 1107 <bold>K–S</bold> from <italic>Encarnación</italic> 927 by Margaret Tebbs.</p></caption><graphic xmlns:xlink="http://www.w3.org/1999/xlink" xlink:href="phytokeys-258-001_article-144435__-g011.jpg" position="float" orientation="portrait" xlink:type="simple" id="oo_1354123.jpg"><uri content-type="original_file" xlink:type="simple">https://binary.pensoft.net/fig/1354123</uri></graphic></fig></tp:treatment-sec><tp:treatment-sec sec-type="etymology" id="SECID0E4GAI"><title>Etymology.</title><p>The name “<italic>filisepala</italic>” refers to the calyx lobes which are characteristically thread-like in this subspecies.</p></tp:treatment-sec><tp:treatment-sec sec-type="phenology" id="SECID0EFHAI"><title>Phenology.</title><p>Found in flower in February, March and June.</p></tp:treatment-sec><tp:treatment-sec sec-type="habitat" id="SECID0EKHAI"><title>Habitat.</title><p>Humid lowland rainforest, perhaps liable to flooding, 95–190 m.</p></tp:treatment-sec><tp:treatment-sec sec-type="distribution" id="SECID0EPHAI"><title>Distribution.</title><p>Endemic to Amazonian Peru in Loreto. Fig. <xref ref-type="fig" rid="F54">54</xref>.</p></tp:treatment-sec><tp:treatment-sec sec-type="material" id="SECID0EZHAI"><title>Material examined.</title><p><bold>Peru</bold> • <bold>Loreto</bold>: Prov. Maynas, Gamitanacocha, Río Mazán, 100–125 m, 8 Feb. 1935, <italic>J.M. Schunke</italic> 192 (F, US, USM); • ibid., 6 km from Fundo Buenas Aires, Río Tamishiyacu, 20 June 1977, <italic>F. Encarnación</italic> 1107 (K, US). Prov. Mariscal Ramón Castilla, Río Yavari, 20 km río abajo de Angamos, Quebrada Curacinha, <named-content xmlns:xlink="http://www.w3.org/1999/xlink" content-type="dwc:verbatimCoordinates" xlink:type="simple"><named-content content-type="geo-json" specific-use="{&#34;type&#34;:&#34;Point&#34;,&#34;coordinates&#34;:[-72.731111,-5.051389]}" id="NCID0EKIAI" xlink:type="simple">5°03'05"S, 72°43'52"W</named-content></named-content>, 95–190 m, 28 March 2003, <italic>H. Beltrán et al.</italic> 5429 (F, USM). 4</p><p>The following are more robust with concolorous leaves and might be seen as intermediate with subsp. <tp:taxon-name><tp:taxon-name-part taxon-name-part-type="genus" reg="Justicia"/><tp:taxon-name-part taxon-name-part-type="species" reg="discolor"/><tp:taxon-name-part taxon-name-part-type="subspecies" reg="discolor">discolor</tp:taxon-name-part></tp:taxon-name>.</p></tp:treatment-sec><tp:treatment-sec sec-type="material" id="SECID0E6IAI"><title>Additional material examined.</title><p><bold>Peru</bold> • <bold>Ayacucho</bold>: Prov. La Mar, Río Catute, between Santa Rosa and Sanabamba, 700 m, 16 Sept. 1976, <italic>D.C. Wasshausen &amp; F. Encarnación</italic> 1155 (US). <bold>Loreto</bold>, Región Amazonas, Caballococha, <named-content xmlns:xlink="http://www.w3.org/1999/xlink" content-type="dwc:verbatimCoordinates" xlink:type="simple"><named-content content-type="geo-json" specific-use="{&#34;type&#34;:&#34;Point&#34;,&#34;coordinates&#34;:[-70.500000,-3.916667]}" id="NCID0EQJAI" xlink:type="simple">3°55'S, 70°30'W</named-content></named-content>, 106 m, 15 Aug. 1989, <italic>R. Vásquez &amp; N. Jaramillo</italic> 12755 (MO, US).</p></tp:treatment-sec><tp:treatment-sec><!--Section generated to contain objects referenced in tp:taxon-treatment.--><fig id="F48" position="float" orientation="portrait"><object-id xmlns:xlink="http://www.w3.org/1999/xlink" content-type="doi" xlink:type="simple">10.3897/phytokeys.258.144435.figure48</object-id><object-id xmlns:xlink="http://www.w3.org/1999/xlink" content-type="arpha" xlink:type="simple">9BF36B8F-FEF1-5B45-870F-AD43D2635BAE</object-id><label>Figure 48.</label><caption><p>Pollen images <bold>A</bold><tp:taxon-name><tp:taxon-name-part taxon-name-part-type="genus" reg="Justicia">Justicia</tp:taxon-name-part><tp:taxon-name-part taxon-name-part-type="species" reg="alpina">alpina</tp:taxon-name-part><tp:taxon-name-part taxon-name-part-type="infraspecific-rank">subsp.</tp:taxon-name-part><tp:taxon-name-part taxon-name-part-type="subspecies" reg="machupicchuensis">machupicchuensis</tp:taxon-name-part></tp:taxon-name> (<italic>Stafford</italic> 1222) <bold>B</bold><italic><tp:taxon-name><tp:taxon-name-part taxon-name-part-type="genus" reg="Justicia">J.</tp:taxon-name-part><tp:taxon-name-part taxon-name-part-type="species" reg="rojasiae">rojasiae</tp:taxon-name-part></tp:taxon-name></italic> (<italic>Vásquez et al</italic>. 28272) <bold>C</bold><italic><tp:taxon-name><tp:taxon-name-part taxon-name-part-type="genus" reg="Justicia">J.</tp:taxon-name-part><tp:taxon-name-part taxon-name-part-type="species" reg="pozuzoensis">pozuzoensis</tp:taxon-name-part></tp:taxon-name></italic> (<italic>Villanueva</italic> 925) <bold>D</bold><italic><tp:taxon-name><tp:taxon-name-part taxon-name-part-type="genus" reg="Justicia">J.</tp:taxon-name-part><tp:taxon-name-part taxon-name-part-type="species" reg="oppositiflora">oppositiflora</tp:taxon-name-part></tp:taxon-name></italic> (<italic>Smith &amp; Pretel</italic> 4189) <bold>E</bold><tp:taxon-name><tp:taxon-name-part taxon-name-part-type="genus" reg="Justicia">J.</tp:taxon-name-part><tp:taxon-name-part taxon-name-part-type="species" reg="discolor">discolor</tp:taxon-name-part><tp:taxon-name-part taxon-name-part-type="infraspecific-rank">subsp.</tp:taxon-name-part><tp:taxon-name-part taxon-name-part-type="subspecies" reg="discolor">discolor</tp:taxon-name-part></tp:taxon-name> (<italic>Woytkowski</italic> 5824) <bold>F</bold><tp:taxon-name><tp:taxon-name-part taxon-name-part-type="genus" reg="Justicia">J.</tp:taxon-name-part><tp:taxon-name-part taxon-name-part-type="species" reg="discolor">discolor</tp:taxon-name-part><tp:taxon-name-part taxon-name-part-type="infraspecific-rank">subsp.</tp:taxon-name-part><tp:taxon-name-part taxon-name-part-type="subspecies" reg="filisepala">filisepala</tp:taxon-name-part></tp:taxon-name> (<italic>Beltrán</italic> 5429). Scale bars: 10 μm.</p></caption><graphic xmlns:xlink="http://www.w3.org/1999/xlink" xlink:href="phytokeys-258-001_article-144435__-g048.jpg" position="float" orientation="portrait" xlink:type="simple" id="oo_1354163.jpg"><uri content-type="original_file" xlink:type="simple">https://binary.pensoft.net/fig/1354163</uri></graphic></fig><fig id="F54" position="float" orientation="portrait"><object-id xmlns:xlink="http://www.w3.org/1999/xlink" content-type="doi" xlink:type="simple">10.3897/phytokeys.258.144435.figure54</object-id><object-id xmlns:xlink="http://www.w3.org/1999/xlink" content-type="arpha" xlink:type="simple">B81871EC-F64D-5607-ADE0-13AFD350CE76</object-id><label>Figure 54.</label><caption><p>Distribution of <italic><tp:taxon-name><tp:taxon-name-part taxon-name-part-type="genus" reg="Justicia">Justicia</tp:taxon-name-part><tp:taxon-name-part taxon-name-part-type="species" reg="cuspidulata">cuspidulata</tp:taxon-name-part></tp:taxon-name></italic> (yellow polygon), <tp:taxon-name><tp:taxon-name-part taxon-name-part-type="genus" reg="Justicia">J.</tp:taxon-name-part><tp:taxon-name-part taxon-name-part-type="species" reg="discolor">discolor</tp:taxon-name-part><tp:taxon-name-part taxon-name-part-type="infraspecific-rank">subsp.</tp:taxon-name-part><tp:taxon-name-part taxon-name-part-type="subspecies" reg="discolor">discolor</tp:taxon-name-part></tp:taxon-name> (orange circles), <tp:taxon-name><tp:taxon-name-part taxon-name-part-type="genus" reg="Justicia">J.</tp:taxon-name-part><tp:taxon-name-part taxon-name-part-type="species" reg="discolor">discolor</tp:taxon-name-part><tp:taxon-name-part taxon-name-part-type="infraspecific-rank">subsp.</tp:taxon-name-part><tp:taxon-name-part taxon-name-part-type="subspecies" reg="filisepala">filisepala</tp:taxon-name-part></tp:taxon-name> (red squares) and <italic><tp:taxon-name><tp:taxon-name-part taxon-name-part-type="genus" reg="Justicia">J.</tp:taxon-name-part><tp:taxon-name-part taxon-name-part-type="species" reg="rojasiae">rojasiae</tp:taxon-name-part></tp:taxon-name></italic> (green triangles) in Peru.</p></caption><graphic xmlns:xlink="http://www.w3.org/1999/xlink" xlink:href="phytokeys-258-001_article-144435__-g054.jpg" position="float" orientation="portrait" xlink:type="simple" id="oo_1354169.jpg"><uri content-type="original_file" xlink:type="simple">https://binary.pensoft.net/fig/1354169</uri></graphic></fig></tp:treatment-sec></tp:taxon-treatment>
