# Supplementary material for: ﻿Preliminary notes on Justicia (Acanthaceae) in Peru
Source: PhytoKeys. 2025 Jun 16;258:1–123. doi: 10.3897/phytokeys.258.144435 (PMC12239001; doi:10.3897/phytokeys.258.144435)
Supplement: XML Treatment for Justicia chamaecaulis [file phytokeys.258.144435-treatment12.xml]

<!DOCTYPE tp:taxon-treatment
  PUBLIC "-//TaxonX//DTD Taxonomic Treatment Publishing DTD v0 20100105//EN" "tax-treatment-NSO.dtd">
<tp:taxon-treatment xmlns:tp="http://www.plazi.org/taxpub"><tp:treatment-meta><kwd-group><label>Taxon classification</label><kwd>
                <named-content content-type="kingdom">Plantae</named-content>
              </kwd><kwd>
                <named-content content-type="order">Lamiales</named-content>
              </kwd><kwd>
                <named-content content-type="family">Acanthaceae</named-content>
              </kwd></kwd-group><mixed-citation publication-type="journal"><person-group><name><surname>Villanueva-Espinoza</surname><given-names>Rosa</given-names></name><name><surname>Deng</surname><given-names>Yunfei</given-names></name><name><surname>Scotland</surname><given-names>Robert</given-names></name><name><surname>Wood</surname><given-names>John R. I.</given-names></name></person-group><article-title>﻿Preliminary notes on <italic><tp:taxon-name><tp:taxon-name-part taxon-name-part-type="genus" reg="Justicia">Justicia</tp:taxon-name-part></tp:taxon-name></italic> (<tp:taxon-name><tp:taxon-name-part taxon-name-part-type="family">Acanthaceae</tp:taxon-name-part></tp:taxon-name>) in Peru</article-title><source>PhytoKeys</source><day>16</day><month>06</month><year>2025</year><volume>258</volume><fpage>1</fpage><lpage>123</lpage><pub-id pub-id-type="doi">10.3897/phytokeys.258.144435</pub-id></mixed-citation></tp:treatment-meta><tp:nomenclature><label>﻿﻿8.</label><tp:taxon-name>
              <object-id xmlns:xlink="http://www.w3.org/1999/xlink" content-type="arpha" xlink:type="simple">A1B8041D-BFE4-5482-8481-E1F94D1D7361</object-id>
              <tp:taxon-name-part taxon-name-part-type="genus" reg="Justicia">Justicia</tp:taxon-name-part>
              <tp:taxon-name-part taxon-name-part-type="species" reg="chamaecaulis">chamaecaulis</tp:taxon-name-part>
              <object-id xmlns:xlink="http://www.w3.org/1999/xlink" content-type="ipni" xlink:type="simple">urn:lsid:ipni.org:names:77363409-1</object-id>
            </tp:taxon-name><tp:taxon-authority>J.R.I.Wood &amp; R.Villanueva</tp:taxon-authority><tp:taxon-status xmlns:xlink="http://www.w3.org/1999/xlink" xlink:type="simple">sp. nov.</tp:taxon-status></tp:nomenclature><tp:treatment-sec sec-type="material" id="SECID0EQLAI"><title>Type.</title><p>Peru • Loreto, Maynas, Dist. San Juan Bautista, Peñanegra, 8 km de Iquitos, 19 Aug. 1976, <italic>F. Encarnación</italic> 927 (holotype K-000544765, isotypes US-2956902, USM)</p></tp:treatment-sec><tp:treatment-sec sec-type="diagnosis" id="SECID0EYLAI"><title>Diagnosis.</title><p>Low herb, &lt; 10 cm high, the short dense inflorescence usually with several spikes and calyx 5-lobed; somewhat similar to some forms of <italic><tp:taxon-name><tp:taxon-name-part taxon-name-part-type="genus" reg="Justicia">Justicia</tp:taxon-name-part><tp:taxon-name-part taxon-name-part-type="species" reg="potarensis">potarensis</tp:taxon-name-part></tp:taxon-name></italic> (Bremek.) Wassh. in leaf shape, indumentum and pilose inflorescence but always &lt; 10 cm high (not up 40 cm), the spikes 1–4 cm long (not 5–15 cm long), flowers densely imbricate (not clearly separated) and the bracts equalling or longer than the calyx (not shorter).</p></tp:treatment-sec><tp:treatment-sec sec-type="description" id="SECID0EJMAI"><title>Description.</title><p>Small leafy herb &lt; 10 cm high from a slender taproot with fibrous lateral branches; stem usually simple, villous with stiff white hairs. Leaves crowded below inflorescence, the internodes up to 12 mm, but usually much less, petiolate, lamina 1.5–7 × 1–2 cm, oblong-elliptic, apex obtuse, adaxially thinly pilose to glabrescent except pubescence along the mid vein, abaxially slightly paler, glabrous except for pubescence on the mid vein above petiole, punctate; petioles 3–13 mm, villous. Inflorescence of solitary terminal bracteate spikes, sometimes with a secondary spike from uppermost leaf axil; spikes 1–4 cm long, sessile, the flowers imbricate, bracts 9 × 2.5 mm, oblanceolate, obtuse, green with prominent veins, thinly pilose; bracteoles 8.3–13 × 1.25 mm, thinly pilose, oblanceolate; calyx 5-lobed to near base, lobes linear-filiform, attenuate, slightly unequal in width, 6–7 × 0.25–0.5 mm, thinly pilose; corolla c. 8 mm long, 2-lipped, tube c. 4 × 1.5 mm, white; lips purplish, upper lip lanceolate, notched; lower lip 4–5 × 5 mm, 3-lobed, the lobes rounded, thecae oblong, 1 × 0.25 mm, glabrous, strongly superposed, the lower with a basal appendage; pollen prolate, 38–41 × 23–26 μm, 3-aperturate (possibly 4-aperturate), colporate, a row of unbroken band of sexine on either side of aperture (Fig. <xref ref-type="fig" rid="F49">49A</xref>); style pilose. Capsule 7–8 × 2 mm, clavate, pubescent, 4-seeded; seeds 1.5 mm diam., rugose.</p></tp:treatment-sec><tp:treatment-sec sec-type="Illustration" id="SECID0ETMAI"><title>Illustration.</title><p>Fig. <xref ref-type="fig" rid="F11">11K–S</xref>.</p></tp:treatment-sec><tp:treatment-sec sec-type="etymology" id="SECID0E4MAI"><title>Etymology.</title><p>The name “<italic>chamaecaulis</italic>” meaning ‘low stem’ refers to the low growing habit so characteristic of this plant.</p></tp:treatment-sec><tp:treatment-sec sec-type="phenology" id="SECID0EFNAI"><title>Phenology.</title><p>Found in flower in February, July, August, and September.</p></tp:treatment-sec><tp:treatment-sec sec-type="habitat" id="SECID0EKNAI"><title>Habitat.</title><p>Forest clearings and tracksides on white sand at low altitudes, 140–150 m.</p></tp:treatment-sec><tp:treatment-sec sec-type="distribution" id="SECID0EPNAI"><title>Distribution.</title><p>Endemic to Peru and only known from the Iquitos area of Maynas in Loreto. Fig. <xref ref-type="fig" rid="F65">65</xref>.</p></tp:treatment-sec><tp:treatment-sec sec-type="material" id="SECID0EZNAI"><title>Material examined.</title><p><bold>Peru</bold> • <bold>Loreto</bold>: Prov. Maynas, Río Nanay, halfway between Santa María de Manay and Iquitos, <named-content xmlns:xlink="http://www.w3.org/1999/xlink" content-type="dwc:verbatimCoordinates" xlink:type="simple"><named-content content-type="geo-json" specific-use="{&#34;type&#34;:&#34;Point&#34;,&#34;coordinates&#34;:[-73.500000,-3.500000]}" id="NCID0EGOAI" xlink:type="simple">3°30'S, 73°30'W</named-content></named-content>, 140 m, 23 Feb. 1981, <italic>Al. Gentry et al</italic>. 31643 (MO, US); • ibid., Dist. Iquitos, trail from Picuru (lower Río Maynas) to Río Mazan, <italic>S. McDaniel</italic> 21463 (US); Dist. San Juan Bautista, carretera Pena Negra a 7 km de Quisto Cocha, Río Itaya, 150 m, 18 Sept. 1981, <italic>M. Rimachi</italic> 5713 (US); • ibid., 8 km de Iquitos, 19 Aug. 1976, <italic>F. Encarnación</italic> 927 (K, US, USM); • ibid., Quistococha, vic. Iquitos, 140 m, 16 Nov. 1977, <italic>Al. Gentry</italic> 20723 (MO, US, USM); • ibid., Mishana, trail from village to Camp. 1, <named-content xmlns:xlink="http://www.w3.org/1999/xlink" content-type="dwc:verbatimCoordinates" xlink:type="simple"><named-content content-type="geo-json" specific-use="{&#34;type&#34;:&#34;Point&#34;,&#34;coordinates&#34;:[-73.500000,-3.833333]}" id="NCID0EYOAI" xlink:type="simple">3°50'S, 73°30'W</named-content></named-content>, 140 m, 22 July 1980, <italic>Al. Gentry et al.</italic> 28936 (MO); • ibid., Dist. Alto Nanay, Santa María de Nanay, Mishana (Río Nanay), 5 Aug. 1990, <italic>R. Vásquez et al.</italic> 14167 (MO).</p></tp:treatment-sec><tp:treatment-sec><!--Section generated to contain objects referenced in tp:taxon-treatment.--><fig id="F49" position="float" orientation="portrait"><object-id xmlns:xlink="http://www.w3.org/1999/xlink" content-type="doi" xlink:type="simple">10.3897/phytokeys.258.144435.figure49</object-id><object-id xmlns:xlink="http://www.w3.org/1999/xlink" content-type="arpha" xlink:type="simple">9D016B5F-FE18-5AEA-BFEC-FA0F76B2DFB4</object-id><label>Figure 49.</label><caption><p>Pollen images <bold>A</bold><italic><tp:taxon-name><tp:taxon-name-part taxon-name-part-type="genus" reg="Justicia">Justicia</tp:taxon-name-part><tp:taxon-name-part taxon-name-part-type="species" reg="chamaecaulis">chamaecaulis</tp:taxon-name-part></tp:taxon-name></italic> (<italic>Encarnación</italic> 927) <bold>B</bold><italic><tp:taxon-name><tp:taxon-name-part taxon-name-part-type="genus" reg="Justicia">J.</tp:taxon-name-part><tp:taxon-name-part taxon-name-part-type="species" reg="appendiculata">appendiculata</tp:taxon-name-part></tp:taxon-name></italic> (<italic>Villanueva</italic> 916) <bold>C</bold><italic><tp:taxon-name><tp:taxon-name-part taxon-name-part-type="genus" reg="Justicia">J.</tp:taxon-name-part><tp:taxon-name-part taxon-name-part-type="species" reg="pelianthia">pelianthia</tp:taxon-name-part></tp:taxon-name></italic> (<italic>McDaniel</italic> 21499) <bold>D</bold><italic><tp:taxon-name><tp:taxon-name-part taxon-name-part-type="genus" reg="Justicia">J.</tp:taxon-name-part><tp:taxon-name-part taxon-name-part-type="species" reg="tumbesiana">tumbesiana</tp:taxon-name-part></tp:taxon-name></italic> (<italic>Diaz</italic> 5081) <bold>E</bold><italic><tp:taxon-name><tp:taxon-name-part taxon-name-part-type="genus" reg="Justicia">J.</tp:taxon-name-part><tp:taxon-name-part taxon-name-part-type="species" reg="aphelandroides">aphelandroides</tp:taxon-name-part></tp:taxon-name></italic> (<italic>Wurdack</italic> 2245) <bold>F</bold><italic><tp:taxon-name><tp:taxon-name-part taxon-name-part-type="genus" reg="Justicia">J.</tp:taxon-name-part><tp:taxon-name-part taxon-name-part-type="species" reg="sanchezioides">sanchezioides</tp:taxon-name-part></tp:taxon-name></italic> (<italic>Schunke</italic> 12458). Scale bars: 10 μm.</p></caption><graphic xmlns:xlink="http://www.w3.org/1999/xlink" xlink:href="phytokeys-258-001_article-144435__-g049.jpg" position="float" orientation="portrait" xlink:type="simple" id="oo_1354164.jpg"><uri content-type="original_file" xlink:type="simple">https://binary.pensoft.net/fig/1354164</uri></graphic></fig><fig id="F11" position="float" orientation="portrait"><object-id xmlns:xlink="http://www.w3.org/1999/xlink" content-type="doi" xlink:type="simple">10.3897/phytokeys.258.144435.figure11</object-id><object-id xmlns:xlink="http://www.w3.org/1999/xlink" content-type="arpha" xlink:type="simple">72B89D7B-C317-5977-9F9E-C7D7D0E096FE</object-id><label>Figure 11.</label><caption><p><tp:taxon-name><tp:taxon-name-part taxon-name-part-type="genus" reg="Justicia">Justicia</tp:taxon-name-part><tp:taxon-name-part taxon-name-part-type="species" reg="discolor">discolor</tp:taxon-name-part><tp:taxon-name-part taxon-name-part-type="infraspecific-rank">subsp.</tp:taxon-name-part><tp:taxon-name-part taxon-name-part-type="subspecies" reg="filisepala">filisepala</tp:taxon-name-part></tp:taxon-name><bold>A</bold> habit <bold>B</bold> bract <bold>C</bold> bracteole <bold>D</bold> detail of indumentum <bold>E</bold> calyx <bold>F</bold> corolla <bold>G</bold> anther <bold>H</bold> capsule valve <bold>J</bold> seed. <italic><tp:taxon-name><tp:taxon-name-part taxon-name-part-type="genus" reg="Justicia">Justicia</tp:taxon-name-part><tp:taxon-name-part taxon-name-part-type="species" reg="chamaecaulis">chamaecaulis</tp:taxon-name-part></tp:taxon-name></italic><bold>K</bold> habit <bold>L</bold> bract <bold>M</bold> bracteole N calyx <bold>P</bold> corolla <bold>Q</bold> anther <bold>R</bold> capsule valve <bold>S</bold> seed. <bold>A–J</bold> drawn from <italic>Encarnación</italic> 1107 <bold>K–S</bold> from <italic>Encarnación</italic> 927 by Margaret Tebbs.</p></caption><graphic xmlns:xlink="http://www.w3.org/1999/xlink" xlink:href="phytokeys-258-001_article-144435__-g011.jpg" position="float" orientation="portrait" xlink:type="simple" id="oo_1354123.jpg"><uri content-type="original_file" xlink:type="simple">https://binary.pensoft.net/fig/1354123</uri></graphic></fig><fig id="F65" position="float" orientation="portrait"><object-id xmlns:xlink="http://www.w3.org/1999/xlink" content-type="doi" xlink:type="simple">10.3897/phytokeys.258.144435.figure65</object-id><object-id xmlns:xlink="http://www.w3.org/1999/xlink" content-type="arpha" xlink:type="simple">06A45998-0D78-5ACC-A6DE-4C625C5F178D</object-id><label>Figure 65.</label><caption><p>Distribution of <italic><tp:taxon-name><tp:taxon-name-part taxon-name-part-type="genus" reg="Justicia">Justicia</tp:taxon-name-part><tp:taxon-name-part taxon-name-part-type="species" reg="saccata">saccata</tp:taxon-name-part></tp:taxon-name></italic> (green squares) and <italic><tp:taxon-name><tp:taxon-name-part taxon-name-part-type="genus" reg="Justicia">J.</tp:taxon-name-part><tp:taxon-name-part taxon-name-part-type="species" reg="chamaecaulis">chamaecaulis</tp:taxon-name-part></tp:taxon-name></italic> (red circles) in Peru.</p></caption><graphic xmlns:xlink="http://www.w3.org/1999/xlink" xlink:href="phytokeys-258-001_article-144435__-g065.jpg" position="float" orientation="portrait" xlink:type="simple" id="oo_1354180.jpg"><uri content-type="original_file" xlink:type="simple">https://binary.pensoft.net/fig/1354180</uri></graphic></fig></tp:treatment-sec></tp:taxon-treatment>
