# Supplementary material for: ﻿Preliminary notes on Justicia (Acanthaceae) in Peru
Source: PhytoKeys. 2025 Jun 16;258:1–123. doi: 10.3897/phytokeys.258.144435 (PMC12239001; doi:10.3897/phytokeys.258.144435)
Supplement: XML Treatment for Justicia appendiculata [file phytokeys.258.144435-treatment13.xml]

<!DOCTYPE tp:taxon-treatment
  PUBLIC "-//TaxonX//DTD Taxonomic Treatment Publishing DTD v0 20100105//EN" "tax-treatment-NSO.dtd">
<tp:taxon-treatment xmlns:tp="http://www.plazi.org/taxpub"><tp:treatment-meta><kwd-group><label>Taxon classification</label><kwd>
                <named-content content-type="kingdom">Plantae</named-content>
              </kwd><kwd>
                <named-content content-type="order">Lamiales</named-content>
              </kwd><kwd>
                <named-content content-type="family">Acanthaceae</named-content>
              </kwd></kwd-group><mixed-citation publication-type="journal"><person-group><name><surname>Villanueva-Espinoza</surname><given-names>Rosa</given-names></name><name><surname>Deng</surname><given-names>Yunfei</given-names></name><name><surname>Scotland</surname><given-names>Robert</given-names></name><name><surname>Wood</surname><given-names>John R. I.</given-names></name></person-group><article-title>﻿Preliminary notes on <italic><tp:taxon-name><tp:taxon-name-part taxon-name-part-type="genus" reg="Justicia">Justicia</tp:taxon-name-part></tp:taxon-name></italic> (<tp:taxon-name><tp:taxon-name-part taxon-name-part-type="family">Acanthaceae</tp:taxon-name-part></tp:taxon-name>) in Peru</article-title><source>PhytoKeys</source><day>16</day><month>06</month><year>2025</year><volume>258</volume><fpage>1</fpage><lpage>123</lpage><pub-id pub-id-type="doi">10.3897/phytokeys.258.144435</pub-id></mixed-citation></tp:treatment-meta><tp:nomenclature><label>﻿﻿9.</label><tp:taxon-name>
              <object-id xmlns:xlink="http://www.w3.org/1999/xlink" content-type="arpha" xlink:type="simple">E668B997-1696-5421-AB5B-37F6D9A75885</object-id>
              <tp:taxon-name-part taxon-name-part-type="genus" reg="Justicia">Justicia</tp:taxon-name-part>
              <tp:taxon-name-part taxon-name-part-type="species" reg="appendiculata">appendiculata</tp:taxon-name-part>
            </tp:taxon-name><tp:taxon-authority>(Ruiz &amp; Pav.) Vahl, Enum. Pl. 1:159. 1804. (Vahl 1804: 159)</tp:taxon-authority><tp:nomenclature-citation-list><tp:nomenclature-citation><tp:taxon-name>
                  <tp:taxon-name-part taxon-name-part-type="genus" reg="Dianthera">Dianthera</tp:taxon-name-part>
                  <tp:taxon-name-part taxon-name-part-type="species" reg="appendiculata">appendiculata</tp:taxon-name-part>
                </tp:taxon-name><comment>Ruiz &amp; Pav., Fl. Peruv. Prodr.1: 12. 1798. (<xref ref-type="bibr" rid="B35">Ruiz and Pavón 1798</xref>: 12) Type. PERU. <italic>Pavon</italic> s.n. (lectotype MA-817205 designated here, isolectotypes BM-000992613, MA-815488, OXF-00194632).</comment></tp:nomenclature-citation><tp:nomenclature-citation><tp:taxon-name>
                  <tp:taxon-name-part taxon-name-part-type="genus" reg="Beloperone">Beloperone</tp:taxon-name-part>
                  <tp:taxon-name-part taxon-name-part-type="species" reg="appendiculata">appendiculata</tp:taxon-name-part>
                </tp:taxon-name><comment>(Ruiz &amp; Pav.) Nees, Prodr. 11: 423. 1847. (<xref ref-type="bibr" rid="B35">Nees 1847b</xref>: 423)</comment></tp:nomenclature-citation><tp:nomenclature-citation><tp:taxon-name>
                  <tp:taxon-name-part taxon-name-part-type="genus" reg="Beloperone">Beloperone</tp:taxon-name-part>
                  <tp:taxon-name-part taxon-name-part-type="species" reg="denudata">denudata</tp:taxon-name-part>
                </tp:taxon-name><comment>Nees, Prodr. [A. P. de Candolle] 11: 423. 1847. (<xref ref-type="bibr" rid="B35">Nees 1847b</xref>: 423) 1847. Type. PERU. Loreto, Maynas, <italic>Poeppig</italic> 2017B (lectotype W, designated by <xref ref-type="bibr" rid="B50">Wasshausen and Wood (2004</xref>: 50)</comment></tp:nomenclature-citation><tp:nomenclature-citation><tp:taxon-name>
                  <tp:taxon-name-part taxon-name-part-type="genus" reg="Beloperone">Beloperone</tp:taxon-name-part>
                  <tp:taxon-name-part taxon-name-part-type="species" reg="mathewsiana">mathewsiana</tp:taxon-name-part>
                </tp:taxon-name><comment>Nees, Prodr. [A. P. de Candolle] 11: 731. 1847. (<xref ref-type="bibr" rid="B35">Nees 1847b</xref>: 731) Type. PERU. Moyabamba, <italic>A. Mathews</italic> 1535 (holotype K-000529267, isotype OXF-00194398).</comment></tp:nomenclature-citation><tp:nomenclature-citation><tp:taxon-name>
                  <tp:taxon-name-part taxon-name-part-type="genus" reg="Beloperone">Beloperone</tp:taxon-name-part>
                  <tp:taxon-name-part taxon-name-part-type="species" reg="pubinervia">pubinervia</tp:taxon-name-part>
                </tp:taxon-name><comment>Lindau, Bull. Herb. Boissier 5(8): 675. 1897. (<xref ref-type="bibr" rid="B25">Lindau 1897</xref>: 675) Type. PERU. <italic>Pavon</italic> s.n. (presumed holotype B†, isotypes G00236307, US-2883208).</comment></tp:nomenclature-citation></tp:nomenclature-citation-list></tp:nomenclature><tp:treatment-sec sec-type="material" id="SECID0EWUAI"><title>Type.</title><p>Based on <italic><tp:taxon-name><tp:taxon-name-part taxon-name-part-type="genus" reg="Dianthera">Dianthera</tp:taxon-name-part><tp:taxon-name-part taxon-name-part-type="species" reg="appendiculata">appendiculata</tp:taxon-name-part></tp:taxon-name></italic> Ruiz &amp; Pav.</p></tp:treatment-sec><tp:treatment-sec sec-type="description" id="SECID0EHVAI"><title>Description.</title><p>Shrub 1–3 m in height. Leaves very large and often overtopping the inflorescence, lamina 11–30 × 6–13 cm, elliptic, acuminate at both ends, long petiolate, glabrous, abaxially characteristically yellow-green with brown venation, lateral veins 14–17 pairs. Inflorescence of axillary and terminal spikes, individually short, &lt; 5 cm long, forming a much branched compound inflorescence, the lateral spikes verticillate: inflorescence bracts large, foliose, yellow-green, ovate, 2.5–7 × 1–3.5 cm; floral bracts 1.4 × 0.7 mm, deltoid, yellow-green, pubescent; calyx 5-lobed, 5–6 mm long; corolla salmon-pink, very slender, 40–50 mm long, puberulent; anther thecae ellipsoid, 2 × 0.75 mm with a small white basal appendage, parallel, weakly superposed; pollen prolate 57 × 21 μm, 2-aperturate, colporate, 1 row of c. 8 insulae and a few poorly developed peninsulae on either side of the aperture (Fig. <xref ref-type="fig" rid="F49">49B</xref>, <xref ref-type="bibr" rid="B19">Kiel et al. 2018</xref>: 462). Capsule 15–17 × 4 mm, clavate, minutely glandular; seeds 4, rugose.</p></tp:treatment-sec><tp:treatment-sec sec-type="Illustration" id="SECID0EVVAI"><title>Illustration.</title><p>Fig. <xref ref-type="fig" rid="F12">12A, B</xref>.</p><fig id="F12" position="float" orientation="portrait"><object-id xmlns:xlink="http://www.w3.org/1999/xlink" content-type="doi" xlink:type="simple">10.3897/phytokeys.258.144435.figure12</object-id><object-id xmlns:xlink="http://www.w3.org/1999/xlink" content-type="arpha" xlink:type="simple">E505AE42-9AC8-5825-A8F8-01B6B249580D</object-id><label>Figure 12.</label><caption><p>Photographs of <bold>A, B</bold><italic><tp:taxon-name><tp:taxon-name-part taxon-name-part-type="genus" reg="Justicia">Justicia</tp:taxon-name-part><tp:taxon-name-part taxon-name-part-type="species" reg="appendiculata">appendiculata</tp:taxon-name-part></tp:taxon-name></italic>. Note the distinctive whitish-green bracts. <bold>C</bold>–<bold>D</bold><italic><tp:taxon-name><tp:taxon-name-part taxon-name-part-type="genus" reg="Justicia">Justicia</tp:taxon-name-part><tp:taxon-name-part taxon-name-part-type="species" reg="rauhii">rauhii</tp:taxon-name-part></tp:taxon-name></italic>. Note distinctive yellow corollas. <bold>A, B</bold> Rosa Villanueva, <bold>C, D</bold> Isau Huamantupa.</p></caption><graphic xmlns:xlink="http://www.w3.org/1999/xlink" xlink:href="phytokeys-258-001_article-144435__-g012.jpg" position="float" orientation="portrait" xlink:type="simple" id="oo_1354124.jpg"><uri content-type="original_file" xlink:type="simple">https://binary.pensoft.net/fig/1354124</uri></graphic></fig></tp:treatment-sec><tp:treatment-sec sec-type="habitat" id="SECID0EMXAI"><title>Habitat.</title><p>Frequent in lowland rainforest up to c. 800 (–1500) m.</p></tp:treatment-sec><tp:treatment-sec sec-type="phenology" id="SECID0ERXAI"><title>Phenology.</title><p>Flowers principally from May to September; reports of flowering outside this period are rare.</p></tp:treatment-sec><tp:treatment-sec sec-type="distribution" id="SECID0EWXAI"><title>Distribution.</title><p>Eastern Andean slopes of Bolivia, Ecuador and Peru extending into the Amazonian lowlands and into Amazonian Brazil, but apparently absent from Colombia and northern Ecuador. Fig. <xref ref-type="fig" rid="F56">56</xref>.</p></tp:treatment-sec><tp:treatment-sec sec-type="material" id="SECID0EAYAI"><title>Material examined.</title><p><bold>Peru</bold> • <bold>Ayacucho</bold>: Río Apurimac Valley, near Kimpitiriki, 400 m, 10 May 1929, <italic>E. P. Killip</italic> 22944 (F, US); • ibid., 10–11 May 1929, <italic>E.P. Killip</italic> 23015 (F, US); Prov. La Mar, Cordillera, Vilcabamba, <italic>T.R. Dudley</italic> 9095 (NA); • ibid., Río Marantari, below Santa Rosa bridge, 580 m, 28 May 1975, <italic>D.C. Wasshausen &amp; F. Encarnación</italic> 480 (K, US, USM). • <bold>Cusco</bold>: Prov. La Convención, <italic>T.R, Dudley</italic> 10256 (NA); • ibid., Dist. Pichari, Quempiri, caserío Campa, margen derecha del Río Ene, 460–480 m, 24 July 1965, <italic>R. Ferreyra</italic> 16374 (US, USM); • ibid., Dist. Echarate, plataforma de perforación de gas, Cashiriari 3, 8 July 2005, <italic>S. Matías et al</italic>. 6296 (USM); • ibid., Dist. Quiteni, <named-content xmlns:xlink="http://www.w3.org/1999/xlink" content-type="dwc:verbatimCoordinates" xlink:type="simple"><named-content content-type="geo-json" specific-use="{&#34;type&#34;:&#34;Point&#34;,&#34;coordinates&#34;:[-73.071667,-12.641111]}" id="NCID0E4YAI" xlink:type="simple">12°38'28"S, 73°04'18"W</named-content></named-content>, 600 m, 19 July 2004, <italic>W. Galiano et al.</italic> 6713 (CUZ, FHO). Prov. Urubamba, alto Río Urubamba–Hac. Pigliato, Aug. 1925, <italic>A. Diehl</italic> 2426 (F); • ibid., Alto Manguriari, 700 m, <italic>G. Ortiz</italic> 33 (CUZ27869); <italic>G. Ortiz</italic> 17 (CUZ27853). • <bold>Huánuco</bold>: La Merced de Cachiyaquillo, 400–500 m, 14 Aug. 1948, <italic>R. Ferreyra</italic> 4480 (US, USM); • ibid., along road to Fundo San Juan at junction of Río Chinchao and Río Huallaga, 18 July 1962, <italic>M. Mathias &amp; D. Taylor</italic> 5914 (F, USM). Prov. Pachitea, c.20 km to 24 km SE of Puerto Inca, 700 m, 31 July 1988, <italic>B. Wallnofer</italic> 117-31788 (US); • ibid., Dist. Honoria. Quebrada de Shahuinto, Bosque Nacional de Iparia, 200–400 m, 12 July 1978, <italic>J. Schunke V.</italic> 2114 (F, US). Prov. Leoncio Prado, Dist. Luyando, Tulumayo, entre Tingo María y Divisoría, 700–800 m, 5 Aug. 1947, <italic>R. Ferreyra</italic> 2137 (US, USM); • ibid., Hac. Shapajilla, cerca de Tingo María, 800 m, 10 Aug. 1946, <italic>R. Ferreyra</italic> 0894 (US, USM); • ibid., km 35 between Tingo María &amp; Pucallpa, 1500 m, 3 June 1981, <italic>G. Sullivan</italic> 1168 (US); • ibid., Puente Tulumayo, cerca de Tingo María.700–750 m, 24 July 1948, <italic>R. Ferreyra</italic> 4345 (K, US, USM); • ibid., Dist. Mariano Damaso, Cayumba, entre Huánuco y Tingo María, 800–900 m, 15 July 1948, <italic>R. Ferreyra</italic> 4193 (MO, MOL, US, USM); • ibid., Dist. Rupa-Rupa, al oeste de Tingo María, 700–750 m, 21 March 1978, <italic>J. Schunke V</italic>. 10070 (US); • ibid., hills above airport, Tingo María, left bank of Río Huallaga, 700–800 m, 5 April 1976, <italic>T.C. Plowman</italic> 5819 (US, USM); • ibid., Calpar Bella; cueva de los Hauriños. 700–900 m, 2 July 1976, <italic>J. Schunke V.</italic> 9488 (USM); • ibid., <italic>J. Schunke V.</italic> 9489 (F, US); • ibid., Tingo María, 600–650 m, 10 July 1958, <italic>R. Ferreyra</italic> 13136 (US, USM). • <bold>Junín</bold>: Prov. Chanchamayo, de Chontabamba a Marinioc, July 1878, <italic>A. Raimondi</italic> 10637, 10648 (USM); • ibid., Dist. Chanchamayo, La Merced, 700 m, 29 May–4 June 1929, <italic>E.P. Killip &amp; A.C. Smith</italic> 23477 (F, US); • ibid., 2000 ft, 10–24 Aug. 1923, <italic>J.F. Macbride</italic> 5266 (F, US); • ibid., Dist. San Ramón, Hac. Huacara, 800–900 m, 11 July 1959, <italic>K. Lothar Diers</italic> 1299 (US); ibid, Lourdes de Oxabamba, <named-content xmlns:xlink="http://www.w3.org/1999/xlink" content-type="dwc:verbatimCoordinates" xlink:type="simple"><named-content content-type="geo-json" specific-use="{&#34;type&#34;:&#34;Point&#34;,&#34;coordinates&#34;:[-75.383333,-11.066667]}" id="NCID0EV1AI" xlink:type="simple">11°04'S, 75°23'W</named-content></named-content>; 1246 m, 3 August 2023, <italic>R. Villanueva et al.</italic> 916 (MOL); • ibid., Dist. Perene, Colonia Perene, 680 m, 14–22 June 1929, <italic>E.P. Killip &amp; A.C. Smith</italic> 24914 (F, US). Prov. Huancayo, Oserato/Tambo, 4 Aug. 1964, <italic>G. Weiss</italic> 240 (F). Prov. Satipo, Dist. Río Tambo, Com. Nativa Oviri, <named-content xmlns:xlink="http://www.w3.org/1999/xlink" content-type="dwc:verbatimCoordinates" xlink:type="simple"><named-content content-type="geo-json" specific-use="{&#34;type&#34;:&#34;Point&#34;,&#34;coordinates&#34;:[-73.783333,-11.250000]}" id="NCID0ED2AI" xlink:type="simple">11°15'S, 73°47'W</named-content></named-content>, 4 July 2018, <italic>M. Kujawska</italic> 429 (USM); • ibid., Dist. Satipo, San Francisco de Satipo, 700 m, 23 June 1977, <italic>J. Solomon</italic> 3225 (F); • ibid., Satipo, 800 m, Aug. 1940, <italic>C. Ridoutt</italic> s.n. (USM 11823 &amp; USM11430); • ibid., July 1940, <italic>C. Ridoutt</italic> s.n. (USM 11875). • <bold>Loreto</bold>: without exact data, 480 m, 25 July 1964, <italic>P.C. Hutchison et al.</italic> 6045 (K). Prov. Alto Amazonas, Yurimaguas, Río Huallaga, May 1855, <italic>R. Spruce</italic> 3892 (K); • ibid., Santa Rosa, lower Río Huallaga below Yurimaguas, 135 m, Sept. 1929, <italic>E.P. Killip &amp; A.C. Smith</italic> 28893 (F, US); • ibid., Washintsa and vicinity, Río Huasaga, <named-content xmlns:xlink="http://www.w3.org/1999/xlink" content-type="dwc:verbatimCoordinates" xlink:type="simple"><named-content content-type="geo-json" specific-use="{&#34;type&#34;:&#34;Point&#34;,&#34;coordinates&#34;:[-76.333333,-3.333333]}" id="NCID0E22AI" xlink:type="simple">3°20'S, 76°20'W</named-content></named-content>, 185 m, 16–26 July 1986, <italic>W. Lewis et al.</italic> 11245 (USM) • ibid., Puranchim, Río Sinchiyacu, <named-content xmlns:xlink="http://www.w3.org/1999/xlink" content-type="dwc:verbatimCoordinates" xlink:type="simple"><named-content content-type="geo-json" specific-use="{&#34;type&#34;:&#34;Point&#34;,&#34;coordinates&#34;:[-76.916667,-2.833333]}" id="NCID0EF3AI" xlink:type="simple">2°50'S, 76°55'W</named-content></named-content>, 200 m, 21–27 Nov. 1986, <italic>W. Lewis et al</italic>. 11881 (USM). Prov. Coronel Portillo, Boqueron pass, Tingo María to Pucallpa, 480 m, 19 June 1982, <italic>D.C. Wasshausen &amp; O. Tovar</italic> 1272 (K, US). Prov. Datém del Marañón, Dist. Manseriche, Soledad, on Río Itaya, 110 m, 20–22 Sept. 1929, <italic>E.P. Killip &amp; A.C. Smith</italic> 29645 (F). Prov. Ucayali, Pucallpa–Lima Highway, km 85, 200 m, 20 July 1970, <italic>S. McDaniel</italic> 13940 (F, US). • <bold>Madre de Dios</bold>: Prov. Manu, Cocha Cashu Biological Station. Manu National Park, <named-content xmlns:xlink="http://www.w3.org/1999/xlink" content-type="dwc:verbatimCoordinates" xlink:type="simple"><named-content content-type="geo-json" specific-use="{&#34;type&#34;:&#34;Point&#34;,&#34;coordinates&#34;:[-71.366667,-11.866667]}" id="NCID0EX3AI" xlink:type="simple">11°52'S, 71°22'W</named-content></named-content>, 400 m, 1 Aug. 1983, <italic>Al. Gentry</italic> 43281 (F, MO, US); • ibid., 400 m, 14 Sept. 1985, <italic>P. Nuñez</italic> 1862 (F); • ibid., 400 m, July 1984, <italic>P. Nuñez</italic> 12 (CUZ024596); • ibid., 350 m, July 1978, <italic>R. Foster &amp; J. Terborgh</italic> 6551 (F); • ibid., 27 Nov. 1980, <italic>R.B. Foster</italic> 5955 (F); • ibid., <named-content xmlns:xlink="http://www.w3.org/1999/xlink" content-type="dwc:verbatimCoordinates" xlink:type="simple"><named-content content-type="geo-json" specific-use="{&#34;type&#34;:&#34;Point&#34;,&#34;coordinates&#34;:[-71.383333,-11.883333]}" id="NCID0EJ4AI" xlink:type="simple">11°53'S, 71°23'W</named-content></named-content>, 350 m, 5 Sept. 1986, <italic>R.B. Foster</italic> 11272 (F, USM); • ibid., Cocha Cashu, between Panagua and Tayakome, <named-content xmlns:xlink="http://www.w3.org/1999/xlink" content-type="dwc:verbatimCoordinates" xlink:type="simple"><named-content content-type="geo-json" specific-use="{&#34;type&#34;:&#34;Point&#34;,&#34;coordinates&#34;:[-71.366667,-11.366667]}" id="NCID0ET4AI" xlink:type="simple">11°22'S, 71°22'W</named-content></named-content>, 400 m, 17–24 Aug. 1974, <italic>R.B. Foster et al.</italic> 3311 (K, U, US, USM); • ibid., Cocha Cashu uplands, <named-content xmlns:xlink="http://www.w3.org/1999/xlink" content-type="dwc:verbatimCoordinates" xlink:type="simple"><named-content content-type="geo-json" specific-use="{&#34;type&#34;:&#34;Point&#34;,&#34;coordinates&#34;:[-71.000000,-11.750000]}" id="NCID0E44AI" xlink:type="simple">11°45'S, 71°0'W</named-content></named-content>, 400 m, 28 July 1986, <italic>P. Nuñez</italic> 5517-1862 (BRIT, CUZ, USM); • ibid., Quebrada Fierro, <named-content xmlns:xlink="http://www.w3.org/1999/xlink" content-type="dwc:verbatimCoordinates" xlink:type="simple"><named-content content-type="geo-json" specific-use="{&#34;type&#34;:&#34;Point&#34;,&#34;coordinates&#34;:[-71.966667,-11.366667]}" id="NCID0EH5AI" xlink:type="simple">11°22'S, 71°58'W</named-content></named-content>, 400 m, July 1988, <italic>G. Shepard</italic> 2199 (F); Camp. Botánico, 320 m, 5 Sept. 2003, <italic>A. Maceda</italic> 843 (BRIT). Prov. Tahuamanu, Quebrada del Km 24 de carretera Iberia–Iñapari, 1 June 1978, <italic>F. Encarnación</italic> 1168 (US). Prov. Tambopata, Dist. Puerto Maldonado, Com. Nativa de Infierno. Hermosa Chica. Centro Ñape, <named-content xmlns:xlink="http://www.w3.org/1999/xlink" content-type="dwc:verbatimCoordinates" xlink:type="simple"><named-content content-type="geo-json" specific-use="{&#34;type&#34;:&#34;Point&#34;,&#34;coordinates&#34;:[-69.283333,-12.833333]}" id="NCID0EV5AI" xlink:type="simple">12°50'S, 69°17'W</named-content></named-content>, 260 m, 25 June 1991, <italic>V. Baca</italic> 181 (US, USM); • ibid., 13 Aug. 1990, M. Alexiades 1019 (NY, US, USM); • ibid., Las Piedras, <named-content xmlns:xlink="http://www.w3.org/1999/xlink" content-type="dwc:verbatimCoordinates" xlink:type="simple"><named-content content-type="geo-json" specific-use="{&#34;type&#34;:&#34;Point&#34;,&#34;coordinates&#34;:[-69.050000,-12.483333]}" id="NCID0E65AI" xlink:type="simple">12°29'S, 69°03'W</named-content></named-content>, 200 m, 28 July 1991, <italic>M.E. Timaná</italic> 1954 (US). • <bold>Pasco</bold>: Prov. Oxapampa, 8 km W of Puente Paucartambo, 1200 m, 27 May 1979, <italic>D.C. Wasshausen &amp; F. Encarnación</italic> 1130 (K, US, USM); • ibid., Dist. Huancabamba, P.N. Yanachanga, El Huampal, <named-content xmlns:xlink="http://www.w3.org/1999/xlink" content-type="dwc:verbatimCoordinates" xlink:type="simple"><named-content content-type="geo-json" specific-use="{&#34;type&#34;:&#34;Point&#34;,&#34;coordinates&#34;:[-75.566667,-10.183333]}" id="NCID0EN6AI" xlink:type="simple">10°11'S, 75°34'W</named-content></named-content>, 1200 m, 29 June 2003, <italic>H. Van der Werff</italic> 17870 (MO); • ibid., <named-content xmlns:xlink="http://www.w3.org/1999/xlink" content-type="dwc:verbatimCoordinates" xlink:type="simple"><named-content content-type="geo-json" specific-use="{&#34;type&#34;:&#34;Point&#34;,&#34;coordinates&#34;:[-75.573611,-10.182778]}" id="NCID0EX6AI" xlink:type="simple">10°10'58"S, 75°34'25"W</named-content></named-content>, 1100 m, 23 July 2006, <italic>A. Montenegro et al.</italic> 12523 (HOXA); • ibid., <named-content xmlns:xlink="http://www.w3.org/1999/xlink" content-type="dwc:verbatimCoordinates" xlink:type="simple"><named-content content-type="geo-json" specific-use="{&#34;type&#34;:&#34;Point&#34;,&#34;coordinates&#34;:[-75.566667,-10.183333]}" id="NCID0EBABI" xlink:type="simple">10°11'S, 75°34'W</named-content></named-content>, 1200 m, 1 July 2003, <italic>H. van der Werff et al.</italic> 17923 (HOXA, US); • ibid., Camino a Pozuzo, <named-content xmlns:xlink="http://www.w3.org/1999/xlink" content-type="dwc:verbatimCoordinates" xlink:type="simple"><named-content content-type="geo-json" specific-use="{&#34;type&#34;:&#34;Point&#34;,&#34;coordinates&#34;:[-75.549722,-10.067222]}" id="NCID0ELABI" xlink:type="simple">10°04'02"S, 75°32'59"W</named-content></named-content>, 1200–1480 m, 2 June 2004, <italic>R. Rojas et al</italic>. 2558 (HOXA, USM); • ibid., Dist. Oxapampa, Carretera Oxapampa y Paucartambo, <named-content xmlns:xlink="http://www.w3.org/1999/xlink" content-type="dwc:verbatimCoordinates" xlink:type="simple"><named-content content-type="geo-json" specific-use="{&#34;type&#34;:&#34;Point&#34;,&#34;coordinates&#34;:[-75.285556,-10.930833]}" id="NCID0EVABI" xlink:type="simple">10°55'51"S, 75°17'08"W</named-content></named-content>, 730 m, 11 June 2003, <italic>R. Rojas et al.</italic> 1145 (HOXA); • ibid., Dist. Palcazú, Com. Nativa Loma Linda, 334 m, 19 July 2007, <italic>E. Becerra</italic> 1575 (AMAZ, HOXA, HUT, MO, MOL, USM); • ibid. Dist. Pozuzo, 2000 ft, 20–22 June 1923, <italic>J.F. Macbride</italic> 4643 (F, US); • ibid., Dist. Villa Rica, along road Chatarra–Cacazu, <named-content xmlns:xlink="http://www.w3.org/1999/xlink" content-type="dwc:verbatimCoordinates" xlink:type="simple"><named-content content-type="geo-json" specific-use="{&#34;type&#34;:&#34;Point&#34;,&#34;coordinates&#34;:[-75.066667,-10.533333]}" id="NCID0EDBBI" xlink:type="simple">10°32'S, 75°04'W</named-content></named-content>, 890 m, 13 July 2003, <italic>H. van der Werff et al.</italic> 18433 (HOXA, US, USM). • <bold>San Martin</bold>: Entre Cinchono y Boquerón, 15 Aug. 1946, <italic>R. Ferreyra</italic> 1115 (US, USM). Prov. Lamas, Vicinity of Shanusi, 38 km SW of Yurimaguas, 250 m, 12 May 1979, <italic>D.C. Wasshausen &amp; F. Encarnación</italic> 1048 (K, US); Prov. Moyobamba, 1835, <italic>A. Mathews</italic> 1535 (K). Prov. Tocache, Dist. Uchiza, Tingo María–Tocache Nuevo road, valley of Río Huallaga, <named-content xmlns:xlink="http://www.w3.org/1999/xlink" content-type="dwc:verbatimCoordinates" xlink:type="simple"><named-content content-type="geo-json" specific-use="{&#34;type&#34;:&#34;Point&#34;,&#34;coordinates&#34;:[-75.549722,-10.067222]}" id="NCID0EVBBI" xlink:type="simple">10°04'02"S, 75°32'59"W</named-content></named-content>, 500 m, 6 April 1984, <italic>T.B. Croat</italic> 57968 (US, USM); • ibid., Dist. Tocache, Tocache Nuevo, 350–400 m, 22 June 1974, <italic>J. Schunke V.</italic> 6985 (F, US, USM); • ibid., Fundo “Cucareland”, (Río Cañuto), 500–520 m, 12 May 1979, <italic>J. Schunke V.</italic> 10962 (US); • ibid., Río Cañuto, cerca de Tananta, 500–520 m, 2 June 1980, <italic>J. Schunke V.</italic> 11763 (US, USM); • ibid., Quebrada de Huaquisha, 400–500 m, 3 Dec. 1980, <italic>J. Schunke V.</italic> 12436 (F, JRBJ, K, NA, U, US, USM). • <bold>Ucayali</bold>: Cerro de Canchyuaya, Río Ucayali, 135 m, 30 July 19300, <italic>S. McDaniel</italic> 2583 (US); • ibid., 30 July 1970, <italic>S. McDaniel</italic> 14146 (F, US, USM). Prov. Atalaya, Com. Nativa Yaminahua–Raya, saliendo de Atalaya. <named-content xmlns:xlink="http://www.w3.org/1999/xlink" content-type="dwc:verbatimCoordinates" xlink:type="simple"><named-content content-type="geo-json" specific-use="{&#34;type&#34;:&#34;Point&#34;,&#34;coordinates&#34;:[-72.968889,-10.330833]}" id="NCID0ENCBI" xlink:type="simple">10°19'51"S, 72°58'08"W</named-content></named-content>, 250 m, 25 June 2000, <italic>H. Beltrán &amp; R. Retejo</italic> 3528 (USM). Prov. Coronel Portillo, Cordillera Azul, km 64, Tingo María–Pucallpa road, 1 km E of Puente Cholon, 600 m, 4 June 1981, <italic>K. Young &amp; G. Sullivan</italic> 690 (US); • ibid., Lower Boquerón del Padre Abad, 480 m, 25 July 1964, <italic>P.C. Hutchison et al.</italic> 6045 (F, K, P, US, USM); • ibid., near Perú–Brasil border, quebrada Sapallal, tributary of Quebrada Shesha, base of Cerro Las Cachoeiras, <named-content xmlns:xlink="http://www.w3.org/1999/xlink" content-type="dwc:verbatimCoordinates" xlink:type="simple"><named-content content-type="geo-json" specific-use="{&#34;type&#34;:&#34;Point&#34;,&#34;coordinates&#34;:[-73.916667,-8.033333]}" id="NCID0E2CBI" xlink:type="simple">08°02'S, 73°55'W</named-content></named-content>, 260 m, 19 June 1987, <italic>Al. Gentry &amp; C. Diaz</italic> 58458 (BRIT, USM); • ibid., Dist: Iparia. falda del Cerro Ariapo, cuencas de los Ríos Iparia y Ariapom, Reserva Comunal el Sira, <named-content xmlns:xlink="http://www.w3.org/1999/xlink" content-type="dwc:verbatimCoordinates" xlink:type="simple"><named-content content-type="geo-json" specific-use="{&#34;type&#34;:&#34;Point&#34;,&#34;coordinates&#34;:[-74.550000,-9.450000]}" id="NCID0EFDBI" xlink:type="simple">9°27'S, 74°33'W</named-content></named-content>, 1550–1600 m, 20 Sept. 2010, <italic>J.G. Graham</italic> 5972 (US), 5993 (MOL, US). Prov. Padre Abad, Dist. Padre Abad, Cuenca del Río Aguaytia, Quebrada Chesman cerca del Boquerón del Padre Abad, margen izquierda del Río Yurac, 350–400 m, 7 Feb. 2004, <italic>J. Schunke &amp; J. Graham</italic> 15824 (F, MOL, USM); Vecindad de Aguaytia, 1 July 1960, <italic>M. Mathias &amp; D. Taylor</italic> 5073 (F, USM); Prov. Purús, Dist. Purús, al lado del Río Purús, cerca Comunidad Nativa de Miguel Grau, 220 m, 1 July 2002, <italic>J.G. Graham</italic> 1596 (US); • ibid., Río Curanja, cerca la comunidad nativa colombiana, <named-content xmlns:xlink="http://www.w3.org/1999/xlink" content-type="dwc:verbatimCoordinates" xlink:type="simple"><named-content content-type="geo-json" specific-use="{&#34;type&#34;:&#34;Point&#34;,&#34;coordinates&#34;:[-71.100000,-10.066667]}" id="NCID0EVDBI" xlink:type="simple">10°4'S, 71°6'W</named-content></named-content>, 300–350 m, 3 July 2002, <italic>J.G. Graham &amp; J. Schunke Vigo</italic> 1602 (US); ibid, Río Curanja, cerca Com. Nativa de Colombiana, <named-content xmlns:xlink="http://www.w3.org/1999/xlink" content-type="dwc:verbatimCoordinates" xlink:type="simple"><named-content content-type="geo-json" specific-use="{&#34;type&#34;:&#34;Point&#34;,&#34;coordinates&#34;:[-71.100000,-10.066667]}" id="NCID0E6DBI" xlink:type="simple">10°4'S, 71°6'W</named-content></named-content>, 300–350 m, 14 July 1998, <italic>J. Graham</italic> 584 (F, US).</p></tp:treatment-sec><tp:treatment-sec sec-type="Lectotypification" id="SECID0EGEBI"><title>Lectotypification.</title><p>MA-817205 is somewhat arbitrarily selected as the lectotype of <italic><tp:taxon-name><tp:taxon-name-part taxon-name-part-type="genus" reg="Dianthera">Dianthera</tp:taxon-name-part><tp:taxon-name-part taxon-name-part-type="species" reg="appendiculata">appendiculata</tp:taxon-name-part></tp:taxon-name></italic> as it has the original annotation of <italic><tp:taxon-name><tp:taxon-name-part taxon-name-part-type="genus" reg="Dianthera">Dianthera</tp:taxon-name-part><tp:taxon-name-part taxon-name-part-type="species" reg="appendiculata">appendiculata</tp:taxon-name-part></tp:taxon-name></italic> and is marginally the better specimen.</p></tp:treatment-sec><tp:treatment-sec><!--Section generated to contain objects referenced in tp:taxon-treatment.--><fig id="F49" position="float" orientation="portrait"><object-id xmlns:xlink="http://www.w3.org/1999/xlink" content-type="doi" xlink:type="simple">10.3897/phytokeys.258.144435.figure49</object-id><object-id xmlns:xlink="http://www.w3.org/1999/xlink" content-type="arpha" xlink:type="simple">9D016B5F-FE18-5AEA-BFEC-FA0F76B2DFB4</object-id><label>Figure 49.</label><caption><p>Pollen images <bold>A</bold><italic><tp:taxon-name><tp:taxon-name-part taxon-name-part-type="genus" reg="Justicia">Justicia</tp:taxon-name-part><tp:taxon-name-part taxon-name-part-type="species" reg="chamaecaulis">chamaecaulis</tp:taxon-name-part></tp:taxon-name></italic> (<italic>Encarnación</italic> 927) <bold>B</bold><italic><tp:taxon-name><tp:taxon-name-part taxon-name-part-type="genus" reg="Justicia">J.</tp:taxon-name-part><tp:taxon-name-part taxon-name-part-type="species" reg="appendiculata">appendiculata</tp:taxon-name-part></tp:taxon-name></italic> (<italic>Villanueva</italic> 916) <bold>C</bold><italic><tp:taxon-name><tp:taxon-name-part taxon-name-part-type="genus" reg="Justicia">J.</tp:taxon-name-part><tp:taxon-name-part taxon-name-part-type="species" reg="pelianthia">pelianthia</tp:taxon-name-part></tp:taxon-name></italic> (<italic>McDaniel</italic> 21499) <bold>D</bold><italic><tp:taxon-name><tp:taxon-name-part taxon-name-part-type="genus" reg="Justicia">J.</tp:taxon-name-part><tp:taxon-name-part taxon-name-part-type="species" reg="tumbesiana">tumbesiana</tp:taxon-name-part></tp:taxon-name></italic> (<italic>Diaz</italic> 5081) <bold>E</bold><italic><tp:taxon-name><tp:taxon-name-part taxon-name-part-type="genus" reg="Justicia">J.</tp:taxon-name-part><tp:taxon-name-part taxon-name-part-type="species" reg="aphelandroides">aphelandroides</tp:taxon-name-part></tp:taxon-name></italic> (<italic>Wurdack</italic> 2245) <bold>F</bold><italic><tp:taxon-name><tp:taxon-name-part taxon-name-part-type="genus" reg="Justicia">J.</tp:taxon-name-part><tp:taxon-name-part taxon-name-part-type="species" reg="sanchezioides">sanchezioides</tp:taxon-name-part></tp:taxon-name></italic> (<italic>Schunke</italic> 12458). Scale bars: 10 μm.</p></caption><graphic xmlns:xlink="http://www.w3.org/1999/xlink" xlink:href="phytokeys-258-001_article-144435__-g049.jpg" position="float" orientation="portrait" xlink:type="simple" id="oo_1354164.jpg"><uri content-type="original_file" xlink:type="simple">https://binary.pensoft.net/fig/1354164</uri></graphic></fig><fig id="F56" position="float" orientation="portrait"><object-id xmlns:xlink="http://www.w3.org/1999/xlink" content-type="doi" xlink:type="simple">10.3897/phytokeys.258.144435.figure56</object-id><object-id xmlns:xlink="http://www.w3.org/1999/xlink" content-type="arpha" xlink:type="simple">D6F370E1-9E17-5AAB-AE7E-291C118C128A</object-id><label>Figure 56.</label><caption><p>Distribution of <italic><tp:taxon-name><tp:taxon-name-part taxon-name-part-type="genus" reg="Justicia">Justicia</tp:taxon-name-part><tp:taxon-name-part taxon-name-part-type="species" reg="appendiculata">appendiculata</tp:taxon-name-part></tp:taxon-name></italic> (red circles), <italic><tp:taxon-name><tp:taxon-name-part taxon-name-part-type="genus" reg="Justicia">J.</tp:taxon-name-part><tp:taxon-name-part taxon-name-part-type="species" reg="aphelandroides">aphelandroides</tp:taxon-name-part></tp:taxon-name></italic> (yellow square) and <italic><tp:taxon-name><tp:taxon-name-part taxon-name-part-type="genus" reg="Justicia">J.</tp:taxon-name-part><tp:taxon-name-part taxon-name-part-type="species" reg="tumbesiana">tumbesiana</tp:taxon-name-part></tp:taxon-name></italic> (green triangle) in Peru.</p></caption><graphic xmlns:xlink="http://www.w3.org/1999/xlink" xlink:href="phytokeys-258-001_article-144435__-g056.jpg" position="float" orientation="portrait" xlink:type="simple" id="oo_1354171.jpg"><uri content-type="original_file" xlink:type="simple">https://binary.pensoft.net/fig/1354171</uri></graphic></fig></tp:treatment-sec><ref-list><ref id="B35"><mixed-citation xmlns:xlink="http://www.w3.org/1999/xlink" xlink:type="simple"><person-group><name name-style="western"><surname>Ruiz</surname><given-names>H</given-names></name><name name-style="western"><surname>Pavón</surname><given-names>JA</given-names></name></person-group> (<year>1798</year>) Florae Peruvianae, et Chilensis, vol 1. Gabrielis de Sancha, Madrid. <ext-link xlink:href="https://www.biodiversitylibrary.org/page/671319" ext-link-type="uri" xlink:type="simple">https://www.biodiversitylibrary.org/page/671319</ext-link></mixed-citation></ref><ref id="B50"><mixed-citation xmlns:xlink="http://www.w3.org/1999/xlink" xlink:type="simple"><person-group><name name-style="western"><surname>Wasshausen</surname><given-names>DC</given-names></name><name name-style="western"><surname>Wood</surname><given-names>JRI</given-names></name></person-group> (<year>2004</year>) <article-title><tp:taxon-name><tp:taxon-name-part taxon-name-part-type="family">Acanthaceae</tp:taxon-name-part></tp:taxon-name> of Bolivia.</article-title><source>Contributions from the United States National Herbarium</source><volume>49</volume>: <fpage>1</fpage>–<lpage>152</lpage>.</mixed-citation></ref><ref id="B25"><mixed-citation xmlns:xlink="http://www.w3.org/1999/xlink" xlink:type="simple"><person-group><name name-style="western"><surname>Lindau</surname><given-names>G</given-names></name></person-group> (<year>1897</year>) <article-title><tp:taxon-name><tp:taxon-name-part taxon-name-part-type="family">Acanthaceae</tp:taxon-name-part></tp:taxon-name> Americanae et Asiaticae.</article-title><source>Bulletin de l’Herbier Boissier</source><volume>5</volume>(<issue>8</issue>): <fpage>643</fpage>–<lpage>681</lpage>. <ext-link xlink:href="https://www.biodiversitylibrary.org/page/33657491" ext-link-type="uri" xlink:type="simple">https://www.biodiversitylibrary.org/page/33657491</ext-link></mixed-citation></ref><ref id="B19"><mixed-citation xmlns:xlink="http://www.w3.org/1999/xlink" xlink:type="simple"><person-group><name name-style="western"><surname>Kiel</surname><given-names>CA</given-names></name><name name-style="western"><surname>Daniel</surname><given-names>TF</given-names></name><name name-style="western"><surname>McDade</surname><given-names>LA</given-names></name></person-group> (<year>2018</year>) <article-title>Phylogenetics of New World ‘justicioids’ (<tp:taxon-name><tp:taxon-name-part taxon-name-part-type="tribe">Justicieae</tp:taxon-name-part></tp:taxon-name>: <tp:taxon-name><tp:taxon-name-part taxon-name-part-type="family">Acanthaceae</tp:taxon-name-part></tp:taxon-name>): Major lineages, morphological patterns, and widespread incongruence with classification.</article-title><source>Systematic Botany</source><volume>43</volume>(<issue>2</issue>): <fpage>459</fpage>–<lpage>484</lpage>. <ext-link xlink:href="10.1600/036364418X697201" ext-link-type="doi" xlink:type="simple">https://doi.org/10.1600/036364418X697201</ext-link></mixed-citation></ref></ref-list></tp:taxon-treatment>
