# Supplementary material for: ﻿Preliminary notes on Justicia (Acanthaceae) in Peru
Source: PhytoKeys. 2025 Jun 16;258:1–123. doi: 10.3897/phytokeys.258.144435 (PMC12239001; doi:10.3897/phytokeys.258.144435)
Supplement: XML Treatment for Justicia tumbesiana [file phytokeys.258.144435-treatment14.xml]

<!DOCTYPE tp:taxon-treatment
  PUBLIC "-//TaxonX//DTD Taxonomic Treatment Publishing DTD v0 20100105//EN" "tax-treatment-NSO.dtd">
<tp:taxon-treatment xmlns:tp="http://www.plazi.org/taxpub"><tp:treatment-meta><kwd-group><label>Taxon classification</label><kwd>
                <named-content content-type="kingdom">Plantae</named-content>
              </kwd><kwd>
                <named-content content-type="order">Lamiales</named-content>
              </kwd><kwd>
                <named-content content-type="family">Acanthaceae</named-content>
              </kwd></kwd-group><mixed-citation publication-type="journal"><person-group><name><surname>Villanueva-Espinoza</surname><given-names>Rosa</given-names></name><name><surname>Deng</surname><given-names>Yunfei</given-names></name><name><surname>Scotland</surname><given-names>Robert</given-names></name><name><surname>Wood</surname><given-names>John R. I.</given-names></name></person-group><article-title>﻿Preliminary notes on <italic><tp:taxon-name><tp:taxon-name-part taxon-name-part-type="genus" reg="Justicia">Justicia</tp:taxon-name-part></tp:taxon-name></italic> (<tp:taxon-name><tp:taxon-name-part taxon-name-part-type="family">Acanthaceae</tp:taxon-name-part></tp:taxon-name>) in Peru</article-title><source>PhytoKeys</source><day>16</day><month>06</month><year>2025</year><volume>258</volume><fpage>1</fpage><lpage>123</lpage><pub-id pub-id-type="doi">10.3897/phytokeys.258.144435</pub-id></mixed-citation></tp:treatment-meta><tp:nomenclature><label>﻿﻿10.</label><tp:taxon-name>
              <object-id xmlns:xlink="http://www.w3.org/1999/xlink" content-type="arpha" xlink:type="simple">3DABF4A8-B082-5F97-BE1F-9DD1BB9FC1C3</object-id>
              <tp:taxon-name-part taxon-name-part-type="genus" reg="Justicia">Justicia</tp:taxon-name-part>
              <tp:taxon-name-part taxon-name-part-type="species" reg="tumbesiana">tumbesiana</tp:taxon-name-part>
              <object-id xmlns:xlink="http://www.w3.org/1999/xlink" content-type="ipni" xlink:type="simple">urn:lsid:ipni.org:names:77363410-1</object-id>
            </tp:taxon-name><tp:taxon-authority>R.Villanueva &amp; J.R.I.Wood</tp:taxon-authority><tp:taxon-status xmlns:xlink="http://www.w3.org/1999/xlink" xlink:type="simple">sp. nov.</tp:taxon-status></tp:nomenclature><tp:treatment-sec sec-type="material" id="SECID0ELGBI"><title>Type.</title><p>Peru • Tumbes, Prov. Zarumilla, Dist. Matapalo, entre P.C. “El Caucho” y P.C. “Campoverde”. Bosque Nacional de Tumbes. Reserva de Biósfera del Noroeste, <named-content xmlns:xlink="http://www.w3.org/1999/xlink" content-type="dwc:verbatimCoordinates" xlink:type="simple"><named-content content-type="geo-json" specific-use="{&#34;type&#34;:&#34;Point&#34;,&#34;coordinates&#34;:[-80.259167,-3.841389]}" id="NCID0EUGBI" xlink:type="simple">3°50'29"S, 080°15'33"W</named-content></named-content>, 720 m, 24 July 1992, <italic>Camilo Díaz S., H. Horna &amp; A. Peña Cruz</italic> 5081 (holotype MO-04651117, isotypes MEXU, MOL, US, USM – 3 sheets).</p></tp:treatment-sec><tp:treatment-sec sec-type="diagnosis" id="SECID0E2GBI"><title>Diagnosis.</title><p>Bears an obvious superficial resemblance to <italic><tp:taxon-name><tp:taxon-name-part taxon-name-part-type="genus" reg="Justicia">Justicia</tp:taxon-name-part><tp:taxon-name-part taxon-name-part-type="species" reg="appendiculata">appendiculata</tp:taxon-name-part></tp:taxon-name></italic> in the large, dark, sometimes reddish inflorescence bracts and the tubular red, pubescent corolla but leaves broadly oblong-elliptic (not narrowly oblong-elliptic), the inflorescence shorter, to 10 cm long (not up to 15 cm), the lateral branches subsessile (not clearly pedunculate), the floral bracts prominent, oblanceolate, up to 10 mm long (not inconspicuous, ovate c. 2–3 mm long).</p></tp:treatment-sec><tp:treatment-sec sec-type="description" id="SECID0EMHBI"><title>Description.</title><p>Shrub 3.5 m high; stem woody, bark pale brown, peeling, glabrous. Leaves subequal in each pair, petiolate, lamina 8–18 × 3.5–8 cm, broadly oblong-elliptic, apex very shortly acuminate, base cuneate and shortly decurrent, margin crenulate, both surfaces glabrous with abundant small cystoliths, abaxially paler, slightly glaucous, the venation highlighted-white, lateral veins 8 pairs; petioles 0.7–5 cm. Inflorescence of short axillary spikes up to 10 cm long and 3 cm wide (excluding expanded corolla), peduncles c. 1.5–2.5 cm, scurfy; rhachis bifariously scurfy; inflorescence bracts 4–5 × 1–2 cm, narrowly obovate, dark coloured, glabrous; flowers arising in short opposite spikes of indeterminate form borne on a puberulent lateral branch up to 1 cm long, superficially appearing verticillate; floral bracts 1 × 2–4 mm, oblong-oblanceolate, puberulent, often purplish; bracteoles 7 × 1 mm, oblong, puberulent; pedicels c. 1 mm, puberulent; calyx 5-lobed, lobes 5 × 1 mm, lanceolate, acuminate, puberulent; corolla 3 cm long, orange, pubescent with gland-tipped hairs, subcylindrical, tube gradually widened from 1 mm at base to 5 mm after c. 18 mm, upper lip 12 mm long, entire, lower lip c. 12–13 mm long, 3-lobed, lobes oblong, 4 × 2 mm, obtuse; filaments c. 22 mm long, pilose below, anther thecae oblong, c. 2.5 × 0.5 mm, glabrous, lower with a basal appendage, parallel, slightly superposed; pollen prolate, 40–55 × 25 μm, 2-aperturate, colporate, 1 row of 6–7 insulae on either side of aperture with a second row sometimes grading into peninsulae (Fig. <xref ref-type="fig" rid="F49">49D</xref>); style thinly pilose below, glabrous above; ovary narrowly ovoid, c. 2.5 mm high, black, glabrous. Capsule and seeds not seen.</p></tp:treatment-sec><tp:treatment-sec sec-type="Illustration" id="SECID0EWHBI"><title>Illustration.</title><p>Fig. <xref ref-type="fig" rid="F13">13</xref>.</p><fig id="F13" position="float" orientation="portrait"><object-id xmlns:xlink="http://www.w3.org/1999/xlink" content-type="doi" xlink:type="simple">10.3897/phytokeys.258.144435.figure13</object-id><object-id xmlns:xlink="http://www.w3.org/1999/xlink" content-type="arpha" xlink:type="simple">D9385793-68DF-5168-86A5-B3DC23053351</object-id><label>Figure 13.</label><caption><p><italic><tp:taxon-name><tp:taxon-name-part taxon-name-part-type="genus" reg="Justicia">Justicia</tp:taxon-name-part><tp:taxon-name-part taxon-name-part-type="species" reg="tumbesiana">tumbesiana</tp:taxon-name-part></tp:taxon-name></italic><bold>A</bold> habit <bold>B</bold> detail of abaxial surface of leaf <bold>C</bold> bract <bold>D</bold> bracteole <bold>E</bold> calyx <bold>F</bold> corolla opened out to show stamens <bold>G</bold> anther <bold>H</bold> ovary and style base. Drawn from <italic>Diaz et al.</italic> 5081 by Margaret Tebbs.</p></caption><graphic xmlns:xlink="http://www.w3.org/1999/xlink" xlink:href="phytokeys-258-001_article-144435__-g013.jpg" position="float" orientation="portrait" xlink:type="simple" id="oo_1354125.jpg"><uri content-type="original_file" xlink:type="simple">https://binary.pensoft.net/fig/1354125</uri></graphic></fig></tp:treatment-sec><tp:treatment-sec sec-type="etymology" id="SECID0EKJBI"><title>Etymology.</title><p>This species is named <italic><tp:taxon-name><tp:taxon-name-part taxon-name-part-type="genus" reg="Justicia">Justicia</tp:taxon-name-part><tp:taxon-name-part taxon-name-part-type="species" reg="tumbesiana">tumbesiana</tp:taxon-name-part></tp:taxon-name></italic> after Tumbes region, where it is the only recorded species in the genus. The Bosque Nacional de Tumbes in the Reserva de Biósfera del Noroeste is an isolated area of woodland near the Pacific Ocean in Peru’s otherwise arid coastal region.</p></tp:treatment-sec><tp:treatment-sec sec-type="phenology" id="SECID0E2JBI"><title>Phenology.</title><p>Found in flower in July.</p></tp:treatment-sec><tp:treatment-sec sec-type="habitat" id="SECID0EAKBI"><title>Habitat.</title><p>Woodland at 720 m.</p></tp:treatment-sec><tp:treatment-sec sec-type="distribution" id="SECID0EFKBI"><title>Distribution.</title><p>Endemic to Tumbes in Peru and only known from the type collection. Fig. <xref ref-type="fig" rid="F56">56</xref>.</p></tp:treatment-sec><tp:treatment-sec sec-type="material" id="SECID0EPKBI"><title>Material examined.</title><p><bold>Peru</bold> • <bold>Tumbes</bold>: Only known from the type collection.</p></tp:treatment-sec><tp:treatment-sec><!--Section generated to contain objects referenced in tp:taxon-treatment.--><fig id="F49" position="float" orientation="portrait"><object-id xmlns:xlink="http://www.w3.org/1999/xlink" content-type="doi" xlink:type="simple">10.3897/phytokeys.258.144435.figure49</object-id><object-id xmlns:xlink="http://www.w3.org/1999/xlink" content-type="arpha" xlink:type="simple">9D016B5F-FE18-5AEA-BFEC-FA0F76B2DFB4</object-id><label>Figure 49.</label><caption><p>Pollen images <bold>A</bold><italic><tp:taxon-name><tp:taxon-name-part taxon-name-part-type="genus" reg="Justicia">Justicia</tp:taxon-name-part><tp:taxon-name-part taxon-name-part-type="species" reg="chamaecaulis">chamaecaulis</tp:taxon-name-part></tp:taxon-name></italic> (<italic>Encarnación</italic> 927) <bold>B</bold><italic><tp:taxon-name><tp:taxon-name-part taxon-name-part-type="genus" reg="Justicia">J.</tp:taxon-name-part><tp:taxon-name-part taxon-name-part-type="species" reg="appendiculata">appendiculata</tp:taxon-name-part></tp:taxon-name></italic> (<italic>Villanueva</italic> 916) <bold>C</bold><italic><tp:taxon-name><tp:taxon-name-part taxon-name-part-type="genus" reg="Justicia">J.</tp:taxon-name-part><tp:taxon-name-part taxon-name-part-type="species" reg="pelianthia">pelianthia</tp:taxon-name-part></tp:taxon-name></italic> (<italic>McDaniel</italic> 21499) <bold>D</bold><italic><tp:taxon-name><tp:taxon-name-part taxon-name-part-type="genus" reg="Justicia">J.</tp:taxon-name-part><tp:taxon-name-part taxon-name-part-type="species" reg="tumbesiana">tumbesiana</tp:taxon-name-part></tp:taxon-name></italic> (<italic>Diaz</italic> 5081) <bold>E</bold><italic><tp:taxon-name><tp:taxon-name-part taxon-name-part-type="genus" reg="Justicia">J.</tp:taxon-name-part><tp:taxon-name-part taxon-name-part-type="species" reg="aphelandroides">aphelandroides</tp:taxon-name-part></tp:taxon-name></italic> (<italic>Wurdack</italic> 2245) <bold>F</bold><italic><tp:taxon-name><tp:taxon-name-part taxon-name-part-type="genus" reg="Justicia">J.</tp:taxon-name-part><tp:taxon-name-part taxon-name-part-type="species" reg="sanchezioides">sanchezioides</tp:taxon-name-part></tp:taxon-name></italic> (<italic>Schunke</italic> 12458). Scale bars: 10 μm.</p></caption><graphic xmlns:xlink="http://www.w3.org/1999/xlink" xlink:href="phytokeys-258-001_article-144435__-g049.jpg" position="float" orientation="portrait" xlink:type="simple" id="oo_1354164.jpg"><uri content-type="original_file" xlink:type="simple">https://binary.pensoft.net/fig/1354164</uri></graphic></fig><fig id="F56" position="float" orientation="portrait"><object-id xmlns:xlink="http://www.w3.org/1999/xlink" content-type="doi" xlink:type="simple">10.3897/phytokeys.258.144435.figure56</object-id><object-id xmlns:xlink="http://www.w3.org/1999/xlink" content-type="arpha" xlink:type="simple">D6F370E1-9E17-5AAB-AE7E-291C118C128A</object-id><label>Figure 56.</label><caption><p>Distribution of <italic><tp:taxon-name><tp:taxon-name-part taxon-name-part-type="genus" reg="Justicia">Justicia</tp:taxon-name-part><tp:taxon-name-part taxon-name-part-type="species" reg="appendiculata">appendiculata</tp:taxon-name-part></tp:taxon-name></italic> (red circles), <italic><tp:taxon-name><tp:taxon-name-part taxon-name-part-type="genus" reg="Justicia">J.</tp:taxon-name-part><tp:taxon-name-part taxon-name-part-type="species" reg="aphelandroides">aphelandroides</tp:taxon-name-part></tp:taxon-name></italic> (yellow square) and <italic><tp:taxon-name><tp:taxon-name-part taxon-name-part-type="genus" reg="Justicia">J.</tp:taxon-name-part><tp:taxon-name-part taxon-name-part-type="species" reg="tumbesiana">tumbesiana</tp:taxon-name-part></tp:taxon-name></italic> (green triangle) in Peru.</p></caption><graphic xmlns:xlink="http://www.w3.org/1999/xlink" xlink:href="phytokeys-258-001_article-144435__-g056.jpg" position="float" orientation="portrait" xlink:type="simple" id="oo_1354171.jpg"><uri content-type="original_file" xlink:type="simple">https://binary.pensoft.net/fig/1354171</uri></graphic></fig></tp:treatment-sec></tp:taxon-treatment>
