# Supplementary material for: ﻿Preliminary notes on Justicia (Acanthaceae) in Peru
Source: PhytoKeys. 2025 Jun 16;258:1–123. doi: 10.3897/phytokeys.258.144435 (PMC12239001; doi:10.3897/phytokeys.258.144435)
Supplement: XML Treatment for Justicia pelianthia [file phytokeys.258.144435-treatment15.xml]

<!DOCTYPE tp:taxon-treatment
  PUBLIC "-//TaxonX//DTD Taxonomic Treatment Publishing DTD v0 20100105//EN" "tax-treatment-NSO.dtd">
<tp:taxon-treatment xmlns:tp="http://www.plazi.org/taxpub"><tp:treatment-meta><kwd-group><label>Taxon classification</label><kwd>
                <named-content content-type="kingdom">Plantae</named-content>
              </kwd><kwd>
                <named-content content-type="order">Lamiales</named-content>
              </kwd><kwd>
                <named-content content-type="family">Acanthaceae</named-content>
              </kwd></kwd-group><mixed-citation publication-type="journal"><person-group><name><surname>Villanueva-Espinoza</surname><given-names>Rosa</given-names></name><name><surname>Deng</surname><given-names>Yunfei</given-names></name><name><surname>Scotland</surname><given-names>Robert</given-names></name><name><surname>Wood</surname><given-names>John R. I.</given-names></name></person-group><article-title>﻿Preliminary notes on <italic><tp:taxon-name><tp:taxon-name-part taxon-name-part-type="genus" reg="Justicia">Justicia</tp:taxon-name-part></tp:taxon-name></italic> (<tp:taxon-name><tp:taxon-name-part taxon-name-part-type="family">Acanthaceae</tp:taxon-name-part></tp:taxon-name>) in Peru</article-title><source>PhytoKeys</source><day>16</day><month>06</month><year>2025</year><volume>258</volume><fpage>1</fpage><lpage>123</lpage><pub-id pub-id-type="doi">10.3897/phytokeys.258.144435</pub-id></mixed-citation></tp:treatment-meta><tp:nomenclature><label>﻿﻿11.</label><tp:taxon-name>
              <object-id xmlns:xlink="http://www.w3.org/1999/xlink" content-type="arpha" xlink:type="simple">0B537C50-19B6-5DBE-90A1-3D7AAE498F22</object-id>
              <tp:taxon-name-part taxon-name-part-type="genus" reg="Justicia">Justicia</tp:taxon-name-part>
              <tp:taxon-name-part taxon-name-part-type="species" reg="pelianthia">pelianthia</tp:taxon-name-part>
            </tp:taxon-name><tp:taxon-authority>Leonard, Contr. U.S. Natl. Herb. 31: 591. 1958. (Leonard 1958: 591)</tp:taxon-authority></tp:nomenclature><tp:treatment-sec sec-type="material" id="SECID0E4LBI"><title>Type.</title><p>Colombia • Putumayo, between Quebrada de la Hormiga and San Antonio de Güamués, 330 m, <italic>J. Cuatrecasas</italic> 11157 (holotype US-00137141, isotypes COL-00004518, F-0047446F).</p></tp:treatment-sec><tp:treatment-sec sec-type="description" id="SECID0EFMBI"><title>Description.</title><p>Subshrub, stems bifariously strigose. Leaves petiolate, lamina 8–21 × 4–9 cm, oblong-elliptic, shortly acuminate, base attenuate and decurrent onto a petiole up to 3.5 cm long, both surfaces glabrous except for the strigose veins; petioles 1–6 cm, strigose. Inflorescence a compact terminal panicle up to 16 cm long and wide, over-topped by the leaves, composed of short lax spikes, these strigose with golden hairs; bracts 7–10 × 1.25 mm, lanceolate; bracteoles similar; calyx 12–15 mm long, deeply 5-lobed, puberulent; corolla up to 6.5 cm long, red to purple, glandular-pubescent, upper lip 3.3 cm long, emarginate, lower lip 3.5 cm long, shallowly 3-lobed, lobes 3–4 mm long; anther thecae broadly oblong, 2 × 1.25 mm, strongly superposed, lower with minute basal appendage; pollen perprolate, 69–77 × 33 μm, 2-aperturate, colporate, 1 row of c. 9–12 insulae and a second ill-defined row of peninsulae on either side of aperture (Fig. <xref ref-type="fig" rid="F49">49C</xref>); ovary glabrous. Capsule and seeds not seen.</p></tp:treatment-sec><tp:treatment-sec sec-type="Illustration" id="SECID0EPMBI"><title>Illustration.</title><p>Fig. <xref ref-type="fig" rid="F14">14A–D</xref>.</p><fig id="F14" position="float" orientation="portrait"><object-id xmlns:xlink="http://www.w3.org/1999/xlink" content-type="doi" xlink:type="simple">10.3897/phytokeys.258.144435.figure14</object-id><object-id xmlns:xlink="http://www.w3.org/1999/xlink" content-type="arpha" xlink:type="simple">A013FE0B-30C5-5AC6-9B57-3E0FDF52E403</object-id><label>Figure 14.</label><caption><p><italic><tp:taxon-name><tp:taxon-name-part taxon-name-part-type="genus" reg="Justicia">Justicia</tp:taxon-name-part><tp:taxon-name-part taxon-name-part-type="species" reg="pelianthia">pelianthia</tp:taxon-name-part></tp:taxon-name></italic><bold>A</bold> habit <bold>B</bold> bracts, bracteoles and calyx <bold>C</bold> bract <bold>D</bold> corolla. <italic><tp:taxon-name><tp:taxon-name-part taxon-name-part-type="genus" reg="Justicia">Justicia</tp:taxon-name-part><tp:taxon-name-part taxon-name-part-type="species" reg="sanchezioides">sanchezioides</tp:taxon-name-part></tp:taxon-name></italic><bold>E</bold> inflorescence <bold>F</bold> bracts with detail of cystoliths on surface and indumentum <bold>G</bold> bract with detail of venation <bold>H</bold> corolla and stamens. <italic><tp:taxon-name><tp:taxon-name-part taxon-name-part-type="genus" reg="Justicia">Justicia</tp:taxon-name-part><tp:taxon-name-part taxon-name-part-type="species" reg="siraensis">siraensis</tp:taxon-name-part></tp:taxon-name></italic><bold>I</bold> inflorescence <bold>J</bold> bracts <bold>K</bold> calyx <bold>L</bold> corolla. <bold>A, D</bold> drawn from <italic>Klug</italic> 1429 by Cathy Pasquale <bold>E, H</bold> drawn from <italic>Schunke</italic> 4809 by Alice Tangerini <bold>I, L</bold> drawn from <italic>Wasshausen &amp; F. Encarnación</italic> 529 by Alice Tangerini.</p></caption><graphic xmlns:xlink="http://www.w3.org/1999/xlink" xlink:href="phytokeys-258-001_article-144435__-g014.jpg" position="float" orientation="portrait" xlink:type="simple" id="oo_1354126.jpg"><uri content-type="original_file" xlink:type="simple">https://binary.pensoft.net/fig/1354126</uri></graphic></fig></tp:treatment-sec><tp:treatment-sec sec-type="habitat" id="SECID0ELPBI"><title>Habitat.</title><p>Lowland, primary rainforest on clay/lateritic soils, 100–150 m.</p></tp:treatment-sec><tp:treatment-sec sec-type="phenology" id="SECID0EQPBI"><title>Phenology.</title><p>Mainly June to August but this may reflect seasons with accessibility to collectors.</p></tp:treatment-sec><tp:treatment-sec sec-type="distribution" id="SECID0EVPBI"><title>Distribution.</title><p>Loreto region of Amazonian Peru and neighbouring Putumayo in Colombia. A new record for Peru. Fig. <xref ref-type="fig" rid="F57">57</xref>.</p></tp:treatment-sec><tp:treatment-sec sec-type="material" id="SECID0E6PBI"><title>Material examined.</title><p><bold>Peru</bold> • <bold>Loreto</bold> (all from the Iquitos region) : Timbuchi, Río Nanay, June–July 1929, <italic>Ll. Williams</italic> 861a (F). Prov. Maynas, Quebrada Sucusari, Camp. Llachapa, N side of Río Napo below Mazán, 140 m, 6 Nov. 1979, <italic>Al. Gentry et al.</italic> 27592 (MO, US); • ibid., Dist. Iquitos, Mishuyacu, near Iquitos, 100 m, Oct.–Nov. 1929, <italic>G. Klug</italic> 73 (F, US); • ibid., May–June 1930, <italic>G. Klug</italic> 1429 (F, US); • ibid., Iquitos, 100 m, 3–11 Aug. 1929, <italic>E.P. Killip &amp; A.C. Smith</italic> 27116 (US); • ibid., Iquitos, trail from Picura (lower Río Nanay) to Río Mazán, 19 May 1978, <italic>S. McDaniel et al.</italic> 21499 (US); • ibid., Río Amazonas, c. 10 km below mouth of Río Nanay, Trocha de Santa María de Ojeal, 14 June 1976, <italic>S. McDaniel et al.</italic> 20709 (MO, US); • ibid., Río Amazonas, ca 10 km below mouth of Río Nanay, trail from Santa María de Ojeal to Interior, 21 June 1976, <italic>M. Rimachi</italic> 2351 (US); • ibid., Dist. Alto Nanay, Pinto-Cocha on the Río Nanay, July 1929, <italic>Llewellyn Williams</italic> 799 (F).</p></tp:treatment-sec><tp:treatment-sec sec-type="notes" id="SECID0E2QBI"><title>Notes.</title><p><italic><tp:taxon-name><tp:taxon-name-part taxon-name-part-type="genus" reg="Justicia">Justicia</tp:taxon-name-part><tp:taxon-name-part taxon-name-part-type="species" reg="pelianthia">pelianthia</tp:taxon-name-part></tp:taxon-name></italic> and <italic><tp:taxon-name><tp:taxon-name-part taxon-name-part-type="genus" reg="Justicia">J.</tp:taxon-name-part><tp:taxon-name-part taxon-name-part-type="species" reg="palaciosii">palaciosii</tp:taxon-name-part></tp:taxon-name></italic> Wassh. differ principally in the dimensions of the bracts and calyx but may prove to be conspecific. The older name, <italic><tp:taxon-name><tp:taxon-name-part taxon-name-part-type="genus" reg="Justicia">J.</tp:taxon-name-part><tp:taxon-name-part taxon-name-part-type="species" reg="pelianthia">pelianthia</tp:taxon-name-part></tp:taxon-name></italic> is adopted here. <italic><tp:taxon-name><tp:taxon-name-part taxon-name-part-type="genus" reg="Justicia">Justicia</tp:taxon-name-part><tp:taxon-name-part taxon-name-part-type="species" reg="pelianthia">pelianthia</tp:taxon-name-part></tp:taxon-name></italic> is also similar in facies to <italic><tp:taxon-name><tp:taxon-name-part taxon-name-part-type="genus" reg="Justicia">J.</tp:taxon-name-part><tp:taxon-name-part taxon-name-part-type="species" reg="sanchezioides">sanchezioides</tp:taxon-name-part></tp:taxon-name></italic> but the bracts are inconspicuous, only 5–10 mm long and the calyx shorter. Curiously there have been no records from Peru since 1979, suggesting either that there has been forest clearance where the plant grew or that there has been no recent field work in the area.</p></tp:treatment-sec><tp:treatment-sec><!--Section generated to contain objects referenced in tp:taxon-treatment.--><fig id="F49" position="float" orientation="portrait"><object-id xmlns:xlink="http://www.w3.org/1999/xlink" content-type="doi" xlink:type="simple">10.3897/phytokeys.258.144435.figure49</object-id><object-id xmlns:xlink="http://www.w3.org/1999/xlink" content-type="arpha" xlink:type="simple">9D016B5F-FE18-5AEA-BFEC-FA0F76B2DFB4</object-id><label>Figure 49.</label><caption><p>Pollen images <bold>A</bold><italic><tp:taxon-name><tp:taxon-name-part taxon-name-part-type="genus" reg="Justicia">Justicia</tp:taxon-name-part><tp:taxon-name-part taxon-name-part-type="species" reg="chamaecaulis">chamaecaulis</tp:taxon-name-part></tp:taxon-name></italic> (<italic>Encarnación</italic> 927) <bold>B</bold><italic><tp:taxon-name><tp:taxon-name-part taxon-name-part-type="genus" reg="Justicia">J.</tp:taxon-name-part><tp:taxon-name-part taxon-name-part-type="species" reg="appendiculata">appendiculata</tp:taxon-name-part></tp:taxon-name></italic> (<italic>Villanueva</italic> 916) <bold>C</bold><italic><tp:taxon-name><tp:taxon-name-part taxon-name-part-type="genus" reg="Justicia">J.</tp:taxon-name-part><tp:taxon-name-part taxon-name-part-type="species" reg="pelianthia">pelianthia</tp:taxon-name-part></tp:taxon-name></italic> (<italic>McDaniel</italic> 21499) <bold>D</bold><italic><tp:taxon-name><tp:taxon-name-part taxon-name-part-type="genus" reg="Justicia">J.</tp:taxon-name-part><tp:taxon-name-part taxon-name-part-type="species" reg="tumbesiana">tumbesiana</tp:taxon-name-part></tp:taxon-name></italic> (<italic>Diaz</italic> 5081) <bold>E</bold><italic><tp:taxon-name><tp:taxon-name-part taxon-name-part-type="genus" reg="Justicia">J.</tp:taxon-name-part><tp:taxon-name-part taxon-name-part-type="species" reg="aphelandroides">aphelandroides</tp:taxon-name-part></tp:taxon-name></italic> (<italic>Wurdack</italic> 2245) <bold>F</bold><italic><tp:taxon-name><tp:taxon-name-part taxon-name-part-type="genus" reg="Justicia">J.</tp:taxon-name-part><tp:taxon-name-part taxon-name-part-type="species" reg="sanchezioides">sanchezioides</tp:taxon-name-part></tp:taxon-name></italic> (<italic>Schunke</italic> 12458). Scale bars: 10 μm.</p></caption><graphic xmlns:xlink="http://www.w3.org/1999/xlink" xlink:href="phytokeys-258-001_article-144435__-g049.jpg" position="float" orientation="portrait" xlink:type="simple" id="oo_1354164.jpg"><uri content-type="original_file" xlink:type="simple">https://binary.pensoft.net/fig/1354164</uri></graphic></fig><fig id="F57" position="float" orientation="portrait"><object-id xmlns:xlink="http://www.w3.org/1999/xlink" content-type="doi" xlink:type="simple">10.3897/phytokeys.258.144435.figure57</object-id><object-id xmlns:xlink="http://www.w3.org/1999/xlink" content-type="arpha" xlink:type="simple">8BAAAC5F-AC45-5BD9-897C-49AF748153F4</object-id><label>Figure 57.</label><caption><p>Distribution of <italic><tp:taxon-name><tp:taxon-name-part taxon-name-part-type="genus" reg="Justicia">Justicia</tp:taxon-name-part><tp:taxon-name-part taxon-name-part-type="species" reg="pelianthia">pelianthia</tp:taxon-name-part></tp:taxon-name></italic> (yellow triangles) and <italic><tp:taxon-name><tp:taxon-name-part taxon-name-part-type="genus" reg="Justicia">J.</tp:taxon-name-part><tp:taxon-name-part taxon-name-part-type="species" reg="sanchezioides">sanchezioides</tp:taxon-name-part></tp:taxon-name></italic> (blue circles) in Peru.</p></caption><graphic xmlns:xlink="http://www.w3.org/1999/xlink" xlink:href="phytokeys-258-001_article-144435__-g057.jpg" position="float" orientation="portrait" xlink:type="simple" id="oo_1354172.jpg"><uri content-type="original_file" xlink:type="simple">https://binary.pensoft.net/fig/1354172</uri></graphic></fig></tp:treatment-sec></tp:taxon-treatment>
