# Supplementary material for: ﻿Preliminary notes on Justicia (Acanthaceae) in Peru
Source: PhytoKeys. 2025 Jun 16;258:1–123. doi: 10.3897/phytokeys.258.144435 (PMC12239001; doi:10.3897/phytokeys.258.144435)
Supplement: XML Treatment for Justicia sanchezioides [file phytokeys.258.144435-treatment16.xml]

<!DOCTYPE tp:taxon-treatment
  PUBLIC "-//TaxonX//DTD Taxonomic Treatment Publishing DTD v0 20100105//EN" "tax-treatment-NSO.dtd">
<tp:taxon-treatment xmlns:tp="http://www.plazi.org/taxpub"><tp:treatment-meta><kwd-group><label>Taxon classification</label><kwd>
                <named-content content-type="kingdom">Plantae</named-content>
              </kwd><kwd>
                <named-content content-type="order">Lamiales</named-content>
              </kwd><kwd>
                <named-content content-type="family">Acanthaceae</named-content>
              </kwd></kwd-group><mixed-citation publication-type="journal"><person-group><name><surname>Villanueva-Espinoza</surname><given-names>Rosa</given-names></name><name><surname>Deng</surname><given-names>Yunfei</given-names></name><name><surname>Scotland</surname><given-names>Robert</given-names></name><name><surname>Wood</surname><given-names>John R. I.</given-names></name></person-group><article-title>﻿Preliminary notes on <italic><tp:taxon-name><tp:taxon-name-part taxon-name-part-type="genus" reg="Justicia">Justicia</tp:taxon-name-part></tp:taxon-name></italic> (<tp:taxon-name><tp:taxon-name-part taxon-name-part-type="family">Acanthaceae</tp:taxon-name-part></tp:taxon-name>) in Peru</article-title><source>PhytoKeys</source><day>16</day><month>06</month><year>2025</year><volume>258</volume><fpage>1</fpage><lpage>123</lpage><pub-id pub-id-type="doi">10.3897/phytokeys.258.144435</pub-id></mixed-citation></tp:treatment-meta><tp:nomenclature><label>﻿﻿12.</label><tp:taxon-name>
              <object-id xmlns:xlink="http://www.w3.org/1999/xlink" content-type="arpha" xlink:type="simple">2E1A20B2-091F-5C1C-B662-93C5F21294AF</object-id>
              <tp:taxon-name-part taxon-name-part-type="genus" reg="Justicia">Justicia</tp:taxon-name-part>
              <tp:taxon-name-part taxon-name-part-type="species" reg="sanchezioides">sanchezioides</tp:taxon-name-part>
            </tp:taxon-name><tp:taxon-authority>Leonard, Contr. U.S. Natl. Herb. 31: 572. 1958. (Leonard 1958: 572)</tp:taxon-authority></tp:nomenclature><tp:treatment-sec sec-type="material" id="SECID0E3TBI"><title>Type.</title><p>Colombia • Dept. Putumayo, Puerto Ospina, <italic>J. Cuatrecasas</italic> 10581 (holotype US-00137162, isotype COL-00004522, F-0047448F).</p></tp:treatment-sec><tp:treatment-sec sec-type="description" id="SECID0EEUBI"><title>Description.</title><p>Subshrub up to 3 m high; stems glabrous or nearly so. Leaves large, lamina 9–28 × 2–8 cm, oblong-elliptic, acuminate to an obtuse apex, base attenuate and decurrent on the petiole, glabrous, lateral veins prominent, 10–15 pairs; petioles 0.5–3 cm. Inflorescence a compact terminal panicle of 1-several branched, hirsute spikes up to 12 cm long, hairs often golden; peduncles up to 2 cm; bracts 18–21 × 3–4 mm, oblong or lanceolate, thinly puberulent, bracteoles similar but only 1–2 mm wide; calyx 5-lobed, lobes 11–15 × 2 mm, lanceolate, acute, thinly pubescent; corolla 4.5–5.5 cm long, reddish, glandular-puberulent, tube 2–3 cm long, upper lip emarginate, lower lip shallowly 3-lobed, the lobes 4 × 3 mm; thecae superposed, oblong 2.5 × 1.25 mm, with a distinct basal appendage; pollen prolate, 58–68 × 34–35 μm, 2-aperturate, colporate, 2 rows of c. 7–9 insulae on either side of aperture but second row grading into peninsulae ovary glabrous (Fig. <xref ref-type="fig" rid="F49">49F</xref>, <xref ref-type="bibr" rid="B19">Kiel et al. 2018</xref>: 462). Capsule 20 × 4 mm, clavate, 4-seeded, minutely glandular; seeds rugose, lenticular.</p></tp:treatment-sec><tp:treatment-sec sec-type="Illustration" id="SECID0ESUBI"><title>Illustration.</title><p>Fig. <xref ref-type="fig" rid="F14">14E–H</xref>.</p></tp:treatment-sec><tp:treatment-sec sec-type="habitat" id="SECID0E3UBI"><title>Habitat.</title><p>Lowland rainforest, often in gullies and by streams up to about 800 m.</p></tp:treatment-sec><tp:treatment-sec sec-type="phenology" id="SECID0EBVBI"><title>Phenology.</title><p>Found in Flower from April to August.</p></tp:treatment-sec><tp:treatment-sec sec-type="distribution" id="SECID0EGVBI"><title>Distribution.</title><p>Colombia, Ecuador and Peru, somewhat scattered and disjunct in several parts of its distribution. Fig. <xref ref-type="fig" rid="F57">57</xref>.</p></tp:treatment-sec><tp:treatment-sec sec-type="material" id="SECID0EQVBI"><title>Material examined.</title><p><bold>Peru</bold> • <bold>Loreto</bold>: Prov. Maynas, southern side of Río Putumayo, near Puerto Leguizamo 0°11'38”–0°12'09"S, 74°47'16”–74°49'34"W, <italic>Suarez et al.</italic> 1314 (COAH). • <bold>San Martin</bold>: Prov. Tocache [Mariscal Cáceres], Tocache Nuevo–Juanjuí road, 89 km de Tocache Nuevo, <named-content xmlns:xlink="http://www.w3.org/1999/xlink" content-type="dwc:verbatimCoordinates" xlink:type="simple"><named-content content-type="geo-json" specific-use="{&#34;type&#34;:&#34;Point&#34;,&#34;coordinates&#34;:[-76.666667,-7.716667]}" id="NCID0EBWBI" xlink:type="simple">7°43'S, 76°40'W</named-content></named-content>, 810 m, 23 July 1982, <italic>D.N. Smith</italic> 2148 (US); • ibid., Dist. Pólvora, Puerto Pizana (margen derecha del Río Huallaga) [<named-content xmlns:xlink="http://www.w3.org/1999/xlink" content-type="dwc:verbatimCoordinates" xlink:type="simple"><named-content content-type="geo-json" specific-use="{&#34;type&#34;:&#34;Point&#34;,&#34;coordinates&#34;:[-76.650000,-8.016667]}" id="NCID0ELWBI" xlink:type="simple">8°01'S, 76°39'W</named-content></named-content>], 10 April 1971, <italic>J. Schunke Vigo</italic> 4809 (COL, F, K, MO, USM); • ibid., Puerto Pizana, Río Huallaga [<named-content xmlns:xlink="http://www.w3.org/1999/xlink" content-type="dwc:verbatimCoordinates" xlink:type="simple"><named-content content-type="geo-json" specific-use="{&#34;type&#34;:&#34;Point&#34;,&#34;coordinates&#34;:[-76.650000,-8.016667]}" id="NCID0EVWBI" xlink:type="simple">8°01'S, 76°39'W</named-content></named-content>], 350 m, 4 June 1974, <italic>J. Schunke Vigo</italic> 6909 (F, MO, US, USM); • ibid., Chauyauyacu, cerca de Canuto, 10 Aug. 1979, 600 m, <italic>R. Ferreyra</italic> 19291 (USM); • ibid., Dist. Tocache [Nuevo], carretera al Río Tocache, 400 m, 2 Aug. 1969, <italic>J. Schunke Vigo</italic> 3278 (F, K, US, USM); • ibid., 14 April 1970, <italic>J. Schunke Vigo</italic> 3901 (F, K, US, USM); • ibid., Cerro de Palo Blanco, 15 km from Tocache Nuevo, 700–800 m, 15 July 1982, <italic>A. Meerow et al.</italic> 1009 (FLAS); • ibid., Quebrada Cachuyacu de Huaquisha, margen derecha del Río Huallaga, 17 May 1970, <italic>J. Schunke Vigo</italic> 3989 (F, K, US, USM); • ibid., camino a Santa Rosa, margen derecha del Río Mishollo, 350–370 m, 5 Aug. 1973, <italic>J. Schunke Vigo</italic> 6734 (F, MO, US, USM); • ibid., Quebrada de Yacu Sisa (camino a Shunté), 800–850 m, 18 July 1974, <italic>J. Schunke Vigo</italic> 7557 (US, USM); • ibid., Almendras camino a Pueblo Viejo, 400 m, 21 April 1975, <italic>J. Schunke Vigo</italic> 8194 (US); • ibid., Cerro de Palo Blanco, 450–600 m, 14 June 1978, <italic>J. Schunke Vigo</italic> 10236 (MO); • ibid., Palo Blanco, above Río Tocache, 500–550 m, 29 June 1978, <italic>T. Plowman &amp; J. Schunke Vigo</italic> 7457 (COL, F, K, U, US, USM); • ibid., Trocha a Cañutillo, cerca Cerro Palo Blanco, 800–850 m, 6 May 1980, <italic>J. Schunke Vigo</italic> 11559 (MO, US); • ibid., Cachuyacu de Huaquisha, 500–600 m, 9 Dec. 1980, <italic>J. Schunke Vigo</italic> 12458 (BR, F, K, L, MO, NA, US, USM).</p></tp:treatment-sec><tp:treatment-sec sec-type="notes" id="SECID0EUXBI"><title>Note.</title><p>Leonard (1958) failed to note the similarity between <italic><tp:taxon-name><tp:taxon-name-part taxon-name-part-type="genus" reg="Justicia">Justicia</tp:taxon-name-part><tp:taxon-name-part taxon-name-part-type="species" reg="sanchezioides">sanchezioides</tp:taxon-name-part></tp:taxon-name></italic> and <italic><tp:taxon-name><tp:taxon-name-part taxon-name-part-type="genus" reg="Justicia">J.</tp:taxon-name-part><tp:taxon-name-part taxon-name-part-type="species" reg="pelianthia">pelianthia</tp:taxon-name-part></tp:taxon-name></italic>. The former resembles a more robust bracteate version of the latter with larger flower parts, particularly the longer calyx.</p><p>The following plants from Huánuco may represent a distinct species. They differ by their large bracts 31–40 (–60) × 7–10 (–12) mm and anthers with a very short basal appendage.</p></tp:treatment-sec><tp:treatment-sec sec-type="material" id="SECID0ERYBI"><title>Additional material examined.</title><p><bold>Peru</bold> • <bold>Huánuco</bold>: Leoncio Prado, Dist. Hermilio Valdizan [<named-content xmlns:xlink="http://www.w3.org/1999/xlink" content-type="dwc:verbatimCoordinates" xlink:type="simple"><named-content content-type="geo-json" specific-use="{&#34;type&#34;:&#34;Point&#34;,&#34;coordinates&#34;:[-76.251111,-9.949722]}" id="NCID0E5YBI" xlink:type="simple">9°56'59"S, 76°15'04"W</named-content></named-content>], cerca de la Divisoria, 1500–1600 m, 21 June 1976, <italic>J. Schunke Vigo</italic> 9331 (F, MO, US); • ibid., La Divisoria, <named-content xmlns:xlink="http://www.w3.org/1999/xlink" content-type="dwc:verbatimCoordinates" xlink:type="simple"><named-content content-type="geo-json" specific-use="{&#34;type&#34;:&#34;Point&#34;,&#34;coordinates&#34;:[-76.251111,-9.949722]}" id="NCID0EIZBI" xlink:type="simple">9°56'59"S, 76°15'04"W</named-content></named-content>, 1550 m, 17 April 1976, <italic>T. Plowman</italic> 5919 (US).</p></tp:treatment-sec><tp:treatment-sec><!--Section generated to contain objects referenced in tp:taxon-treatment.--><fig id="F49" position="float" orientation="portrait"><object-id xmlns:xlink="http://www.w3.org/1999/xlink" content-type="doi" xlink:type="simple">10.3897/phytokeys.258.144435.figure49</object-id><object-id xmlns:xlink="http://www.w3.org/1999/xlink" content-type="arpha" xlink:type="simple">9D016B5F-FE18-5AEA-BFEC-FA0F76B2DFB4</object-id><label>Figure 49.</label><caption><p>Pollen images <bold>A</bold><italic><tp:taxon-name><tp:taxon-name-part taxon-name-part-type="genus" reg="Justicia">Justicia</tp:taxon-name-part><tp:taxon-name-part taxon-name-part-type="species" reg="chamaecaulis">chamaecaulis</tp:taxon-name-part></tp:taxon-name></italic> (<italic>Encarnación</italic> 927) <bold>B</bold><italic><tp:taxon-name><tp:taxon-name-part taxon-name-part-type="genus" reg="Justicia">J.</tp:taxon-name-part><tp:taxon-name-part taxon-name-part-type="species" reg="appendiculata">appendiculata</tp:taxon-name-part></tp:taxon-name></italic> (<italic>Villanueva</italic> 916) <bold>C</bold><italic><tp:taxon-name><tp:taxon-name-part taxon-name-part-type="genus" reg="Justicia">J.</tp:taxon-name-part><tp:taxon-name-part taxon-name-part-type="species" reg="pelianthia">pelianthia</tp:taxon-name-part></tp:taxon-name></italic> (<italic>McDaniel</italic> 21499) <bold>D</bold><italic><tp:taxon-name><tp:taxon-name-part taxon-name-part-type="genus" reg="Justicia">J.</tp:taxon-name-part><tp:taxon-name-part taxon-name-part-type="species" reg="tumbesiana">tumbesiana</tp:taxon-name-part></tp:taxon-name></italic> (<italic>Diaz</italic> 5081) <bold>E</bold><italic><tp:taxon-name><tp:taxon-name-part taxon-name-part-type="genus" reg="Justicia">J.</tp:taxon-name-part><tp:taxon-name-part taxon-name-part-type="species" reg="aphelandroides">aphelandroides</tp:taxon-name-part></tp:taxon-name></italic> (<italic>Wurdack</italic> 2245) <bold>F</bold><italic><tp:taxon-name><tp:taxon-name-part taxon-name-part-type="genus" reg="Justicia">J.</tp:taxon-name-part><tp:taxon-name-part taxon-name-part-type="species" reg="sanchezioides">sanchezioides</tp:taxon-name-part></tp:taxon-name></italic> (<italic>Schunke</italic> 12458). Scale bars: 10 μm.</p></caption><graphic xmlns:xlink="http://www.w3.org/1999/xlink" xlink:href="phytokeys-258-001_article-144435__-g049.jpg" position="float" orientation="portrait" xlink:type="simple" id="oo_1354164.jpg"><uri content-type="original_file" xlink:type="simple">https://binary.pensoft.net/fig/1354164</uri></graphic></fig><fig id="F14" position="float" orientation="portrait"><object-id xmlns:xlink="http://www.w3.org/1999/xlink" content-type="doi" xlink:type="simple">10.3897/phytokeys.258.144435.figure14</object-id><object-id xmlns:xlink="http://www.w3.org/1999/xlink" content-type="arpha" xlink:type="simple">A013FE0B-30C5-5AC6-9B57-3E0FDF52E403</object-id><label>Figure 14.</label><caption><p><italic><tp:taxon-name><tp:taxon-name-part taxon-name-part-type="genus" reg="Justicia">Justicia</tp:taxon-name-part><tp:taxon-name-part taxon-name-part-type="species" reg="pelianthia">pelianthia</tp:taxon-name-part></tp:taxon-name></italic><bold>A</bold> habit <bold>B</bold> bracts, bracteoles and calyx <bold>C</bold> bract <bold>D</bold> corolla. <italic><tp:taxon-name><tp:taxon-name-part taxon-name-part-type="genus" reg="Justicia">Justicia</tp:taxon-name-part><tp:taxon-name-part taxon-name-part-type="species" reg="sanchezioides">sanchezioides</tp:taxon-name-part></tp:taxon-name></italic><bold>E</bold> inflorescence <bold>F</bold> bracts with detail of cystoliths on surface and indumentum <bold>G</bold> bract with detail of venation <bold>H</bold> corolla and stamens. <italic><tp:taxon-name><tp:taxon-name-part taxon-name-part-type="genus" reg="Justicia">Justicia</tp:taxon-name-part><tp:taxon-name-part taxon-name-part-type="species" reg="siraensis">siraensis</tp:taxon-name-part></tp:taxon-name></italic><bold>I</bold> inflorescence <bold>J</bold> bracts <bold>K</bold> calyx <bold>L</bold> corolla. <bold>A, D</bold> drawn from <italic>Klug</italic> 1429 by Cathy Pasquale <bold>E, H</bold> drawn from <italic>Schunke</italic> 4809 by Alice Tangerini <bold>I, L</bold> drawn from <italic>Wasshausen &amp; F. Encarnación</italic> 529 by Alice Tangerini.</p></caption><graphic xmlns:xlink="http://www.w3.org/1999/xlink" xlink:href="phytokeys-258-001_article-144435__-g014.jpg" position="float" orientation="portrait" xlink:type="simple" id="oo_1354126.jpg"><uri content-type="original_file" xlink:type="simple">https://binary.pensoft.net/fig/1354126</uri></graphic></fig><fig id="F57" position="float" orientation="portrait"><object-id xmlns:xlink="http://www.w3.org/1999/xlink" content-type="doi" xlink:type="simple">10.3897/phytokeys.258.144435.figure57</object-id><object-id xmlns:xlink="http://www.w3.org/1999/xlink" content-type="arpha" xlink:type="simple">8BAAAC5F-AC45-5BD9-897C-49AF748153F4</object-id><label>Figure 57.</label><caption><p>Distribution of <italic><tp:taxon-name><tp:taxon-name-part taxon-name-part-type="genus" reg="Justicia">Justicia</tp:taxon-name-part><tp:taxon-name-part taxon-name-part-type="species" reg="pelianthia">pelianthia</tp:taxon-name-part></tp:taxon-name></italic> (yellow triangles) and <italic><tp:taxon-name><tp:taxon-name-part taxon-name-part-type="genus" reg="Justicia">J.</tp:taxon-name-part><tp:taxon-name-part taxon-name-part-type="species" reg="sanchezioides">sanchezioides</tp:taxon-name-part></tp:taxon-name></italic> (blue circles) in Peru.</p></caption><graphic xmlns:xlink="http://www.w3.org/1999/xlink" xlink:href="phytokeys-258-001_article-144435__-g057.jpg" position="float" orientation="portrait" xlink:type="simple" id="oo_1354172.jpg"><uri content-type="original_file" xlink:type="simple">https://binary.pensoft.net/fig/1354172</uri></graphic></fig></tp:treatment-sec><ref-list><ref id="B19"><mixed-citation xmlns:xlink="http://www.w3.org/1999/xlink" xlink:type="simple"><person-group><name name-style="western"><surname>Kiel</surname><given-names>CA</given-names></name><name name-style="western"><surname>Daniel</surname><given-names>TF</given-names></name><name name-style="western"><surname>McDade</surname><given-names>LA</given-names></name></person-group> (<year>2018</year>) <article-title>Phylogenetics of New World ‘justicioids’ (<tp:taxon-name><tp:taxon-name-part taxon-name-part-type="tribe">Justicieae</tp:taxon-name-part></tp:taxon-name>: <tp:taxon-name><tp:taxon-name-part taxon-name-part-type="family">Acanthaceae</tp:taxon-name-part></tp:taxon-name>): Major lineages, morphological patterns, and widespread incongruence with classification.</article-title><source>Systematic Botany</source><volume>43</volume>(<issue>2</issue>): <fpage>459</fpage>–<lpage>484</lpage>. <ext-link xlink:href="10.1600/036364418X697201" ext-link-type="doi" xlink:type="simple">https://doi.org/10.1600/036364418X697201</ext-link></mixed-citation></ref></ref-list></tp:taxon-treatment>
