# Supplementary material for: ﻿Preliminary notes on Justicia (Acanthaceae) in Peru
Source: PhytoKeys. 2025 Jun 16;258:1–123. doi: 10.3897/phytokeys.258.144435 (PMC12239001; doi:10.3897/phytokeys.258.144435)
Supplement: XML Treatment for Justicia aphelandroides [file phytokeys.258.144435-treatment17.xml]

<!DOCTYPE tp:taxon-treatment
  PUBLIC "-//TaxonX//DTD Taxonomic Treatment Publishing DTD v0 20100105//EN" "tax-treatment-NSO.dtd">
<tp:taxon-treatment xmlns:tp="http://www.plazi.org/taxpub"><tp:treatment-meta><kwd-group><label>Taxon classification</label><kwd>
                <named-content content-type="kingdom">Plantae</named-content>
              </kwd><kwd>
                <named-content content-type="order">Lamiales</named-content>
              </kwd><kwd>
                <named-content content-type="family">Acanthaceae</named-content>
              </kwd></kwd-group><mixed-citation publication-type="journal"><person-group><name><surname>Villanueva-Espinoza</surname><given-names>Rosa</given-names></name><name><surname>Deng</surname><given-names>Yunfei</given-names></name><name><surname>Scotland</surname><given-names>Robert</given-names></name><name><surname>Wood</surname><given-names>John R. I.</given-names></name></person-group><article-title>﻿Preliminary notes on <italic><tp:taxon-name><tp:taxon-name-part taxon-name-part-type="genus" reg="Justicia">Justicia</tp:taxon-name-part></tp:taxon-name></italic> (<tp:taxon-name><tp:taxon-name-part taxon-name-part-type="family">Acanthaceae</tp:taxon-name-part></tp:taxon-name>) in Peru</article-title><source>PhytoKeys</source><day>16</day><month>06</month><year>2025</year><volume>258</volume><fpage>1</fpage><lpage>123</lpage><pub-id pub-id-type="doi">10.3897/phytokeys.258.144435</pub-id></mixed-citation></tp:treatment-meta><tp:nomenclature><label>﻿﻿13.</label><tp:taxon-name>
              <object-id xmlns:xlink="http://www.w3.org/1999/xlink" content-type="arpha" xlink:type="simple">1E2EECFE-5D2B-5E90-9D6A-E6CE32090839</object-id>
              <tp:taxon-name-part taxon-name-part-type="genus" reg="Justicia">Justicia</tp:taxon-name-part>
              <tp:taxon-name-part taxon-name-part-type="species" reg="aphelandroides">aphelandroides</tp:taxon-name-part>
            </tp:taxon-name><tp:taxon-authority>(Mildbr.) Wassh., Monogr. Syst. Bot. Missouri Bot. Gard 45: 1253. 1993. (Wasshausen 1993: 1253)</tp:taxon-authority><tp:nomenclature-citation-list><tp:nomenclature-citation><tp:taxon-name>
                  <tp:taxon-name-part taxon-name-part-type="genus" reg="Jacobinia">Jacobinia</tp:taxon-name-part>
                  <tp:taxon-name-part taxon-name-part-type="species" reg="aphelandroides">aphelandroides</tp:taxon-name-part>
                </tp:taxon-name><comment>Mildbr., Notizbl. Bot. Gart. Berlin-Dahlem 9: 989. 1926. (<xref ref-type="bibr" rid="B30">Mildbraed 1926</xref>: 989) Type. PERU. Upper Marañón, <italic>Tessmann</italic> 4222 (holotype B†, photo of holotype F0BN008903, isotype MO-3345889, not seen).</comment></tp:nomenclature-citation></tp:nomenclature-citation-list></tp:nomenclature><tp:treatment-sec sec-type="material" id="SECID0EM2BI"><title>Type.</title><p>Based on <italic><tp:taxon-name><tp:taxon-name-part taxon-name-part-type="genus" reg="Jacobinia">Jacobinia</tp:taxon-name-part><tp:taxon-name-part taxon-name-part-type="species" reg="aphelandroides">aphelandroides</tp:taxon-name-part></tp:taxon-name></italic> Mildbr.</p></tp:treatment-sec><tp:treatment-sec sec-type="description" id="SECID0E42BI"><title>Description.</title><p>Herb 2 m high, stems stout, glabrous. Leaves petiolate, lamina 20–25 × 5–7 cm, narrowly obovate, apex shortly acuminate, gradually tapered to a cuneate base, margin entire; petioles 1–1.5 cm. Inflorescence of simple terminal spikes c. 7 cm long; peduncles 5 cm; bracts 7–8 × 4 mm (c. twice as long as broad), ovate, finely acuminate; bracteoles similar but smaller, 6 × 2.5 mm; calyx subequally 5-lobed to 2 mm above base, lobes 8.5–9.5 × 1.5 mm, minutely puberulent; corolla pink, papillate, tube 3.5–4 cm long, lips subequal, 2.2–2.5 cm long, upper lip lanceolate, emarginate, lower lip 3-lobed, lobes c. 2 mm long, lanceolate; pollen prolate-perprolate, 63–74 × 29–39 μm, 2-aperturate, colporate, ≈ 3 rows of solid insulae on either side of aperture (Fig. <xref ref-type="fig" rid="F49">49E</xref>). Capsule and seeds not seen.</p></tp:treatment-sec><tp:treatment-sec sec-type="phenology" id="SECID0EH3BI"><title>Phenology.</title><p>Found in flower October.</p></tp:treatment-sec><tp:treatment-sec sec-type="habitat" id="SECID0EM3BI"><title>Habitat.</title><p>Lowland, rainforests, 160–275 m.</p></tp:treatment-sec><tp:treatment-sec sec-type="distribution" id="SECID0ER3BI"><title>Distribution.</title><p>Endemic to Amazonas region. Fig. <xref ref-type="fig" rid="F57">57</xref>.</p></tp:treatment-sec><tp:treatment-sec sec-type="material" id="SECID0E23BI"><title>Material examined.</title><p><bold>Peru</bold> • <bold>Amazonas</bold>: Prov. Bagua, Río Marañón, mouth of Río Santiago, 250–275 m, 14–15 Oct. 1962, <italic>J.J. Wurdack</italic> 2245 (F, K, USM).</p></tp:treatment-sec><tp:treatment-sec sec-type="notes" id="SECID0EH4BI"><title>Notes.</title><p>Similar to <italic><tp:taxon-name><tp:taxon-name-part taxon-name-part-type="genus" reg="Justicia">Justicia</tp:taxon-name-part><tp:taxon-name-part taxon-name-part-type="species" reg="elegantissima">elegantissima</tp:taxon-name-part></tp:taxon-name></italic> (Lindau) Wassh. but the calyx lobes subequal and much shorter.</p><p>Only known from two collections, the most recent in 1962. Further exploration in the Río Santiago zone is needed to confirm the continued presence of this species as the surroundings of the Santiago river have been degraded by illegal mining.</p></tp:treatment-sec><tp:treatment-sec><!--Section generated to contain objects referenced in tp:taxon-treatment.--><fig id="F49" position="float" orientation="portrait"><object-id xmlns:xlink="http://www.w3.org/1999/xlink" content-type="doi" xlink:type="simple">10.3897/phytokeys.258.144435.figure49</object-id><object-id xmlns:xlink="http://www.w3.org/1999/xlink" content-type="arpha" xlink:type="simple">9D016B5F-FE18-5AEA-BFEC-FA0F76B2DFB4</object-id><label>Figure 49.</label><caption><p>Pollen images <bold>A</bold><italic><tp:taxon-name><tp:taxon-name-part taxon-name-part-type="genus" reg="Justicia">Justicia</tp:taxon-name-part><tp:taxon-name-part taxon-name-part-type="species" reg="chamaecaulis">chamaecaulis</tp:taxon-name-part></tp:taxon-name></italic> (<italic>Encarnación</italic> 927) <bold>B</bold><italic><tp:taxon-name><tp:taxon-name-part taxon-name-part-type="genus" reg="Justicia">J.</tp:taxon-name-part><tp:taxon-name-part taxon-name-part-type="species" reg="appendiculata">appendiculata</tp:taxon-name-part></tp:taxon-name></italic> (<italic>Villanueva</italic> 916) <bold>C</bold><italic><tp:taxon-name><tp:taxon-name-part taxon-name-part-type="genus" reg="Justicia">J.</tp:taxon-name-part><tp:taxon-name-part taxon-name-part-type="species" reg="pelianthia">pelianthia</tp:taxon-name-part></tp:taxon-name></italic> (<italic>McDaniel</italic> 21499) <bold>D</bold><italic><tp:taxon-name><tp:taxon-name-part taxon-name-part-type="genus" reg="Justicia">J.</tp:taxon-name-part><tp:taxon-name-part taxon-name-part-type="species" reg="tumbesiana">tumbesiana</tp:taxon-name-part></tp:taxon-name></italic> (<italic>Diaz</italic> 5081) <bold>E</bold><italic><tp:taxon-name><tp:taxon-name-part taxon-name-part-type="genus" reg="Justicia">J.</tp:taxon-name-part><tp:taxon-name-part taxon-name-part-type="species" reg="aphelandroides">aphelandroides</tp:taxon-name-part></tp:taxon-name></italic> (<italic>Wurdack</italic> 2245) <bold>F</bold><italic><tp:taxon-name><tp:taxon-name-part taxon-name-part-type="genus" reg="Justicia">J.</tp:taxon-name-part><tp:taxon-name-part taxon-name-part-type="species" reg="sanchezioides">sanchezioides</tp:taxon-name-part></tp:taxon-name></italic> (<italic>Schunke</italic> 12458). Scale bars: 10 μm.</p></caption><graphic xmlns:xlink="http://www.w3.org/1999/xlink" xlink:href="phytokeys-258-001_article-144435__-g049.jpg" position="float" orientation="portrait" xlink:type="simple" id="oo_1354164.jpg"><uri content-type="original_file" xlink:type="simple">https://binary.pensoft.net/fig/1354164</uri></graphic></fig><fig id="F57" position="float" orientation="portrait"><object-id xmlns:xlink="http://www.w3.org/1999/xlink" content-type="doi" xlink:type="simple">10.3897/phytokeys.258.144435.figure57</object-id><object-id xmlns:xlink="http://www.w3.org/1999/xlink" content-type="arpha" xlink:type="simple">8BAAAC5F-AC45-5BD9-897C-49AF748153F4</object-id><label>Figure 57.</label><caption><p>Distribution of <italic><tp:taxon-name><tp:taxon-name-part taxon-name-part-type="genus" reg="Justicia">Justicia</tp:taxon-name-part><tp:taxon-name-part taxon-name-part-type="species" reg="pelianthia">pelianthia</tp:taxon-name-part></tp:taxon-name></italic> (yellow triangles) and <italic><tp:taxon-name><tp:taxon-name-part taxon-name-part-type="genus" reg="Justicia">J.</tp:taxon-name-part><tp:taxon-name-part taxon-name-part-type="species" reg="sanchezioides">sanchezioides</tp:taxon-name-part></tp:taxon-name></italic> (blue circles) in Peru.</p></caption><graphic xmlns:xlink="http://www.w3.org/1999/xlink" xlink:href="phytokeys-258-001_article-144435__-g057.jpg" position="float" orientation="portrait" xlink:type="simple" id="oo_1354172.jpg"><uri content-type="original_file" xlink:type="simple">https://binary.pensoft.net/fig/1354172</uri></graphic></fig></tp:treatment-sec><ref-list><ref id="B30"><mixed-citation xmlns:xlink="http://www.w3.org/1999/xlink" xlink:type="simple"><person-group><name name-style="western"><surname>Mildbraed</surname><given-names>GWJ</given-names></name></person-group> (<year>1926</year>) <article-title>Plantae Tessmannianae peruvianae 111.</article-title><source>Notizblatt des Botanischen Gartens und Museums zu Berlin-Dahlem</source><volume>9</volume>(<issue>89</issue>): <fpage>964</fpage>–<lpage>997</lpage>. <ext-link xlink:href="10.2307/3994448" ext-link-type="doi" xlink:type="simple">https://doi.org/10.2307/3994448</ext-link></mixed-citation></ref></ref-list></tp:taxon-treatment>
