# Supplementary material for: ﻿Preliminary notes on Justicia (Acanthaceae) in Peru
Source: PhytoKeys. 2025 Jun 16;258:1–123. doi: 10.3897/phytokeys.258.144435 (PMC12239001; doi:10.3897/phytokeys.258.144435)
Supplement: XML Treatment for Justicia rauhii [file phytokeys.258.144435-treatment18.xml]

<!DOCTYPE tp:taxon-treatment
  PUBLIC "-//TaxonX//DTD Taxonomic Treatment Publishing DTD v0 20100105//EN" "tax-treatment-NSO.dtd">
<tp:taxon-treatment xmlns:tp="http://www.plazi.org/taxpub"><tp:treatment-meta><kwd-group><label>Taxon classification</label><kwd>
                <named-content content-type="kingdom">Plantae</named-content>
              </kwd><kwd>
                <named-content content-type="order">Lamiales</named-content>
              </kwd><kwd>
                <named-content content-type="family">Acanthaceae</named-content>
              </kwd></kwd-group><mixed-citation publication-type="journal"><person-group><name><surname>Villanueva-Espinoza</surname><given-names>Rosa</given-names></name><name><surname>Deng</surname><given-names>Yunfei</given-names></name><name><surname>Scotland</surname><given-names>Robert</given-names></name><name><surname>Wood</surname><given-names>John R. I.</given-names></name></person-group><article-title>﻿Preliminary notes on <italic><tp:taxon-name><tp:taxon-name-part taxon-name-part-type="genus" reg="Justicia">Justicia</tp:taxon-name-part></tp:taxon-name></italic> (<tp:taxon-name><tp:taxon-name-part taxon-name-part-type="family">Acanthaceae</tp:taxon-name-part></tp:taxon-name>) in Peru</article-title><source>PhytoKeys</source><day>16</day><month>06</month><year>2025</year><volume>258</volume><fpage>1</fpage><lpage>123</lpage><pub-id pub-id-type="doi">10.3897/phytokeys.258.144435</pub-id></mixed-citation></tp:treatment-meta><tp:nomenclature><label>﻿﻿14.</label><tp:taxon-name>
              <object-id xmlns:xlink="http://www.w3.org/1999/xlink" content-type="arpha" xlink:type="simple">E0B50ED9-D6EE-5BD0-AA65-2A8B6B13250B</object-id>
              <tp:taxon-name-part taxon-name-part-type="genus" reg="Justicia">Justicia</tp:taxon-name-part>
              <tp:taxon-name-part taxon-name-part-type="species" reg="rauhii">rauhii</tp:taxon-name-part>
            </tp:taxon-name><tp:taxon-authority>Wassh. Beitr. Biol. Pflanzen 63: 428. 1988. (Wasshausen 1988: 428)</tp:taxon-authority></tp:nomenclature><tp:treatment-sec sec-type="material" id="SECID0EC6BI"><title>Type.</title><p>Peru • Cusco, [Prov.] Paucartambo, Dist. Kosñipata, along roadside 3 km E of Atalaya, 9 km N of Pilcopa, <italic>D.C. Wasshausen &amp; F. Encarnación</italic> 579 (holotype US-00074193).</p></tp:treatment-sec><tp:treatment-sec sec-type="description" id="SECID0EK6BI"><title>Description.</title><p>Subshrub 1 m high. Leaves petiolate, lamina 11–23 × 4–8 cm, oblong-elliptic, tapered and distinctly acuminate at both ends; petiole 2.5–5 cm. Inflorescence of 1–3 dense, reddish, terminal spikes 4.5–7.5 cm long; rhachis pubescent with glandular hairs; bracts 7–10 × 3 mm, indurate, oblong, acute, c. 3 times as long as broad; bracteoles similar but narrower; calyx 5-lobed, the lobes 9–10 × 1–1.2 mm, glandular-pubescent; corolla 3.5–4.5 cm long, yellow, papillate, tube c. 20 mm long, ± equalling lips, lower lip shallowly 3-lobed, the lobes ovate, c. 2 mm long; anther thecae oblong, 3 × 0.75 mm, nearly parallel, strongly superposed, lower with white basal appendage; pollen prolate, 47 × 36 μm, 3-aperturate, colporate with 1 row and a partially developed second row of insulae on either side of the aperture (<xref ref-type="bibr" rid="B44">Wasshausen 1988</xref>: 427). Capsule and seeds not seen.</p></tp:treatment-sec><tp:treatment-sec sec-type="Illustration" id="SECID0EU6BI"><title>Illustration.</title><p>Fig. <xref ref-type="fig" rid="F12">12</xref>; <xref ref-type="bibr" rid="B44">Wasshausen 1988</xref>: 422, I–K.</p></tp:treatment-sec><tp:treatment-sec sec-type="phenology" id="SECID0ECACI"><title>Phenology.</title><p>Although found in flower in February and October, flowering is principally in the June to August period.</p></tp:treatment-sec><tp:treatment-sec sec-type="habitat" id="SECID0EHACI"><title>Habitat.</title><p>Lowland rainforest, 400–760 m.</p></tp:treatment-sec><tp:treatment-sec sec-type="distribution" id="SECID0EMACI"><title>Distribution.</title><p>Endemic to southern Peru in Cusco and Madre de Dios. Fig. <xref ref-type="fig" rid="F58">58</xref>.</p></tp:treatment-sec><tp:treatment-sec sec-type="material" id="SECID0EWACI"><title>Material examined.</title><p><bold>Peru</bold> • <bold>Cusco</bold>: Prov. Paucartambo, Dist. Kosñipata, lumber Trail north of Pilcopata, 580 m, 27 June 1975, <italic>D.C. Wasshausen &amp; F. Encarnación</italic> 586 (K, US); • ibid., Kosñipata [Pilcopata], Fundo Santa Alicia, <named-content xmlns:xlink="http://www.w3.org/1999/xlink" content-type="dwc:verbatimCoordinates" xlink:type="simple"><named-content content-type="geo-json" specific-use="{&#34;type&#34;:&#34;Point&#34;,&#34;coordinates&#34;:[-71.166667,-13.083333]}" id="NCID0EFBCI" xlink:type="simple">13°05'S, 71°10'W</named-content></named-content>, 700 m, 3 Feb. 1985, <italic>A. Tupayachi</italic> 2 (MO, US), • ibid., Pilcopata-Atalaya, 450–550 m, 5 Aug. 1956, <italic>C. Vargas</italic> 11291 (CUZ, US); • ibid., 760 m, 4 June 1964, <italic>C. Vargas</italic> 15516 (US); • ibid., along roadside 3 km E of Atalaya, 9 km N of Pilcopata, 600 m, 26 June 1975, <italic>D.C. Wasshausen &amp; F. Encarnación</italic> 608 (US); • ibid., along lumber Trail N of Pilcopata, 580 m, 27 June 1975, <italic>D.C. Wasshausen &amp; F. Encarnación</italic> 609 (US). • <bold>Madre de Dios</bold>: Prov. Manu, P.N. Manu, Quebrada Fierro, first significant tributary of Río Manu upriver from Tayakome, <named-content xmlns:xlink="http://www.w3.org/1999/xlink" content-type="dwc:verbatimCoordinates" xlink:type="simple"><named-content content-type="geo-json" specific-use="{&#34;type&#34;:&#34;Point&#34;,&#34;coordinates&#34;:[-71.966667,-11.366667]}" id="NCID0EZBCI" xlink:type="simple">11°22'S, 71°58'W</named-content></named-content>, 400 m, July 1988, <italic>G. Shepard</italic> 2043 (F); • ibid., Río Sotileja, <named-content xmlns:xlink="http://www.w3.org/1999/xlink" content-type="dwc:verbatimCoordinates" xlink:type="simple"><named-content content-type="geo-json" specific-use="{&#34;type&#34;:&#34;Point&#34;,&#34;coordinates&#34;:[-71.916667,-11.666667]}" id="NCID0EDCCI" xlink:type="simple">11°40'S, 71°55'W</named-content></named-content>, 400 m, 8 Oct. 1986, <italic>R. Foster &amp; B. d´Achille</italic> 11692 (F); • ibid., Dist. Fitzacarrald, Com. Nat. Yomibato, across river from Oscar´s new garden, 13 July 1996, <italic>G. Shepard</italic> 995 (USM).</p></tp:treatment-sec><tp:treatment-sec><!--Section generated to contain objects referenced in tp:taxon-treatment.--><fig id="F12" position="float" orientation="portrait"><object-id xmlns:xlink="http://www.w3.org/1999/xlink" content-type="doi" xlink:type="simple">10.3897/phytokeys.258.144435.figure12</object-id><object-id xmlns:xlink="http://www.w3.org/1999/xlink" content-type="arpha" xlink:type="simple">E505AE42-9AC8-5825-A8F8-01B6B249580D</object-id><label>Figure 12.</label><caption><p>Photographs of <bold>A, B</bold><italic><tp:taxon-name><tp:taxon-name-part taxon-name-part-type="genus" reg="Justicia">Justicia</tp:taxon-name-part><tp:taxon-name-part taxon-name-part-type="species" reg="appendiculata">appendiculata</tp:taxon-name-part></tp:taxon-name></italic>. Note the distinctive whitish-green bracts. <bold>C</bold>–<bold>D</bold><italic><tp:taxon-name><tp:taxon-name-part taxon-name-part-type="genus" reg="Justicia">Justicia</tp:taxon-name-part><tp:taxon-name-part taxon-name-part-type="species" reg="rauhii">rauhii</tp:taxon-name-part></tp:taxon-name></italic>. Note distinctive yellow corollas. <bold>A, B</bold> Rosa Villanueva, <bold>C, D</bold> Isau Huamantupa.</p></caption><graphic xmlns:xlink="http://www.w3.org/1999/xlink" xlink:href="phytokeys-258-001_article-144435__-g012.jpg" position="float" orientation="portrait" xlink:type="simple" id="oo_1354124.jpg"><uri content-type="original_file" xlink:type="simple">https://binary.pensoft.net/fig/1354124</uri></graphic></fig><fig id="F58" position="float" orientation="portrait"><object-id xmlns:xlink="http://www.w3.org/1999/xlink" content-type="doi" xlink:type="simple">10.3897/phytokeys.258.144435.figure58</object-id><object-id xmlns:xlink="http://www.w3.org/1999/xlink" content-type="arpha" xlink:type="simple">78E60211-A329-5FAF-9157-DF2CA010B225</object-id><label>Figure 58.</label><caption><p>Distribution of <italic><tp:taxon-name><tp:taxon-name-part taxon-name-part-type="genus" reg="Justicia">Justicia</tp:taxon-name-part><tp:taxon-name-part taxon-name-part-type="species" reg="beckii">beckii</tp:taxon-name-part></tp:taxon-name></italic> (yellow triangles), <italic><tp:taxon-name><tp:taxon-name-part taxon-name-part-type="genus" reg="Justicia">J.</tp:taxon-name-part><tp:taxon-name-part taxon-name-part-type="species" reg="rauhii">rauhii</tp:taxon-name-part></tp:taxon-name></italic> (green circles) and <italic><tp:taxon-name><tp:taxon-name-part taxon-name-part-type="genus" reg="Justicia">J.</tp:taxon-name-part><tp:taxon-name-part taxon-name-part-type="species" reg="siraensis">siraensis</tp:taxon-name-part></tp:taxon-name></italic> (red squares) in Peru.</p></caption><graphic xmlns:xlink="http://www.w3.org/1999/xlink" xlink:href="phytokeys-258-001_article-144435__-g058.jpg" position="float" orientation="portrait" xlink:type="simple" id="oo_1354173.jpg"><uri content-type="original_file" xlink:type="simple">https://binary.pensoft.net/fig/1354173</uri></graphic></fig></tp:treatment-sec><ref-list><ref id="B44"><mixed-citation xmlns:xlink="http://www.w3.org/1999/xlink" xlink:type="simple"><person-group><name name-style="western"><surname>Wasshausen</surname><given-names>DC</given-names></name></person-group> (<year>1988</year>) <article-title>New and interesting species of <tp:taxon-name><tp:taxon-name-part taxon-name-part-type="family">Acanthaceae</tp:taxon-name-part></tp:taxon-name> from Peru.</article-title><source>Beitrage zur Biologie der Pflanzen</source><volume>63</volume>: <fpage>421</fpage>–<lpage>429</lpage>.</mixed-citation></ref></ref-list></tp:taxon-treatment>
