# Supplementary material for: ﻿Preliminary notes on Justicia (Acanthaceae) in Peru
Source: PhytoKeys. 2025 Jun 16;258:1–123. doi: 10.3897/phytokeys.258.144435 (PMC12239001; doi:10.3897/phytokeys.258.144435)
Supplement: XML Treatment for Justicia siraensis [file phytokeys.258.144435-treatment19.xml]

<!DOCTYPE tp:taxon-treatment
  PUBLIC "-//TaxonX//DTD Taxonomic Treatment Publishing DTD v0 20100105//EN" "tax-treatment-NSO.dtd">
<tp:taxon-treatment xmlns:tp="http://www.plazi.org/taxpub"><tp:treatment-meta><kwd-group><label>Taxon classification</label><kwd>
                <named-content content-type="kingdom">Plantae</named-content>
              </kwd><kwd>
                <named-content content-type="order">Lamiales</named-content>
              </kwd><kwd>
                <named-content content-type="family">Acanthaceae</named-content>
              </kwd></kwd-group><mixed-citation publication-type="journal"><person-group><name><surname>Villanueva-Espinoza</surname><given-names>Rosa</given-names></name><name><surname>Deng</surname><given-names>Yunfei</given-names></name><name><surname>Scotland</surname><given-names>Robert</given-names></name><name><surname>Wood</surname><given-names>John R. I.</given-names></name></person-group><article-title>﻿Preliminary notes on <italic><tp:taxon-name><tp:taxon-name-part taxon-name-part-type="genus" reg="Justicia">Justicia</tp:taxon-name-part></tp:taxon-name></italic> (<tp:taxon-name><tp:taxon-name-part taxon-name-part-type="family">Acanthaceae</tp:taxon-name-part></tp:taxon-name>) in Peru</article-title><source>PhytoKeys</source><day>16</day><month>06</month><year>2025</year><volume>258</volume><fpage>1</fpage><lpage>123</lpage><pub-id pub-id-type="doi">10.3897/phytokeys.258.144435</pub-id></mixed-citation></tp:treatment-meta><tp:nomenclature><label>﻿﻿15.</label><tp:taxon-name>
              <object-id xmlns:xlink="http://www.w3.org/1999/xlink" content-type="arpha" xlink:type="simple">B4BE24EE-231F-5B37-9791-20CF202777D1</object-id>
              <tp:taxon-name-part taxon-name-part-type="genus" reg="Justicia">Justicia</tp:taxon-name-part>
              <tp:taxon-name-part taxon-name-part-type="species" reg="siraensis">siraensis</tp:taxon-name-part>
            </tp:taxon-name><tp:taxon-authority>Wassh., Ann. Naturhist. Mus. Wien, B 108B: 171. 2006[May 2007]. (Wasshausen 2007: 171)</tp:taxon-authority></tp:nomenclature><tp:treatment-sec sec-type="material" id="SECID0EVDCI"><title>Type.</title><p>Peru • Huánuco, Prov. Pachitea, Pucallapa region, Sira Mountains, <named-content xmlns:xlink="http://www.w3.org/1999/xlink" content-type="dwc:verbatimCoordinates" xlink:type="simple"><named-content content-type="geo-json" specific-use="{&#34;type&#34;:&#34;Point&#34;,&#34;coordinates&#34;:[-74.833333,-9.483333]}" id="NCID0E5DCI" xlink:type="simple">9°29'S, 74°50'W</named-content></named-content>, 300–360 m, 15 July 1988, <italic>B. Wallnöfer</italic> 14-15788 (holotype W (not seen), isotype US-00902118).</p></tp:treatment-sec><tp:treatment-sec sec-type="description" id="SECID0EFECI"><title>Description.</title><p>Subshrub 2–2.5 m high; stems glabrous below, bifariously scurfy-puberulent above. Leaves shortly petiolate, lamina 10–20 × 3.5–7 cm, broadly oblong-elliptic to narrowly ovate, apex acute to shortly acuminate, base attenuate, ± glabrous; petioles 0.5–1 cm. Inflorescence of 1–3 dense, terminal spikes, 3–10 cm long, these simple or forked; peduncles 1–2 cm, rhachis puberulent; bracts 6.5–9 × 2 mm, often indurate, narrowly linear-lanceolate, ciliolate; bracteoles 6 × 1–1.5 mm; calyx subequally 5-lobed, lobes 9–10 × 1 mm, narrowly lanceolate, ciliolate; corolla 4.5–5.5 cm long, red, papillate, tube 2.5–3 cm, upper lip 1.8–2 cm, minutely notched, lower lip 3-lobed, lobes c. 2 mm long, rounded, cuculate; anther thecae oblong, 1.2 mm long, parallel, weakly superposed, both with a basal appendage; pollen prolate, 50 × 29 μm, 2-aperturate, colporate, 1 row of c. 6–7 insulae on either side of aperture. Capsule 14–15 × 2.9–3.6 mm, clavate, 4-seeded.</p></tp:treatment-sec><tp:treatment-sec sec-type="Illustration" id="SECID0EKECI"><title>Illustration.</title><p>Figs <xref ref-type="fig" rid="F14">14I–L</xref>, <xref ref-type="fig" rid="F15">15</xref>; <xref ref-type="bibr" rid="B47">Wasshausen 2007</xref>: 172.</p><fig id="F15" position="float" orientation="portrait"><object-id xmlns:xlink="http://www.w3.org/1999/xlink" content-type="doi" xlink:type="simple">10.3897/phytokeys.258.144435.figure15</object-id><object-id xmlns:xlink="http://www.w3.org/1999/xlink" content-type="arpha" xlink:type="simple">642E4842-870E-56A7-A086-F515008BA7D6</object-id><label>Figure 15.</label><caption><p>Photographs of <italic><tp:taxon-name><tp:taxon-name-part taxon-name-part-type="genus" reg="Justicia">Justicia</tp:taxon-name-part><tp:taxon-name-part taxon-name-part-type="species" reg="siraensis">siraensis</tp:taxon-name-part></tp:taxon-name></italic> by Rosa Villanueva.</p></caption><graphic xmlns:xlink="http://www.w3.org/1999/xlink" xlink:href="phytokeys-258-001_article-144435__-g015.jpg" position="float" orientation="portrait" xlink:type="simple" id="oo_1354127.jpg"><uri content-type="original_file" xlink:type="simple">https://binary.pensoft.net/fig/1354127</uri></graphic></fig></tp:treatment-sec><tp:treatment-sec sec-type="phenology" id="SECID0EUFCI"><title>Phenology.</title><p>Found in flower in January and February and from June to August.</p></tp:treatment-sec><tp:treatment-sec sec-type="habitat" id="SECID0EZFCI"><title>Habitat.</title><p>Rainforest in the Andean foothills 300–1500 m.</p></tp:treatment-sec><tp:treatment-sec sec-type="distribution" id="SECID0E5FCI"><title>Distribution.</title><p>Endemic to Peru, occurring in scattered locations from Cusco north to San Martin. Fig. <xref ref-type="fig" rid="F58">58</xref>.</p></tp:treatment-sec><tp:treatment-sec sec-type="material" id="SECID0EIGCI"><title>Material examined.</title><p><bold>Peru</bold> • <bold>Ayacucho</bold>: Prov. La Mar, Trail between Santa Rosa and Sanabamba, 700 m, 9 June 1975, <italic>D.C. Wasshausen &amp; F. Encarnación</italic> 529 (US). <bold>Cusco</bold>: Prov. La Convención, Dist. Echarate, Río Manguriari, Alto Urubamba, <named-content xmlns:xlink="http://www.w3.org/1999/xlink" content-type="dwc:verbatimCoordinates" xlink:type="simple"><named-content content-type="geo-json" specific-use="{&#34;type&#34;:&#34;Point&#34;,&#34;coordinates&#34;:[-72.666667,-12.783333]}" id="NCID0EZGCI" xlink:type="simple">12°47'S, 72°40'W</named-content></named-content>, 750 m, 2 Feb. 1991, <italic>P. Nuñez et al.</italic> 12947 (MO); • ibid., Alto Manguriari, 700 m, 4 Aug. 1990, <italic>G. Ortiz</italic> 4 (CUZ027839). • <bold>Huánuco</bold>: Prov. Puerto Inca [Pachitea], Dist. Honoria, Miel de Abejas, Río Pachitea, 300–400 m, 19 July 1967, <italic>J. Schunke Vigo</italic> 2123 (F, HOXA, K, US, USM). • <bold>Junín</bold>: Prov. Satipo, Dist. Río Tambo, sector Shimabenzo, Feb. 2012, <italic>J.L. Marcelo Pena</italic> 6350 (MOL); • ibid., Com. Nat. Pichiquia, Parque Nacional Otishi, <named-content xmlns:xlink="http://www.w3.org/1999/xlink" content-type="dwc:verbatimCoordinates" xlink:type="simple"><named-content content-type="geo-json" specific-use="{&#34;type&#34;:&#34;Point&#34;,&#34;coordinates&#34;:[-74.371944,-11.370000]}" id="NCID0ENHCI" xlink:type="simple">11°22'12"S, 74°22'19"W</named-content></named-content>, 1348 m, 13 July 2013, <italic>L. Valenzuela et al.</italic> 25086 (HOXA, USM). • <bold>Loreto</bold>: Prov. Ucayali, Dist. Pampa Hermosa, Parque Nacional Cordillera Azul. Sector Shanshuico, <named-content xmlns:xlink="http://www.w3.org/1999/xlink" content-type="dwc:verbatimCoordinates" xlink:type="simple"><named-content content-type="geo-json" specific-use="{&#34;type&#34;:&#34;Point&#34;,&#34;coordinates&#34;:[-76.009167,-7.348333]}" id="NCID0EAICI" xlink:type="simple">7°20'54"S, 76°00'33"W</named-content></named-content>, 421 m, <italic>R. Vásquez et al.</italic> 41728 (USM, HOXA). • <bold>Pasco</bold>: Prov. Oxapampa, Dist. Pozuzo, Alto Lagarto a Pozuzo Alto Victoria, <named-content xmlns:xlink="http://www.w3.org/1999/xlink" content-type="dwc:verbatimCoordinates" xlink:type="simple"><named-content content-type="geo-json" specific-use="{&#34;type&#34;:&#34;Point&#34;,&#34;coordinates&#34;:[-75.490278,-10.119167]}" id="NCID0EMICI" xlink:type="simple">10°07'09"S, 75°29'25"W</named-content></named-content>, 1500 m, 29 June 2008, <italic>R. Rojas &amp; G. Ortiz</italic> 5846 (HOXA, MO, USM); • ibid., Dist. Palcazú, Com. Nat. Alto Lagarto-Convento (Reserva Comunal Yanesha), <named-content xmlns:xlink="http://www.w3.org/1999/xlink" content-type="dwc:verbatimCoordinates" xlink:type="simple"><named-content content-type="geo-json" specific-use="{&#34;type&#34;:&#34;Point&#34;,&#34;coordinates&#34;:[-75.368333,-10.134444]}" id="NCID0EWICI" xlink:type="simple">10°08'04"S, 75°22'06"W</named-content></named-content>, 500 m, 30 July 2014, <italic>R. Rojas &amp; G. Ortiz</italic> 9355 (HOXA, HUT). • <bold>San Martin</bold>: Prov. Mariscal Cáceres, Dist. Campanilla, Cachihuañusca, 21 Aug. 1970, <italic>J. Schunke Vigo</italic> 4285 (F, US); • ibid. Dist. Juan Jui, Alto Río Huallaga, 400–800 m, Jan. 1936, <italic>G. Klug</italic> 4202 (BM, F, K. U, US, USM).</p></tp:treatment-sec><tp:treatment-sec sec-type="notes" id="SECID0EDJCI"><title>Note.</title><p>Differs somewhat unsatisfactorily from <italic><tp:taxon-name><tp:taxon-name-part taxon-name-part-type="genus" reg="Justicia">Justicia</tp:taxon-name-part><tp:taxon-name-part taxon-name-part-type="species" reg="rauhii">rauhii</tp:taxon-name-part></tp:taxon-name></italic> principally by the red corolla 4.5–5.5 cm long.</p></tp:treatment-sec><tp:treatment-sec><!--Section generated to contain objects referenced in tp:taxon-treatment.--><fig id="F14" position="float" orientation="portrait"><object-id xmlns:xlink="http://www.w3.org/1999/xlink" content-type="doi" xlink:type="simple">10.3897/phytokeys.258.144435.figure14</object-id><object-id xmlns:xlink="http://www.w3.org/1999/xlink" content-type="arpha" xlink:type="simple">A013FE0B-30C5-5AC6-9B57-3E0FDF52E403</object-id><label>Figure 14.</label><caption><p><italic><tp:taxon-name><tp:taxon-name-part taxon-name-part-type="genus" reg="Justicia">Justicia</tp:taxon-name-part><tp:taxon-name-part taxon-name-part-type="species" reg="pelianthia">pelianthia</tp:taxon-name-part></tp:taxon-name></italic><bold>A</bold> habit <bold>B</bold> bracts, bracteoles and calyx <bold>C</bold> bract <bold>D</bold> corolla. <italic><tp:taxon-name><tp:taxon-name-part taxon-name-part-type="genus" reg="Justicia">Justicia</tp:taxon-name-part><tp:taxon-name-part taxon-name-part-type="species" reg="sanchezioides">sanchezioides</tp:taxon-name-part></tp:taxon-name></italic><bold>E</bold> inflorescence <bold>F</bold> bracts with detail of cystoliths on surface and indumentum <bold>G</bold> bract with detail of venation <bold>H</bold> corolla and stamens. <italic><tp:taxon-name><tp:taxon-name-part taxon-name-part-type="genus" reg="Justicia">Justicia</tp:taxon-name-part><tp:taxon-name-part taxon-name-part-type="species" reg="siraensis">siraensis</tp:taxon-name-part></tp:taxon-name></italic><bold>I</bold> inflorescence <bold>J</bold> bracts <bold>K</bold> calyx <bold>L</bold> corolla. <bold>A, D</bold> drawn from <italic>Klug</italic> 1429 by Cathy Pasquale <bold>E, H</bold> drawn from <italic>Schunke</italic> 4809 by Alice Tangerini <bold>I, L</bold> drawn from <italic>Wasshausen &amp; F. Encarnación</italic> 529 by Alice Tangerini.</p></caption><graphic xmlns:xlink="http://www.w3.org/1999/xlink" xlink:href="phytokeys-258-001_article-144435__-g014.jpg" position="float" orientation="portrait" xlink:type="simple" id="oo_1354126.jpg"><uri content-type="original_file" xlink:type="simple">https://binary.pensoft.net/fig/1354126</uri></graphic></fig><fig id="F58" position="float" orientation="portrait"><object-id xmlns:xlink="http://www.w3.org/1999/xlink" content-type="doi" xlink:type="simple">10.3897/phytokeys.258.144435.figure58</object-id><object-id xmlns:xlink="http://www.w3.org/1999/xlink" content-type="arpha" xlink:type="simple">78E60211-A329-5FAF-9157-DF2CA010B225</object-id><label>Figure 58.</label><caption><p>Distribution of <italic><tp:taxon-name><tp:taxon-name-part taxon-name-part-type="genus" reg="Justicia">Justicia</tp:taxon-name-part><tp:taxon-name-part taxon-name-part-type="species" reg="beckii">beckii</tp:taxon-name-part></tp:taxon-name></italic> (yellow triangles), <italic><tp:taxon-name><tp:taxon-name-part taxon-name-part-type="genus" reg="Justicia">J.</tp:taxon-name-part><tp:taxon-name-part taxon-name-part-type="species" reg="rauhii">rauhii</tp:taxon-name-part></tp:taxon-name></italic> (green circles) and <italic><tp:taxon-name><tp:taxon-name-part taxon-name-part-type="genus" reg="Justicia">J.</tp:taxon-name-part><tp:taxon-name-part taxon-name-part-type="species" reg="siraensis">siraensis</tp:taxon-name-part></tp:taxon-name></italic> (red squares) in Peru.</p></caption><graphic xmlns:xlink="http://www.w3.org/1999/xlink" xlink:href="phytokeys-258-001_article-144435__-g058.jpg" position="float" orientation="portrait" xlink:type="simple" id="oo_1354173.jpg"><uri content-type="original_file" xlink:type="simple">https://binary.pensoft.net/fig/1354173</uri></graphic></fig></tp:treatment-sec><ref-list><ref id="B47"><mixed-citation xmlns:xlink="http://www.w3.org/1999/xlink" xlink:type="simple"><person-group><name name-style="western"><surname>Wasshausen</surname><given-names>DC</given-names></name></person-group> (<year>2007</year>) <article-title>A checklist of the <tp:taxon-name><tp:taxon-name-part taxon-name-part-type="family">Acanthaceae</tp:taxon-name-part></tp:taxon-name> collected in the “Sira mountains” of Peru. Annalen des Naturhistorischen Museums in Wien.</article-title><source>Serie B, Fur Botanik und Zoologie</source><volume>108</volume>: <fpage>167</fpage>–<lpage>190</lpage>.</mixed-citation></ref></ref-list></tp:taxon-treatment>
