# Supplementary material for: ﻿Preliminary notes on Justicia (Acanthaceae) in Peru
Source: PhytoKeys. 2025 Jun 16;258:1–123. doi: 10.3897/phytokeys.258.144435 (PMC12239001; doi:10.3897/phytokeys.258.144435)
Supplement: XML Treatment for Justicia beckii [file phytokeys.258.144435-treatment20.xml]

<!DOCTYPE tp:taxon-treatment
  PUBLIC "-//TaxonX//DTD Taxonomic Treatment Publishing DTD v0 20100105//EN" "tax-treatment-NSO.dtd">
<tp:taxon-treatment xmlns:tp="http://www.plazi.org/taxpub"><tp:treatment-meta><kwd-group><label>Taxon classification</label><kwd>
                <named-content content-type="kingdom">Plantae</named-content>
              </kwd><kwd>
                <named-content content-type="order">Lamiales</named-content>
              </kwd><kwd>
                <named-content content-type="family">Acanthaceae</named-content>
              </kwd></kwd-group><mixed-citation publication-type="journal"><person-group><name><surname>Villanueva-Espinoza</surname><given-names>Rosa</given-names></name><name><surname>Deng</surname><given-names>Yunfei</given-names></name><name><surname>Scotland</surname><given-names>Robert</given-names></name><name><surname>Wood</surname><given-names>John R. I.</given-names></name></person-group><article-title>﻿Preliminary notes on <italic><tp:taxon-name><tp:taxon-name-part taxon-name-part-type="genus" reg="Justicia">Justicia</tp:taxon-name-part></tp:taxon-name></italic> (<tp:taxon-name><tp:taxon-name-part taxon-name-part-type="family">Acanthaceae</tp:taxon-name-part></tp:taxon-name>) in Peru</article-title><source>PhytoKeys</source><day>16</day><month>06</month><year>2025</year><volume>258</volume><fpage>1</fpage><lpage>123</lpage><pub-id pub-id-type="doi">10.3897/phytokeys.258.144435</pub-id></mixed-citation></tp:treatment-meta><tp:nomenclature><label>﻿﻿16.</label><tp:taxon-name>
              <object-id xmlns:xlink="http://www.w3.org/1999/xlink" content-type="arpha" xlink:type="simple">CF949DF0-1A79-52F0-BBE1-EBCDAFC06F43</object-id>
              <tp:taxon-name-part taxon-name-part-type="genus" reg="Justicia">Justicia</tp:taxon-name-part>
              <tp:taxon-name-part taxon-name-part-type="species" reg="beckii">beckii</tp:taxon-name-part>
            </tp:taxon-name><tp:taxon-authority>Wassh &amp; J.R.I.Wood, Kew Bull. 58(4): 820. 2003. (Wasshausen and Wood 2003: 820)</tp:taxon-authority></tp:nomenclature><tp:treatment-sec sec-type="material" id="SECID0E4KCI"><title>Type.</title><p><bold>Bolivia</bold> • Caranavi, <italic>D.C. Wasshausen &amp; J.R.I. Wood</italic> 2152 (lectotype US-00811134, designated here, isolectotypes K, LPB, US-00731151).</p></tp:treatment-sec><tp:treatment-sec sec-type="description" id="SECID0EHLCI"><title>Description.</title><p>Shrub 1.5–2 m high; stems erect, glabrescent. Leaves with lamina 6.5–28 × 2.5–11 cm, oblong-elliptic to obovate, attenuate at both ends, entire, glabrous except for the minutely scurfy-puberulent veins beneath. Inflorescence a terminal panicle formed of shortly pedunculate spikes arising from the axils of the uppermost leaves; spikes 3–18 cm long; flowers imbricate; bracts 5–6 × 4–6 mm, elliptic, obtuse or shortly acute, rufous-scurfy-pubescent and coarsely ciliate; calyx 5-lobed to just above the base, lobes 7–9 mm × 0.75–1 mm, one slightly larger than the others, linear-lanceolate, scurfy-pubescent; corolla 2.6–4 cm long, salmon-red, covered in numerous sessile glands, the lips 8–12 mm long, the upper lip entire, slightly hooded, lower lip 3-lobed, the lobes 1.5 × 1 mm, oblong-ovate, rounded; anther thecae 1.75 × 0.5 mm, oblong, glabrous with a white basal appendage c. 0.5 mm long, superposed, parallel; pollen prolate, 2-aperturate, colporate, 2–3 rows of insulae on either side of the aperture, sexine reticulate (<xref ref-type="bibr" rid="B49">Wasshausen and Wood 2003</xref>: 811).</p></tp:treatment-sec><tp:treatment-sec sec-type="Illustration" id="SECID0ERLCI"><title>Illustration.</title><p><xref ref-type="bibr" rid="B49">Wasshausen and Wood 2003</xref>: 822.</p></tp:treatment-sec><tp:treatment-sec sec-type="distribution" id="SECID0E2LCI"><title>Distribution.</title><p>Andes of northern Bolivia and extreme south of Peru. Fig. <xref ref-type="fig" rid="F58">58</xref>.</p></tp:treatment-sec><tp:treatment-sec sec-type="material" id="SECID0EFMCI"><title>Material examined.</title><p><bold>Peru</bold> • <bold>Puno</bold>: Prov. Sandia, along Río Tambopata between San Juan del Oro and San Ignacio, 1100 m, 8 June 1982, <italic>D.C. Wasshausen &amp; A. Salas</italic> 1228 (US).</p></tp:treatment-sec><tp:treatment-sec sec-type="Lectotypification" id="SECID0ERMCI"><title>Lectotypification.</title><p>There are two sheets of <italic>Wasshausen &amp; Wood</italic> 2152 at US annotated as holotype, so to avoid uncertainty we are designating US-00811134 as lectotype as this was the sheet used in the preparation of the original description.</p></tp:treatment-sec><tp:treatment-sec sec-type="notes" id="SECID0EZMCI"><title>Note.</title><p>Closely related to <italic><tp:taxon-name><tp:taxon-name-part taxon-name-part-type="genus" reg="Justicia">J.</tp:taxon-name-part><tp:taxon-name-part taxon-name-part-type="species" reg="aphelandroides">aphelandroides</tp:taxon-name-part></tp:taxon-name></italic>, <italic><tp:taxon-name><tp:taxon-name-part taxon-name-part-type="genus" reg="Justicia">J.</tp:taxon-name-part><tp:taxon-name-part taxon-name-part-type="species" reg="siraensis">siraensis</tp:taxon-name-part></tp:taxon-name></italic> and <italic><tp:taxon-name><tp:taxon-name-part taxon-name-part-type="genus" reg="Justicia">J.</tp:taxon-name-part><tp:taxon-name-part taxon-name-part-type="species" reg="rauhii">rauhii</tp:taxon-name-part></tp:taxon-name></italic>. All four species share a very similar inflorescence with a long tubular corolla covered in very small, subsessile glands. Curiously, the fruit are not known from any of them except <italic><tp:taxon-name><tp:taxon-name-part taxon-name-part-type="genus" reg="Justicia">J.</tp:taxon-name-part><tp:taxon-name-part taxon-name-part-type="species" reg="siraensis">siraensis</tp:taxon-name-part></tp:taxon-name><tp:taxon-name><tp:taxon-name-part taxon-name-part-type="genus" reg="Justicia">Justicia</tp:taxon-name-part><tp:taxon-name-part taxon-name-part-type="species" reg="beckii">beckii</tp:taxon-name-part></tp:taxon-name></italic> has a dark red corolla, which is shorter than in the other species, being only 2.6 to 4 cm in length. Additionally, the bracts are distinctive in the four species. <italic><tp:taxon-name><tp:taxon-name-part taxon-name-part-type="genus" reg="Justicia">J.</tp:taxon-name-part><tp:taxon-name-part taxon-name-part-type="species" reg="beckii">beckii</tp:taxon-name-part></tp:taxon-name></italic> has elliptic bracts, c. 6 mm long, which are scarcely longer than broad and with an obtuse or shortly acute apex. In <italic><tp:taxon-name><tp:taxon-name-part taxon-name-part-type="genus" reg="Justicia">J.</tp:taxon-name-part><tp:taxon-name-part taxon-name-part-type="species" reg="rauhii">rauhii</tp:taxon-name-part></tp:taxon-name></italic> and <italic><tp:taxon-name><tp:taxon-name-part taxon-name-part-type="genus" reg="Justicia">J.</tp:taxon-name-part><tp:taxon-name-part taxon-name-part-type="species" reg="siraensis">siraensis</tp:taxon-name-part></tp:taxon-name></italic> the bracts are oblong or lanceolate, acute, up to 10 mm long and at least three times as long as broad. In <italic><tp:taxon-name><tp:taxon-name-part taxon-name-part-type="genus" reg="Justicia">J.</tp:taxon-name-part><tp:taxon-name-part taxon-name-part-type="species" reg="aphelandroides">aphelandroides</tp:taxon-name-part></tp:taxon-name></italic> the bracts are ovate, about twice as long as broad and terminate in a long fine point. <italic><tp:taxon-name><tp:taxon-name-part taxon-name-part-type="genus" reg="Justicia">J.</tp:taxon-name-part><tp:taxon-name-part taxon-name-part-type="species" reg="rauhii">rauhii</tp:taxon-name-part></tp:taxon-name></italic> has yellow flowers.</p></tp:treatment-sec><tp:treatment-sec><!--Section generated to contain objects referenced in tp:taxon-treatment.--><fig id="F58" position="float" orientation="portrait"><object-id xmlns:xlink="http://www.w3.org/1999/xlink" content-type="doi" xlink:type="simple">10.3897/phytokeys.258.144435.figure58</object-id><object-id xmlns:xlink="http://www.w3.org/1999/xlink" content-type="arpha" xlink:type="simple">78E60211-A329-5FAF-9157-DF2CA010B225</object-id><label>Figure 58.</label><caption><p>Distribution of <italic><tp:taxon-name><tp:taxon-name-part taxon-name-part-type="genus" reg="Justicia">Justicia</tp:taxon-name-part><tp:taxon-name-part taxon-name-part-type="species" reg="beckii">beckii</tp:taxon-name-part></tp:taxon-name></italic> (yellow triangles), <italic><tp:taxon-name><tp:taxon-name-part taxon-name-part-type="genus" reg="Justicia">J.</tp:taxon-name-part><tp:taxon-name-part taxon-name-part-type="species" reg="rauhii">rauhii</tp:taxon-name-part></tp:taxon-name></italic> (green circles) and <italic><tp:taxon-name><tp:taxon-name-part taxon-name-part-type="genus" reg="Justicia">J.</tp:taxon-name-part><tp:taxon-name-part taxon-name-part-type="species" reg="siraensis">siraensis</tp:taxon-name-part></tp:taxon-name></italic> (red squares) in Peru.</p></caption><graphic xmlns:xlink="http://www.w3.org/1999/xlink" xlink:href="phytokeys-258-001_article-144435__-g058.jpg" position="float" orientation="portrait" xlink:type="simple" id="oo_1354173.jpg"><uri content-type="original_file" xlink:type="simple">https://binary.pensoft.net/fig/1354173</uri></graphic></fig></tp:treatment-sec><ref-list><ref id="B49"><mixed-citation xmlns:xlink="http://www.w3.org/1999/xlink" xlink:type="simple"><person-group><name name-style="western"><surname>Wasshausen</surname><given-names>DC</given-names></name><name name-style="western"><surname>Wood</surname><given-names>JRI</given-names></name></person-group> (<year>2003</year>) <article-title><italic><tp:taxon-name><tp:taxon-name-part taxon-name-part-type="genus">Justicia</tp:taxon-name-part></tp:taxon-name></italic> in Bolivia.</article-title><source>Kew Bulletin</source><volume>58</volume>(<issue>4</issue>): <fpage>769</fpage>–<lpage>831</lpage>. <ext-link xlink:href="10.2307/4111199" ext-link-type="doi" xlink:type="simple">https://doi.org/10.2307/4111199</ext-link></mixed-citation></ref></ref-list></tp:taxon-treatment>
