# Supplementary material for: ﻿Preliminary notes on Justicia (Acanthaceae) in Peru
Source: PhytoKeys. 2025 Jun 16;258:1–123. doi: 10.3897/phytokeys.258.144435 (PMC12239001; doi:10.3897/phytokeys.258.144435)
Supplement: XML Treatment for Justicia radicans [file phytokeys.258.144435-treatment21.xml]

<!DOCTYPE tp:taxon-treatment
  PUBLIC "-//TaxonX//DTD Taxonomic Treatment Publishing DTD v0 20100105//EN" "tax-treatment-NSO.dtd">
<tp:taxon-treatment xmlns:tp="http://www.plazi.org/taxpub"><tp:treatment-meta><kwd-group><label>Taxon classification</label><kwd>
                <named-content content-type="kingdom">Plantae</named-content>
              </kwd><kwd>
                <named-content content-type="order">Lamiales</named-content>
              </kwd><kwd>
                <named-content content-type="family">Acanthaceae</named-content>
              </kwd></kwd-group><mixed-citation publication-type="journal"><person-group><name><surname>Villanueva-Espinoza</surname><given-names>Rosa</given-names></name><name><surname>Deng</surname><given-names>Yunfei</given-names></name><name><surname>Scotland</surname><given-names>Robert</given-names></name><name><surname>Wood</surname><given-names>John R. I.</given-names></name></person-group><article-title>﻿Preliminary notes on <italic><tp:taxon-name><tp:taxon-name-part taxon-name-part-type="genus" reg="Justicia">Justicia</tp:taxon-name-part></tp:taxon-name></italic> (<tp:taxon-name><tp:taxon-name-part taxon-name-part-type="family">Acanthaceae</tp:taxon-name-part></tp:taxon-name>) in Peru</article-title><source>PhytoKeys</source><day>16</day><month>06</month><year>2025</year><volume>258</volume><fpage>1</fpage><lpage>123</lpage><pub-id pub-id-type="doi">10.3897/phytokeys.258.144435</pub-id></mixed-citation></tp:treatment-meta><tp:nomenclature><label>17.</label><tp:taxon-name>
              <object-id xmlns:xlink="http://www.w3.org/1999/xlink" content-type="arpha" xlink:type="simple">02405F58-E945-552F-9FE7-8C5D342EF5B1</object-id>
              <tp:taxon-name-part taxon-name-part-type="genus" reg="Justicia">Justicia</tp:taxon-name-part>
              <tp:taxon-name-part taxon-name-part-type="species" reg="radicans">radicans</tp:taxon-name-part>
            </tp:taxon-name><tp:taxon-authority>Vahl, Enum. Pl. 1: 137. 1804. (Vahl 1804: 137)</tp:taxon-authority><tp:nomenclature-citation-list><tp:nomenclature-citation><tp:taxon-name>
                  <tp:taxon-name-part taxon-name-part-type="genus" reg="Dianthera">Dianthera</tp:taxon-name-part>
                  <tp:taxon-name-part taxon-name-part-type="species" reg="ciliata">ciliata</tp:taxon-name-part>
                </tp:taxon-name><comment>Ruiz &amp; Pav., Fl. Peruv. Prodr.1: 12. 1798. (<xref ref-type="bibr" rid="B35">Ruiz and Pavón 1798</xref>: 12) non <tp:taxon-name><tp:taxon-name-part taxon-name-part-type="genus" reg="Justicia">Justicia</tp:taxon-name-part><tp:taxon-name-part taxon-name-part-type="species" reg="ciliata">ciliata</tp:taxon-name-part></tp:taxon-name> Jacq. (1772). Type. PERU. <italic>Ruiz &amp; Pavon</italic>, s.n. (lectotype MA-815493, designated here, isolectotypes BM-000992617, OXF-00194390).</comment></tp:nomenclature-citation><tp:nomenclature-citation><tp:taxon-name>
                  <tp:taxon-name-part taxon-name-part-type="genus" reg="Beloperone">Beloperone</tp:taxon-name-part>
                  <tp:taxon-name-part taxon-name-part-type="species" reg="soukupii">soukupii</tp:taxon-name-part>
                </tp:taxon-name><comment>Standl. &amp; F.A. Barkley, Madroño 9: 152. 1950 (<xref ref-type="bibr" rid="B40">Standley and Barkley 1950</xref>: 152). Type. PERU. Huánuco, 10 km downstream from Tingo María, 630 m, 28 Oct. 1938, <italic>H.E. Stork &amp; O.B. Horton</italic> 9532 (holotype F-0040523F, isotypes G-00236204, K-000529475, NA-0026193, UC-647116).</comment></tp:nomenclature-citation><tp:nomenclature-citation><tp:taxon-name>
                  <tp:taxon-name-part taxon-name-part-type="genus" reg="Justicia">Justicia</tp:taxon-name-part>
                  <tp:taxon-name-part taxon-name-part-type="species" reg="soukupii">soukupii</tp:taxon-name-part>
                </tp:taxon-name><comment>(Standl. &amp; F.A.Barkley) V.A.W. Graham, Kew Bull. 43(4): 604. 1988. (<xref ref-type="bibr" rid="B12">Graham 1988</xref>: 604), syn. nov.</comment></tp:nomenclature-citation></tp:nomenclature-citation-list></tp:nomenclature><tp:treatment-sec sec-type="material" id="SECID0E2TCI"><title>Type.</title><p>Based on <italic><tp:taxon-name><tp:taxon-name-part taxon-name-part-type="genus" reg="Dianthera">Dianthera</tp:taxon-name-part><tp:taxon-name-part taxon-name-part-type="species" reg="ciliata">ciliata</tp:taxon-name-part></tp:taxon-name></italic> Ruiz &amp; Pav.</p></tp:treatment-sec><tp:treatment-sec sec-type="description" id="SECID0EMUCI"><title>Description.</title><p>Perennial herb usually 0.5–1 m high; stems thinly pubescent. Leaves petiolate, lamina 5–12 (–16) × 2–3.5 (–6) cm, oblong-elliptic, apex strongly mucronate, base narrowly cuneate, decurrent, glabrous, petioles mostly 1–1.5 cm. Inflorescence of short axillary and terminal foliose spikes, mostly c. 2 cm long but the terminal sometimes reaching 5 cm; peduncles 0–2 cm; floral bracts oblong to oblong-elliptic, conspicuously apiculate, 12–15 × 1.5–2.5 mm; bracteoles subulate c. 5 mm long; calyx subequally 4-lobed to base, the linear subulate, ciliolate, c. 10 mm long; corolla 1.8–2.5 mm long, white, lilac or pink, pubescent, lower lip deflexed, “herring bone” patterning present, shallowly 3-lobed, the lobes ovate, 1–2 mm long; thecae strongly superposed, the upper oblong-elliptic c. 1 × 0.5 mm, the lower separated by 1–1.5 mm, poorly developed; pollen perprolate, 37–40 × 23–25 μm, 2-aperturate, colporate, reticulum with large circular elements forming 1 row of 7–8 insulae on each side of aperture (Fig. <xref ref-type="fig" rid="F50">50A</xref>). Capsule 7–8 mm, clavate, pubescent, 4-seeded; seeds rugose.</p></tp:treatment-sec><tp:treatment-sec sec-type="Illustration" id="SECID0EWUCI"><title>Illustration.</title><p>Figs <xref ref-type="fig" rid="F16">16</xref>, <xref ref-type="fig" rid="F17">17</xref>.</p><fig id="F16" position="float" orientation="portrait"><object-id xmlns:xlink="http://www.w3.org/1999/xlink" content-type="doi" xlink:type="simple">10.3897/phytokeys.258.144435.figure16</object-id><object-id xmlns:xlink="http://www.w3.org/1999/xlink" content-type="arpha" xlink:type="simple">1BBD3164-ABD5-5591-BBA3-42659355927B</object-id><label>Figure 16.</label><caption><p><italic><tp:taxon-name><tp:taxon-name-part taxon-name-part-type="genus" reg="Justicia">Justicia</tp:taxon-name-part><tp:taxon-name-part taxon-name-part-type="species" reg="radicans">radicans</tp:taxon-name-part></tp:taxon-name></italic><bold>A</bold> habit <bold>B</bold> bract <bold>C</bold> calyx and bracteoles <bold>D</bold> corolla with stamens and separated thecae. Drawn from <italic>Wasshausen</italic> 476 by Cathy Pasquale.</p></caption><graphic xmlns:xlink="http://www.w3.org/1999/xlink" xlink:href="phytokeys-258-001_article-144435__-g016.jpg" position="float" orientation="portrait" xlink:type="simple" id="oo_1354128.jpg"><uri content-type="original_file" xlink:type="simple">https://binary.pensoft.net/fig/1354128</uri></graphic></fig><fig id="F17" position="float" orientation="portrait"><object-id xmlns:xlink="http://www.w3.org/1999/xlink" content-type="doi" xlink:type="simple">10.3897/phytokeys.258.144435.figure17</object-id><object-id xmlns:xlink="http://www.w3.org/1999/xlink" content-type="arpha" xlink:type="simple">6A8D0585-522E-5DC6-8E82-700B9BAF728E</object-id><label>Figure 17.</label><caption><p>Photographs of <italic><tp:taxon-name><tp:taxon-name-part taxon-name-part-type="genus" reg="Justicia">Justicia</tp:taxon-name-part><tp:taxon-name-part taxon-name-part-type="species" reg="radicans">radicans</tp:taxon-name-part></tp:taxon-name></italic> (<italic>Villanueva</italic> 928) by Rosa Villanueva.</p></caption><graphic xmlns:xlink="http://www.w3.org/1999/xlink" xlink:href="phytokeys-258-001_article-144435__-g017.jpg" position="float" orientation="portrait" xlink:type="simple" id="oo_1354130.jpg"><uri content-type="original_file" xlink:type="simple">https://binary.pensoft.net/fig/1354130</uri></graphic></fig></tp:treatment-sec><tp:treatment-sec sec-type="phenology" id="SECID0EAXCI"><title>Phenology.</title><p>Found in flower through much of the year but principally between May and September.</p></tp:treatment-sec><tp:treatment-sec sec-type="habitat" id="SECID0EFXCI"><title>Habitat.</title><p>Open, often disturbed Andean woodland, especially forest margins, from about 300 to around 1800 m.</p></tp:treatment-sec><tp:treatment-sec sec-type="distribution" id="SECID0EKXCI"><title>Distribution.</title><p>Endemic to Peru and frequent on the eastern Andean slopes from San Martin south to Cusco. Fig. <xref ref-type="fig" rid="F59">59</xref>.</p></tp:treatment-sec><tp:treatment-sec sec-type="material" id="SECID0EUXCI"><title>Material examined.</title><p><bold>Peru</bold> • <bold>Ayacucho</bold>: Prov. La Mar, Río Marantari, below Santa Rosa Bridge, 580 m, 28 May 1975, D.C. <italic>Wasshausen &amp; F. Encarnación</italic> 476 (K, MO, US, USM). <bold>Cusco</bold>: Prov. La Convención, entre Potrero and Idma [Itma], 1050–1500 m, 19 April 1953, <italic>C. Vargas</italic> 10596 (CUZ); • ibid., Río Mapituriani, opposite Hac. Luisiana, Cuenca Río Apurimac, 1000 m, 14 Sept. 1976, <italic>D.C. Wasshausen &amp; F. Encarnación</italic> 647 (K, MO, US, USM); • ibid., Dist. Santa Ana, subcuenca Chuyapi, Poromate, <named-content xmlns:xlink="http://www.w3.org/1999/xlink" content-type="dwc:verbatimCoordinates" xlink:type="simple"><named-content content-type="geo-json" specific-use="{&#34;type&#34;:&#34;Point&#34;,&#34;coordinates&#34;:[-72.791667,-12.928611]}" id="NCID0EJYCI" xlink:type="simple">12°55'43"S 72°47'30"W</named-content></named-content>, 1800–2300 m, 17 Sept. 2002, <italic>L. Valenzuela et al.</italic> 461 (CUZ, HOXA, HUT, MO). • <bold>Huánuco</bold>: Fundo Naranjillo, cerca de Tingo Maria, 700–750 m, 6 Aug. 1947, <italic>R. Ferreyra</italic> 2203 (US, USM). • <bold>Junín</bold>: Prov. Chanchamayo [Tarma], Dist. San Ramón, 3000 ft, Aug. 1945, <italic>C. Sandeman</italic> 4964 (K, OXF); • ibid., saliendo de Lourdes de Oxabamba, <named-content xmlns:xlink="http://www.w3.org/1999/xlink" content-type="dwc:verbatimCoordinates" xlink:type="simple"><named-content content-type="geo-json" specific-use="{&#34;type&#34;:&#34;Point&#34;,&#34;coordinates&#34;:[-75.406139,-11.063056]}" id="NCID0ECZCI" xlink:type="simple">11°03'47"S, 75°24'22.1"W</named-content></named-content>, 1096 m, 3 Aug. 2023, <italic>R. Villanueva et al.</italic> 928 (HOXA); • ibid., Satipo–La Merced, 6 km W of Pichanaki, 69 km E of La Merced, 850 m, 26 May 1979, <italic>D.C. Wasshausen &amp; F. Encarnación</italic> 1122 (K, MO, US); • ibid., 6 km S of Vitoc, along road from San Ramón to Pucara, 1100 m, 28 May 1979, <italic>D.C. Wasshausen &amp; F. Encarnación</italic> 1139 (K, MO, US, USM); • ibid., Satipo–La Merced, 4.3 km W of Río Pichinaki, <named-content xmlns:xlink="http://www.w3.org/1999/xlink" content-type="dwc:verbatimCoordinates" xlink:type="simple"><named-content content-type="geo-json" specific-use="{&#34;type&#34;:&#34;Point&#34;,&#34;coordinates&#34;:[-74.966667,-10.966667]}" id="NCID0EQZCI" xlink:type="simple">10°58'S, 74°58'W</named-content></named-content>, 8 June 1998, <italic>T. Croat &amp; M. Sizemore</italic> 81965 (MO); • ibid., Santuario Nacional de Pampa Hermosa, <named-content xmlns:xlink="http://www.w3.org/1999/xlink" content-type="dwc:verbatimCoordinates" xlink:type="simple"><named-content content-type="geo-json" specific-use="{&#34;type&#34;:&#34;Point&#34;,&#34;coordinates&#34;:[-75.416667,-10.983333]}" id="NCID0E1ZCI" xlink:type="simple">10°59'S, 75°25'W</named-content></named-content>, 1400–1900 m, 14 March 2017, <italic>S. Riva et al.</italic> 122 (MSM). • <bold>Pasco</bold>: Prov. Oxapampa, 2 km W of Puente Paucartambo, 800 m, 27 May 1979, <italic>D.C. Wasshausen &amp; F. Encarnación</italic> 1129 (K, MO, US, USM); • ibid., Pozuzo, P.N. Yanachaga-Chemillén, Humpal, <named-content xmlns:xlink="http://www.w3.org/1999/xlink" content-type="dwc:verbatimCoordinates" xlink:type="simple"><named-content content-type="geo-json" specific-use="{&#34;type&#34;:&#34;Point&#34;,&#34;coordinates&#34;:[-75.573611,-10.182778]}" id="NCID0EI1CI" xlink:type="simple">10°10'58"S, 75°34'25"W</named-content></named-content>, 1100 m, <italic>A. Monteagudo et al.</italic> 12501 (MOL); • ibid., Dist. Huancabamba-Pozuzo, Cañón de Huancabamba, <named-content xmlns:xlink="http://www.w3.org/1999/xlink" content-type="dwc:verbatimCoordinates" xlink:type="simple"><named-content content-type="geo-json" specific-use="{&#34;type&#34;:&#34;Point&#34;,&#34;coordinates&#34;:[-75.583333,-10.166667]}" id="NCID0ES1CI" xlink:type="simple">10°10'S, 75°35'W</named-content></named-content>, 30 June 1985, <italic>R. Foster et al.</italic> 10363 (MOL). Prov. Oxapampa, Dist. Pozuzo, Yanachaga-Chemillén, sendero Robin Foster, 27 Aug. 2019, <italic>Azevedo et al.</italic> 147 (HOXA). • <bold>San Martin</bold>: Prov. Bellavista, Dist. Alto Biavo, Sector las Palmas, P. N. Cordillera Azul, puesto de Control 20 Mojarra, <named-content xmlns:xlink="http://www.w3.org/1999/xlink" content-type="dwc:verbatimCoordinates" xlink:type="simple"><named-content content-type="geo-json" specific-use="{&#34;type&#34;:&#34;Point&#34;,&#34;coordinates&#34;:[-76.197444,-7.423889]}" id="NCID0EA2CI" xlink:type="simple">07°25'26"S, 76°11'50.8"W</named-content></named-content>, 772 m, 13 Sept. 2019, <italic>L. Valenzuela et al.</italic> 36844 (HOXA, USM). Prov. Huallaga, Mishquiyacu, cerca de Saposoa, 200–300 m, 29 Aug. 1948, <italic>R. Ferreyra</italic> 4639 (MO, US); • ibid., Saposoa, Centro Poblado de Shima, 450 m, Apr 2017, <italic>M. Quispe</italic> 29 (USM). Prov. Tocache [Mariscal Caceres], Dist. Tocache [Nuevo], Quebrada de Huaquisha, right bank of Río Huallaga, 16 May 1970, <italic>J. Schunke Vigo</italic> 3977 (K, US, USM); • ibid., 25 May 1970, <italic>J. Schunke Vigo</italic> 4014 (US, USM); • ibid., Fundo Porvenir, Río Huallaga, 3 Sept. 1970, <italic>J. Schunke Vigo</italic> 4316 (F, K, US, USM); • ibid., 400 m, 25 June 1974, <italic>J. Schunke Vigo</italic> 6998 (US); • ibid., 600–700 m, 27 March 1975, <italic>J. Schunke Vigo</italic> 8166 (US); • ibid., 500–600 m, 5 May 1975, <italic>J. Schunke Vigo</italic> 8385 (F, US); • ibid., Quebrada de Challauayacu, 480–500 m, 4 Feb. 1979, <italic>J. Schunke Vigo</italic> 10788 (MO); • ibid., Río Cañuto, cerca de Tanta, 500–520 m, 2 June 1980, <italic>J. Schunke Vigo</italic> 11760 (BR, JBRJ, US, USM); • ibid., Río de la Plata, fundo del Sr Manuel Gatica, 550–700 m, 12 Aug. 1980, <italic>J. Schunke Vigo</italic> 12155 (US); • ibid., Quebrada Cachiyacu de Huaquisha, 500–650 m, 5 Dec. 1980, <italic>J. Schunke Vigo</italic> 12446 (F, K, JBRJ, US, USM). <bold>Ucayali</bold>: Prov. Coronel Portillo, Dist. Calleria, Cuenca del Río Utiquinia, quebrada Espjoyacu, afluente de la quebrada Manuela, <named-content xmlns:xlink="http://www.w3.org/1999/xlink" content-type="dwc:verbatimCoordinates" xlink:type="simple"><named-content content-type="geo-json" specific-use="{&#34;type&#34;:&#34;Point&#34;,&#34;coordinates&#34;:[-73.893500,-7.944500]}" id="NCID0EL3CI" xlink:type="simple">7°56.67'S, 73°53.61'W</named-content></named-content>, 300 m., 8 Sept. 2003, <italic>J.G. Graham</italic> 2637 (F, US, USM).</p></tp:treatment-sec><tp:treatment-sec sec-type="notes" id="SECID0ES3CI"><title>Notes.</title><p>The corolla resembles that of <italic><tp:taxon-name><tp:taxon-name-part taxon-name-part-type="genus" reg="Justicia">Justicia</tp:taxon-name-part><tp:taxon-name-part taxon-name-part-type="species" reg="goudotii">goudotii</tp:taxon-name-part></tp:taxon-name></italic> V.A.W. Graham, but is typically longer, &gt; 2 cm in length, the bracts oblong or elliptic, strongly apiculate, 8–15(–20) × 2–5(–8) mm (not lanceolate 4–6 mm long) conspicuously exceeding the 5-lobed calyx; leaves narrowly oblong-elliptic, 3–4 times as long as broad (not ovate-elliptic, 1.5–3 times as long as broad).</p><p>When describing <italic><tp:taxon-name><tp:taxon-name-part taxon-name-part-type="genus" reg="Beloperone">Beloperone</tp:taxon-name-part><tp:taxon-name-part taxon-name-part-type="species" reg="soukupii">soukupii</tp:taxon-name-part></tp:taxon-name></italic>, Standley &amp; Barkley compared it with <italic><tp:taxon-name><tp:taxon-name-part taxon-name-part-type="genus" reg="Beloperone">B.</tp:taxon-name-part><tp:taxon-name-part taxon-name-part-type="species" reg="cochabambensis">cochabambensis</tp:taxon-name-part></tp:taxon-name></italic> Rusby (=<italic><tp:taxon-name><tp:taxon-name-part taxon-name-part-type="genus" reg="Justicia">Justicia</tp:taxon-name-part><tp:taxon-name-part taxon-name-part-type="species" reg="ramulosa">ramulosa</tp:taxon-name-part></tp:taxon-name></italic>), presumably being unaware of the existence of <italic><tp:taxon-name><tp:taxon-name-part taxon-name-part-type="genus" reg="Justicia">J.</tp:taxon-name-part><tp:taxon-name-part taxon-name-part-type="species" reg="radicans">radicans</tp:taxon-name-part></tp:taxon-name></italic> and listed several characters which distinguish the two species, including the longer corolla and the broader more pilose bracts of <italic><tp:taxon-name><tp:taxon-name-part taxon-name-part-type="genus" reg="Justicia">J.</tp:taxon-name-part><tp:taxon-name-part taxon-name-part-type="species" reg="ramulosa">ramulosa</tp:taxon-name-part></tp:taxon-name>. <tp:taxon-name><tp:taxon-name-part taxon-name-part-type="genus" reg="Justicia">J.</tp:taxon-name-part><tp:taxon-name-part taxon-name-part-type="species" reg="radicans">radicans</tp:taxon-name-part></tp:taxon-name></italic>, in fact, largely replaces <italic><tp:taxon-name><tp:taxon-name-part taxon-name-part-type="genus" reg="Justicia">J.</tp:taxon-name-part><tp:taxon-name-part taxon-name-part-type="species" reg="ramulosa">ramulosa</tp:taxon-name-part></tp:taxon-name></italic> in Peru.</p><p><italic>J.G. Graham</italic> 2637 was collected in eastern Ucayali outside the main distributional range of <italic><tp:taxon-name><tp:taxon-name-part taxon-name-part-type="genus" reg="Justicia">Justicia</tp:taxon-name-part><tp:taxon-name-part taxon-name-part-type="species" reg="radicans">radicans</tp:taxon-name-part></tp:taxon-name></italic> (Fig. <xref ref-type="fig" rid="F59">59</xref>). It appears to be correctly identified but confirmation of its presence in this area is desirable.</p><p>Two specimens resemble <italic><tp:taxon-name><tp:taxon-name-part taxon-name-part-type="genus" reg="Justicia">J.</tp:taxon-name-part><tp:taxon-name-part taxon-name-part-type="species" reg="radicans">radicans</tp:taxon-name-part></tp:taxon-name></italic> Vahl but are immediately distinguished from both by the long 5–7 mm acumen of the bracts (not 1–3 mm); additionally, the inflorescence is strictly terminal, not terminal and axillary as is usual in <italic><tp:taxon-name><tp:taxon-name-part taxon-name-part-type="genus" reg="Justicia">J.</tp:taxon-name-part><tp:taxon-name-part taxon-name-part-type="species" reg="radicans">radicans</tp:taxon-name-part></tp:taxon-name></italic> and <italic><tp:taxon-name><tp:taxon-name-part taxon-name-part-type="genus" reg="Justicia">J.</tp:taxon-name-part><tp:taxon-name-part taxon-name-part-type="species" reg="rusbyi">rusbyi</tp:taxon-name-part></tp:taxon-name></italic>.</p></tp:treatment-sec><tp:treatment-sec sec-type="material" id="SECID0EHBDI"><title>Additional material examined.</title><p><bold>Peru</bold> • <bold>Pasco</bold>: Prov. Oxapampa, Dist. Pozuzo, Puesto de Vigilancia Huampal, <named-content xmlns:xlink="http://www.w3.org/1999/xlink" content-type="dwc:verbatimCoordinates" xlink:type="simple"><named-content content-type="geo-json" specific-use="{&#34;type&#34;:&#34;Point&#34;,&#34;coordinates&#34;:[-75.566667,-10.183333]}" id="NCID0EUBDI" xlink:type="simple">10°11'S, 75°34'W</named-content></named-content>. 1100 m, 11 Aug. 2003, <italic>R. Rojas et al</italic>. 1178 (MO); • ibid., P.N, Yanachaga-Chemillen, Puesto de Control. Huampal, <named-content xmlns:xlink="http://www.w3.org/1999/xlink" content-type="dwc:verbatimCoordinates" xlink:type="simple"><named-content content-type="geo-json" specific-use="{&#34;type&#34;:&#34;Point&#34;,&#34;coordinates&#34;:[-75.570000,-10.185833]}" id="NCID0E5BDI" xlink:type="simple">10°11'09"S, 75°34'12"W</named-content></named-content>, 1300 m, 21 July 2006, <italic>A. Monteagudo et al.</italic> 12491 (MO).</p></tp:treatment-sec><tp:treatment-sec><!--Section generated to contain objects referenced in tp:taxon-treatment.--><fig id="F50" position="float" orientation="portrait"><object-id xmlns:xlink="http://www.w3.org/1999/xlink" content-type="doi" xlink:type="simple">10.3897/phytokeys.258.144435.figure50</object-id><object-id xmlns:xlink="http://www.w3.org/1999/xlink" content-type="arpha" xlink:type="simple">178D14D3-E217-5B38-881A-4F9946424329</object-id><label>Figure 50.</label><caption><p>Pollen images <bold>A</bold><italic><tp:taxon-name><tp:taxon-name-part taxon-name-part-type="genus" reg="Justicia">Justicia</tp:taxon-name-part><tp:taxon-name-part taxon-name-part-type="species" reg="radicans">radicans</tp:taxon-name-part></tp:taxon-name></italic> (<italic>Azevedo</italic> 147) <bold>B</bold><italic><tp:taxon-name><tp:taxon-name-part taxon-name-part-type="genus" reg="Justicia">J.</tp:taxon-name-part><tp:taxon-name-part taxon-name-part-type="species" reg="angustituba">angustituba</tp:taxon-name-part></tp:taxon-name></italic> (<italic>Campos &amp; Diaz</italic> 2380) <bold>C</bold><italic><tp:taxon-name><tp:taxon-name-part taxon-name-part-type="genus" reg="Justicia">J.</tp:taxon-name-part><tp:taxon-name-part taxon-name-part-type="species" reg="reginaldii">reginaldii</tp:taxon-name-part></tp:taxon-name></italic> (<italic>Ferreyra</italic> 7070) <bold>D</bold><italic><tp:taxon-name><tp:taxon-name-part taxon-name-part-type="genus" reg="Justicia">J.</tp:taxon-name-part><tp:taxon-name-part taxon-name-part-type="species" reg="baguensis">baguensis</tp:taxon-name-part></tp:taxon-name></italic> (<italic>Van der Werff</italic> 14633) <bold>E</bold><italic><tp:taxon-name><tp:taxon-name-part taxon-name-part-type="genus" reg="Justicia">J.</tp:taxon-name-part><tp:taxon-name-part taxon-name-part-type="species" reg="cajamarcensis">cajamarcensis</tp:taxon-name-part></tp:taxon-name></italic> (<italic>Woytkowski</italic> 5671) <bold>F</bold><italic><tp:taxon-name><tp:taxon-name-part taxon-name-part-type="genus" reg="Justicia">J.</tp:taxon-name-part><tp:taxon-name-part taxon-name-part-type="species" reg="tenuiflora">tenuiflora</tp:taxon-name-part></tp:taxon-name></italic> (<italic>Azevedo</italic> 281). Scale bars: 10 μm.</p></caption><graphic xmlns:xlink="http://www.w3.org/1999/xlink" xlink:href="phytokeys-258-001_article-144435__-g050.jpg" position="float" orientation="portrait" xlink:type="simple" id="oo_1354165.jpg"><uri content-type="original_file" xlink:type="simple">https://binary.pensoft.net/fig/1354165</uri></graphic></fig><fig id="F59" position="float" orientation="portrait"><object-id xmlns:xlink="http://www.w3.org/1999/xlink" content-type="doi" xlink:type="simple">10.3897/phytokeys.258.144435.figure59</object-id><object-id xmlns:xlink="http://www.w3.org/1999/xlink" content-type="arpha" xlink:type="simple">B315B823-4DFA-5AEC-8771-32044CA46735</object-id><label>Figure 59.</label><caption><p>Distribution of <italic><tp:taxon-name><tp:taxon-name-part taxon-name-part-type="genus" reg="Justicia">Justicia</tp:taxon-name-part><tp:taxon-name-part taxon-name-part-type="species" reg="ramulosa">ramulosa</tp:taxon-name-part></tp:taxon-name></italic> (purple squares), <italic><tp:taxon-name><tp:taxon-name-part taxon-name-part-type="genus" reg="Justicia">J.</tp:taxon-name-part><tp:taxon-name-part taxon-name-part-type="species" reg="radicans">radicans</tp:taxon-name-part></tp:taxon-name></italic> (yellow polygons) and <italic><tp:taxon-name><tp:taxon-name-part taxon-name-part-type="genus" reg="Justicia">J.</tp:taxon-name-part><tp:taxon-name-part taxon-name-part-type="species" reg="angustituba">angustituba</tp:taxon-name-part></tp:taxon-name></italic> (red circle) in Peru.</p></caption><graphic xmlns:xlink="http://www.w3.org/1999/xlink" xlink:href="phytokeys-258-001_article-144435__-g059.jpg" position="float" orientation="portrait" xlink:type="simple" id="oo_1354174.jpg"><uri content-type="original_file" xlink:type="simple">https://binary.pensoft.net/fig/1354174</uri></graphic></fig></tp:treatment-sec><ref-list><ref id="B35"><mixed-citation xmlns:xlink="http://www.w3.org/1999/xlink" xlink:type="simple"><person-group><name name-style="western"><surname>Ruiz</surname><given-names>H</given-names></name><name name-style="western"><surname>Pavón</surname><given-names>JA</given-names></name></person-group> (<year>1798</year>) Florae Peruvianae, et Chilensis, vol 1. Gabrielis de Sancha, Madrid. <ext-link xlink:href="https://www.biodiversitylibrary.org/page/671319" ext-link-type="uri" xlink:type="simple">https://www.biodiversitylibrary.org/page/671319</ext-link></mixed-citation></ref><ref id="B40"><mixed-citation xmlns:xlink="http://www.w3.org/1999/xlink" xlink:type="simple"><person-group><name name-style="western"><surname>Standley</surname><given-names>PC</given-names></name><name name-style="western"><surname>Barkley</surname><given-names>FA</given-names></name></person-group> (<year>1950</year>) <article-title>Noteworthy South American Plants 1 and 11.</article-title><source>Madrono</source><volume>9</volume>: <fpage>149</fpage>–<lpage>155</lpage>.</mixed-citation></ref><ref id="B12"><mixed-citation xmlns:xlink="http://www.w3.org/1999/xlink" xlink:type="simple"><person-group><name name-style="western"><surname>Graham</surname><given-names>VAW</given-names></name></person-group> (<year>1988</year>) <article-title>Delimitation and infrageneric classification of <italic><tp:taxon-name><tp:taxon-name-part taxon-name-part-type="genus">Justicia</tp:taxon-name-part></tp:taxon-name></italic> (<tp:taxon-name><tp:taxon-name-part taxon-name-part-type="family">Acanthaceae</tp:taxon-name-part></tp:taxon-name>).</article-title><source>Kew Bulletin</source><volume>43</volume>: <fpage>551</fpage>–<lpage>624</lpage>. <ext-link xlink:href="10.2307/4129957" ext-link-type="doi" xlink:type="simple">https://doi.org/10.2307/4129957</ext-link></mixed-citation></ref></ref-list></tp:taxon-treatment>
