# Supplementary material for: ﻿Preliminary notes on Justicia (Acanthaceae) in Peru
Source: PhytoKeys. 2025 Jun 16;258:1–123. doi: 10.3897/phytokeys.258.144435 (PMC12239001; doi:10.3897/phytokeys.258.144435)
Supplement: XML Treatment for Justicia ramulosa [file phytokeys.258.144435-treatment22.xml]

<!DOCTYPE tp:taxon-treatment
  PUBLIC "-//TaxonX//DTD Taxonomic Treatment Publishing DTD v0 20100105//EN" "tax-treatment-NSO.dtd">
<tp:taxon-treatment xmlns:tp="http://www.plazi.org/taxpub"><tp:treatment-meta><kwd-group><label>Taxon classification</label><kwd>
                <named-content content-type="kingdom">Plantae</named-content>
              </kwd><kwd>
                <named-content content-type="order">Lamiales</named-content>
              </kwd><kwd>
                <named-content content-type="family">Acanthaceae</named-content>
              </kwd></kwd-group><mixed-citation publication-type="journal"><person-group><name><surname>Villanueva-Espinoza</surname><given-names>Rosa</given-names></name><name><surname>Deng</surname><given-names>Yunfei</given-names></name><name><surname>Scotland</surname><given-names>Robert</given-names></name><name><surname>Wood</surname><given-names>John R. I.</given-names></name></person-group><article-title>﻿Preliminary notes on <italic><tp:taxon-name><tp:taxon-name-part taxon-name-part-type="genus" reg="Justicia">Justicia</tp:taxon-name-part></tp:taxon-name></italic> (<tp:taxon-name><tp:taxon-name-part taxon-name-part-type="family">Acanthaceae</tp:taxon-name-part></tp:taxon-name>) in Peru</article-title><source>PhytoKeys</source><day>16</day><month>06</month><year>2025</year><volume>258</volume><fpage>1</fpage><lpage>123</lpage><pub-id pub-id-type="doi">10.3897/phytokeys.258.144435</pub-id></mixed-citation></tp:treatment-meta><tp:nomenclature><label>﻿﻿18.</label><tp:taxon-name>
              <object-id xmlns:xlink="http://www.w3.org/1999/xlink" content-type="arpha" xlink:type="simple">14CD6FD1-5E61-5D87-87B5-FF8A10A5D7F0</object-id>
              <tp:taxon-name-part taxon-name-part-type="genus" reg="Justicia">Justicia</tp:taxon-name-part>
              <tp:taxon-name-part taxon-name-part-type="species" reg="ramulosa">ramulosa</tp:taxon-name-part>
            </tp:taxon-name><tp:taxon-authority>(Morong) C. Ezcurra, Bol. Soc. Argent. Bot. 25: 350. 1988. (Ezcurra 1988: 350)</tp:taxon-authority><tp:nomenclature-citation-list><tp:nomenclature-citation><tp:taxon-name>
                  <tp:taxon-name-part taxon-name-part-type="genus" reg="Beloperone">Beloperone</tp:taxon-name-part>
                  <tp:taxon-name-part taxon-name-part-type="species" reg="ramulosa">ramulosa</tp:taxon-name-part>
                </tp:taxon-name><comment>Morong, Ann. New York Acad. Sci. 7: 194. 1893. (<xref ref-type="bibr" rid="B32">Morong and Britton 1893</xref>: 194) Type. PARAGUAY. Asunción, <italic>T. Morong</italic> 706 (holotype NY-00049760, isotypes BM-000549630, E-00104467, G-00102437, G-00102438, GH-00093738, K-000529297, MICH-1104016, MO-716370, NY-00311808, NY-00049760, PH-00102437, US-00478559).</comment></tp:nomenclature-citation><tp:nomenclature-citation><tp:taxon-name>
                  <tp:taxon-name-part taxon-name-part-type="genus" reg="Beloperone">Beloperone</tp:taxon-name-part>
                  <tp:taxon-name-part taxon-name-part-type="species" reg="tetramerioides">tetramerioides</tp:taxon-name-part>
                </tp:taxon-name><comment>Lindau, Bull. Herb. Boissier 3: 488. 1895. (<xref ref-type="bibr" rid="B24">Lindau 1895</xref>: 488) Type. BOLIVIA. Santa Cruz, Río Yapacani, <italic>Kuntze</italic> s.n. (presumed holotype B†, photo of holotype F0BN008948, isotypes NY-00311811, NY-00311812 US-00137238).</comment></tp:nomenclature-citation><tp:nomenclature-citation><tp:taxon-name>
                  <tp:taxon-name-part taxon-name-part-type="genus" reg="Justicia">Justicia</tp:taxon-name-part>
                  <tp:taxon-name-part taxon-name-part-type="species" reg="tetramerioides">tetramerioides</tp:taxon-name-part>
                </tp:taxon-name><comment>(Lindau) V.A.W.Graham, Kew Bull. 43: 604. 1988. (<xref ref-type="bibr" rid="B12">Graham 1988</xref>: 604)</comment></tp:nomenclature-citation><tp:nomenclature-citation><tp:taxon-name>
                  <tp:taxon-name-part taxon-name-part-type="genus" reg="Beloperone">Beloperone</tp:taxon-name-part>
                  <tp:taxon-name-part taxon-name-part-type="species" reg="velascana">velascana</tp:taxon-name-part>
                </tp:taxon-name><comment>Lindau, Bull. Herb. Boissier 3: 489. 1895. (<xref ref-type="bibr" rid="B24">Lindau 1895</xref>: 489) Type. BOLIVIA. Santa Cruz, Velasco, <italic>Kuntze</italic> s.n. (presumed holotype B†, isotype NY-00311813).</comment></tp:nomenclature-citation><tp:nomenclature-citation><tp:taxon-name>
                  <tp:taxon-name-part taxon-name-part-type="genus" reg="Justicia">Justicia</tp:taxon-name-part>
                  <tp:taxon-name-part taxon-name-part-type="species" reg="magentea">magentea</tp:taxon-name-part>
                </tp:taxon-name><comment>V.A.W.Graham, Kew Bull. 43: 603. 1988. (<xref ref-type="bibr" rid="B12">Graham 1988</xref>: 603) Type. Based on <tp:taxon-name><tp:taxon-name-part taxon-name-part-type="genus" reg="Beloperone">Beloperone</tp:taxon-name-part><tp:taxon-name-part taxon-name-part-type="species" reg="velascana">velascana</tp:taxon-name-part></tp:taxon-name> Lindau.</comment></tp:nomenclature-citation><tp:nomenclature-citation><tp:taxon-name>
                  <tp:taxon-name-part taxon-name-part-type="genus" reg="Beloperone">Beloperone</tp:taxon-name-part>
                  <tp:taxon-name-part taxon-name-part-type="species" reg="cochabambensis">cochabambensis</tp:taxon-name-part>
                </tp:taxon-name><comment>Rusby, Mem. Torrey Bot. Club 6(1): 103. 1896. (<xref ref-type="bibr" rid="B36">Rusby 1896</xref>: 103) Type. BOLIVIA, Chapare, <italic>M. Bang</italic> 1215 (holotype NY-00038821, isotypes BM-000992618, E-00104448, F-0077564F, G-00236359, GH-00093731, K-000529355, M-0186151, MICH-1104013, MO-716325, MIN-1000417, NY-00278982, NY-00278983, PH-00007757, S-03-2309, US-00137222, US-02880383, W-1892-000905, WIS-v0256364WIS).</comment></tp:nomenclature-citation><tp:nomenclature-citation><tp:taxon-name>
                  <tp:taxon-name-part taxon-name-part-type="genus" reg="Justicia">Justicia</tp:taxon-name-part>
                  <tp:taxon-name-part taxon-name-part-type="species" reg="cochabambensis">cochabambensis</tp:taxon-name-part>
                </tp:taxon-name><comment>(Rusby) V.A.W.Graham, Kew Bull. 43: 603. 1988. (<xref ref-type="bibr" rid="B12">Graham 1988</xref>: 603)</comment></tp:nomenclature-citation><tp:nomenclature-citation><tp:taxon-name>
                  <tp:taxon-name-part taxon-name-part-type="genus" reg="Beloperone">Beloperone</tp:taxon-name-part>
                  <tp:taxon-name-part taxon-name-part-type="species" reg="pseudociliata">pseudociliata</tp:taxon-name-part>
                </tp:taxon-name><comment>Mildbr., Notizbl. Bot. Gart. Berlin-Dahlem 9: 1159. 1927. (<xref ref-type="bibr" rid="B31">Mildbraed 1927</xref>: 1159) Type. BOLIVIA. Santa Cruz, Buenavista, <italic>Jose Steinbach</italic> 7137bis (holotype B†, photo of holotype F0BN008938, isotypes BM-000992622, CAS-0005294, E-00346891, F-0077569F, G-00236206, G-00236361, K-000529353, MO-1403186, NY-00311807, PH-00007731, S-03-2306, U-0143634, UC-306463, US-01948831).</comment></tp:nomenclature-citation><tp:nomenclature-citation><tp:taxon-name>
                  <tp:taxon-name-part taxon-name-part-type="genus" reg="Justicia">Justicia</tp:taxon-name-part>
                  <tp:taxon-name-part taxon-name-part-type="species" reg="pseudociliata">pseudociliata</tp:taxon-name-part>
                </tp:taxon-name><comment>(Mildbr.) V.A.W.Graham, Kew Bull. 43: 603. 1988. (<xref ref-type="bibr" rid="B12">Graham 1988</xref>: 603)</comment></tp:nomenclature-citation></tp:nomenclature-citation-list></tp:nomenclature><tp:treatment-sec sec-type="material" id="SECID0E3IDI"><title>Type.</title><p>Based on <italic><tp:taxon-name><tp:taxon-name-part taxon-name-part-type="genus" reg="Beloperone">Beloperone</tp:taxon-name-part><tp:taxon-name-part taxon-name-part-type="species" reg="ramulosa">ramulosa</tp:taxon-name-part></tp:taxon-name></italic> Morong</p></tp:treatment-sec><tp:treatment-sec sec-type="diagnosis" id="SECID0ENJDI"><title>Diagnosis.</title><p>Very similar to <italic><tp:taxon-name><tp:taxon-name-part taxon-name-part-type="genus" reg="Justicia">Justicia</tp:taxon-name-part><tp:taxon-name-part taxon-name-part-type="species" reg="radicans">radicans</tp:taxon-name-part></tp:taxon-name></italic>, most obviously differing in the larger, dark reddish or magenta corolla 2.5–3.5 cm in length. Additional differences lie in the leaves, which are commonly rather abruptly narrowed at the base, in the bracts which are broader (to c. 8 mm), more conspicuously ciliate with white hairs and with apex merely apiculate. The corolla is larger in all parts, the lobes of the lower lip c. 3 × 3 mm. Also distinctive are the thecae, the lower not being separated by a gap from the upper and appearing to be fully developed.</p></tp:treatment-sec><tp:treatment-sec sec-type="Illustration" id="SECID0E5JDI"><title>Illustration.</title><p>Fig. <xref ref-type="fig" rid="F18">18</xref>.</p><fig id="F18" position="float" orientation="portrait"><object-id xmlns:xlink="http://www.w3.org/1999/xlink" content-type="doi" xlink:type="simple">10.3897/phytokeys.258.144435.figure18</object-id><object-id xmlns:xlink="http://www.w3.org/1999/xlink" content-type="arpha" xlink:type="simple">9DA012B3-916B-5E5A-BCBD-567BFE8A7A7D</object-id><label>Figure 18.</label><caption><p>Photographs of <italic><tp:taxon-name><tp:taxon-name-part taxon-name-part-type="genus" reg="Justicia">Justicia</tp:taxon-name-part><tp:taxon-name-part taxon-name-part-type="species" reg="ramulosa">ramulosa</tp:taxon-name-part></tp:taxon-name></italic> by Rosa Villanueva. Note characteristic dark red colour of the corolla.</p></caption><graphic xmlns:xlink="http://www.w3.org/1999/xlink" xlink:href="phytokeys-258-001_article-144435__-g018.jpg" position="float" orientation="portrait" xlink:type="simple" id="oo_1354131.jpg"><uri content-type="original_file" xlink:type="simple">https://binary.pensoft.net/fig/1354131</uri></graphic></fig></tp:treatment-sec><tp:treatment-sec sec-type="phenology" id="SECID0EALDI"><title>Phenology.</title><p>Found in flower in May and June.</p></tp:treatment-sec><tp:treatment-sec sec-type="habitat" id="SECID0EFLDI"><title>Habitat.</title><p>(in Peru). Humid forest 350–1900 m.</p></tp:treatment-sec><tp:treatment-sec sec-type="distribution" id="SECID0EKLDI"><title>Distribution.</title><p>Frequent in parts of northern Argentina, Paraguay, southern Brazil and Bolivia, just entering the southernmost departments of Peru. Fig. <xref ref-type="fig" rid="F59">59</xref>.</p></tp:treatment-sec><tp:treatment-sec sec-type="material" id="SECID0EULDI"><title>Material examined.</title><p><bold>Peru</bold> • <bold>Madre de Dios</bold>: Prov. Tahuamanu, km 32 Ibreria–Iñapari, 30 May 1978, <italic>F. Encarnación</italic> 1165 (US). Prov. Manu, Parque Nacional de Manu, 350 m, 23 July 1979, <italic>R. Foster et al.</italic> 6823 (F). Prov. Tambopata, Dist. Tambopata, km 7 Otilia, <named-content xmlns:xlink="http://www.w3.org/1999/xlink" content-type="dwc:verbatimCoordinates" xlink:type="simple"><named-content content-type="geo-json" specific-use="{&#34;type&#34;:&#34;Point&#34;,&#34;coordinates&#34;:[-75.211500,-12.528778]}" id="NCID0EFMDI" xlink:type="simple">12°31'43.6"S, 75°12'41.4"W</named-content></named-content>, 240 m, 17 Aug. 2002, <italic>J. Nina</italic> 6 (HAG). • <bold>Puno</bold>: Prov. Sandia, between Putina and San Ignacio, 1100 m, 19 June 1986, <italic>P. Nuñez &amp; C. Muñoz</italic> 5150 (CUZ); • ibid., 1900 m, 9 June 1982, <italic>D.C. Wasshausen &amp; A. Salas</italic> 1237 (K, US); • ibid., Dist. San Juan del Oro, 1350 m, 6 June 1982, <italic>D.C. Wasshausen &amp; A. Salas</italic> 1201 (K, US); • ibid., Dist. Limbani, Oconeque, 2200 m, 9 June 1974, <italic>C. Vargas</italic> 22567 (CUZ).</p></tp:treatment-sec><tp:treatment-sec><!--Section generated to contain objects referenced in tp:taxon-treatment.--><fig id="F59" position="float" orientation="portrait"><object-id xmlns:xlink="http://www.w3.org/1999/xlink" content-type="doi" xlink:type="simple">10.3897/phytokeys.258.144435.figure59</object-id><object-id xmlns:xlink="http://www.w3.org/1999/xlink" content-type="arpha" xlink:type="simple">B315B823-4DFA-5AEC-8771-32044CA46735</object-id><label>Figure 59.</label><caption><p>Distribution of <italic><tp:taxon-name><tp:taxon-name-part taxon-name-part-type="genus" reg="Justicia">Justicia</tp:taxon-name-part><tp:taxon-name-part taxon-name-part-type="species" reg="ramulosa">ramulosa</tp:taxon-name-part></tp:taxon-name></italic> (purple squares), <italic><tp:taxon-name><tp:taxon-name-part taxon-name-part-type="genus" reg="Justicia">J.</tp:taxon-name-part><tp:taxon-name-part taxon-name-part-type="species" reg="radicans">radicans</tp:taxon-name-part></tp:taxon-name></italic> (yellow polygons) and <italic><tp:taxon-name><tp:taxon-name-part taxon-name-part-type="genus" reg="Justicia">J.</tp:taxon-name-part><tp:taxon-name-part taxon-name-part-type="species" reg="angustituba">angustituba</tp:taxon-name-part></tp:taxon-name></italic> (red circle) in Peru.</p></caption><graphic xmlns:xlink="http://www.w3.org/1999/xlink" xlink:href="phytokeys-258-001_article-144435__-g059.jpg" position="float" orientation="portrait" xlink:type="simple" id="oo_1354174.jpg"><uri content-type="original_file" xlink:type="simple">https://binary.pensoft.net/fig/1354174</uri></graphic></fig></tp:treatment-sec><ref-list><ref id="B32"><mixed-citation xmlns:xlink="http://www.w3.org/1999/xlink" xlink:type="simple"><person-group><name name-style="western"><surname>Morong</surname><given-names>T</given-names></name><name name-style="western"><surname>Britton</surname><given-names>NL</given-names></name></person-group> (<year>1893</year>) <article-title>An enumeration of the plants collected by Dr Thomas Morong in Paraguay 1888–1890.</article-title><source>Annals of the New York Academy of Sciences</source><volume>7</volume>: <fpage>45</fpage>–<lpage>280</lpage>. <ext-link xlink:href="10.1111/j.1749-6632.1893.tb55410.x" ext-link-type="doi" xlink:type="simple">https://doi.org/10.1111/j.1749-6632.1893.tb55410.x</ext-link></mixed-citation></ref><ref id="B24"><mixed-citation xmlns:xlink="http://www.w3.org/1999/xlink" xlink:type="simple"><person-group><name name-style="western"><surname>Lindau</surname><given-names>G</given-names></name></person-group> (<year>1895</year>) <article-title><tp:taxon-name><tp:taxon-name-part taxon-name-part-type="family">Acanthaceae</tp:taxon-name-part></tp:taxon-name> Americanae.</article-title><source>Bulletin de l’Herbier Boissier</source><volume>3</volume>: <fpage>475</fpage>–<lpage>493</lpage>. <ext-link xlink:href="https://www.biodiversitylibrary.org/page/33964359" ext-link-type="uri" xlink:type="simple">https://www.biodiversitylibrary.org/page/33964359</ext-link></mixed-citation></ref><ref id="B12"><mixed-citation xmlns:xlink="http://www.w3.org/1999/xlink" xlink:type="simple"><person-group><name name-style="western"><surname>Graham</surname><given-names>VAW</given-names></name></person-group> (<year>1988</year>) <article-title>Delimitation and infrageneric classification of <italic><tp:taxon-name><tp:taxon-name-part taxon-name-part-type="genus">Justicia</tp:taxon-name-part></tp:taxon-name></italic> (<tp:taxon-name><tp:taxon-name-part taxon-name-part-type="family">Acanthaceae</tp:taxon-name-part></tp:taxon-name>).</article-title><source>Kew Bulletin</source><volume>43</volume>: <fpage>551</fpage>–<lpage>624</lpage>. <ext-link xlink:href="10.2307/4129957" ext-link-type="doi" xlink:type="simple">https://doi.org/10.2307/4129957</ext-link></mixed-citation></ref><ref id="B36"><mixed-citation xmlns:xlink="http://www.w3.org/1999/xlink" xlink:type="simple"><person-group><name name-style="western"><surname>Rusby</surname><given-names>HH</given-names></name></person-group> (<year>1896</year>) <article-title>An Enumeration of the Plants collected in Bolivia by Miguel Bang - 111.</article-title><source>Memoirs of the Torrey Botanical Club</source><volume>6</volume>: <fpage>1</fpage>–<lpage>130</lpage>. <ext-link xlink:href="https://www.biodiversitylibrary.org/page/31869333" ext-link-type="uri" xlink:type="simple">https://www.biodiversitylibrary.org/page/31869333</ext-link></mixed-citation></ref><ref id="B31"><mixed-citation xmlns:xlink="http://www.w3.org/1999/xlink" xlink:type="simple"><person-group><name name-style="western"><surname>Mildbraed</surname><given-names>GWJ</given-names></name></person-group> (<year>1927</year>) <article-title><tp:taxon-name><tp:taxon-name-part taxon-name-part-type="kingdom">Plantae</tp:taxon-name-part></tp:taxon-name><tp:taxon-name>Tessmannianae</tp:taxon-name> peruvianae 1V.</article-title><source>Notizblatt des Botanischen Gartens und Museums zu Berlin-Dahlem</source><volume>9</volume>(<issue>90</issue>): <fpage>1139</fpage>–<lpage>1160</lpage>. <ext-link xlink:href="10.2307/3994577" ext-link-type="doi" xlink:type="simple">https://doi.org/10.2307/3994577</ext-link></mixed-citation></ref></ref-list></tp:taxon-treatment>
