# Supplementary material for: ﻿Preliminary notes on Justicia (Acanthaceae) in Peru
Source: PhytoKeys. 2025 Jun 16;258:1–123. doi: 10.3897/phytokeys.258.144435 (PMC12239001; doi:10.3897/phytokeys.258.144435)
Supplement: XML Treatment for Justicia angustituba [file phytokeys.258.144435-treatment23.xml]

<!DOCTYPE tp:taxon-treatment
  PUBLIC "-//TaxonX//DTD Taxonomic Treatment Publishing DTD v0 20100105//EN" "tax-treatment-NSO.dtd">
<tp:taxon-treatment xmlns:tp="http://www.plazi.org/taxpub"><tp:treatment-meta><kwd-group><label>Taxon classification</label><kwd>
                <named-content content-type="kingdom">Plantae</named-content>
              </kwd><kwd>
                <named-content content-type="order">Lamiales</named-content>
              </kwd><kwd>
                <named-content content-type="family">Acanthaceae</named-content>
              </kwd></kwd-group><mixed-citation publication-type="journal"><person-group><name><surname>Villanueva-Espinoza</surname><given-names>Rosa</given-names></name><name><surname>Deng</surname><given-names>Yunfei</given-names></name><name><surname>Scotland</surname><given-names>Robert</given-names></name><name><surname>Wood</surname><given-names>John R. I.</given-names></name></person-group><article-title>﻿Preliminary notes on <italic><tp:taxon-name><tp:taxon-name-part taxon-name-part-type="genus" reg="Justicia">Justicia</tp:taxon-name-part></tp:taxon-name></italic> (<tp:taxon-name><tp:taxon-name-part taxon-name-part-type="family">Acanthaceae</tp:taxon-name-part></tp:taxon-name>) in Peru</article-title><source>PhytoKeys</source><day>16</day><month>06</month><year>2025</year><volume>258</volume><fpage>1</fpage><lpage>123</lpage><pub-id pub-id-type="doi">10.3897/phytokeys.258.144435</pub-id></mixed-citation></tp:treatment-meta><tp:nomenclature><label>﻿﻿19.</label><tp:taxon-name>
              <object-id xmlns:xlink="http://www.w3.org/1999/xlink" content-type="arpha" xlink:type="simple">19C53C44-4C74-518E-BB52-803887C96206</object-id>
              <tp:taxon-name-part taxon-name-part-type="genus" reg="Justicia">Justicia</tp:taxon-name-part>
              <tp:taxon-name-part taxon-name-part-type="species" reg="angustituba">angustituba</tp:taxon-name-part>
              <object-id xmlns:xlink="http://www.w3.org/1999/xlink" content-type="ipni" xlink:type="simple">urn:lsid:ipni.org:names:77363411-1</object-id>
            </tp:taxon-name><tp:taxon-authority>J.R.I.Wood &amp; R.Villanueva</tp:taxon-authority><tp:taxon-status xmlns:xlink="http://www.w3.org/1999/xlink" xlink:type="simple">sp. nov.</tp:taxon-status></tp:nomenclature><tp:treatment-sec sec-type="material" id="SECID0E6NDI"><title>Type.</title><p>Peru • Cajamarca, Prov. San Ignacio Dist. Chirinos, Las Juntas, margen derecha del Río Tabaconas, <named-content xmlns:xlink="http://www.w3.org/1999/xlink" content-type="dwc:verbatimCoordinates" xlink:type="simple"><named-content content-type="geo-json" specific-use="{&#34;type&#34;:&#34;Point&#34;,&#34;coordinates&#34;:[-78.766667,-5.350000]}" id="NCID0EIODI" xlink:type="simple">5°21'S, 78°46'W</named-content></named-content>, 550–650 m, 3 Feb. 1996, <italic>J. Campos &amp; O. Diaz</italic> 2380 (holotype F-2235748, isotypes MO-5297086, US-3387861, USM).</p></tp:treatment-sec><tp:treatment-sec sec-type="diagnosis" id="SECID0EPODI"><title>Diagnosis.</title><p>A new species resembling <italic><tp:taxon-name><tp:taxon-name-part taxon-name-part-type="genus" reg="Justicia">Justicia</tp:taxon-name-part><tp:taxon-name-part taxon-name-part-type="species" reg="goudotii">goudotii</tp:taxon-name-part></tp:taxon-name></italic> but the leaves consistently smaller, 2–3 × 0.8–2.4 cm (not 4–12 × 1.5–6 cm), inflorescence terminal (not axillary and terminal), calyx shorter, 6–7 mm (not 8 mm long) and the capsule pubescent (not glabrescent).</p></tp:treatment-sec><tp:treatment-sec sec-type="description" id="SECID0EAPDI"><title>Description.</title><p>Herb to c. 40 cm in height, stems at first decumbent and rooting, then erect, somewhat wiry below, crisped-pubescent above, glabrescent below. Leaves petiolate, small, lamina (1–) 2–3 × 0.8–2.4 cm, ovate, apex acute, base rounded and very shortly decurrent onto the petiole, cystoliths abundant adaxially, both surfaces pubescent but abaxially more densely so, paler, lateral veins 4–5 pairs; petioles 0.2–0.8 cm, pubescent. Inflorescence of subsessile, few-flowered clusters terminal on the branches; peduncles 0–2 mm, hirsute; pedicels 1–2 mm; bracts 10 × 3 mm, narrowly oblong-elliptic, narrowed at both ends, apex acuminate and acute, ciliate on margins and veins; bracteoles linear 3 × 0.5 mm; calyx 4-lobed to base, lobes 8–10 × 1 mm, linear-lanceolate, acuminate, slightly narrowed to base, hirsute; corolla c.1.5 cm long, pink, pubescent, tube c. 10 × 1 mm, slender, cylindrical, upper lip short, deltoid, hooded, subentire, c. 4 mm long, lower lip 3-lobed, the palate with white “herring bone” patterning, the lobes c. 6 × 2.5 mm, oblong, rounded; filaments 2 mm long, glabrous, anther thecae 1.25 × 0.5 mm, oblong, glabrous, lower held at right angles; pollen prolate, 50–54 × 29–30 μm, 2-aperturate, colporate, 2 rows of c. 8–12 of insulae on either side of aperture (Fig. <xref ref-type="fig" rid="F50">50B</xref>); ovary, glabrous. Capsule 10 × 3 mm, clavate, thinly pubescent, 4-seeded; seeds rounded, c. 2 mm diam., smooth, glabrous.</p></tp:treatment-sec><tp:treatment-sec sec-type="Illustration" id="SECID0EKPDI"><title>Illustration.</title><p>Fig. <xref ref-type="fig" rid="F19">19</xref>.</p><fig id="F19" position="float" orientation="portrait"><object-id xmlns:xlink="http://www.w3.org/1999/xlink" content-type="doi" xlink:type="simple">10.3897/phytokeys.258.144435.figure19</object-id><object-id xmlns:xlink="http://www.w3.org/1999/xlink" content-type="arpha" xlink:type="simple">47BEBA2D-508C-53C8-82CE-2C15D002FC9F</object-id><label>Figure 19.</label><caption><p><italic><tp:taxon-name><tp:taxon-name-part taxon-name-part-type="genus" reg="Justicia">Justicia</tp:taxon-name-part><tp:taxon-name-part taxon-name-part-type="species" reg="angustituba">angustituba</tp:taxon-name-part></tp:taxon-name></italic><bold>A</bold> habit <bold>B</bold> detail of stem <bold>C</bold> bract <bold>D</bold> bracteole <bold>E</bold> calyx <bold>F</bold> corolla <bold>G</bold> anther <bold>H</bold> exterior of capsule valve <bold>J</bold> interior of capsule valve; K seed. Drawn from <italic>Campos &amp; Diaz</italic> 2380 by Margaret Tebbs.</p></caption><graphic xmlns:xlink="http://www.w3.org/1999/xlink" xlink:href="phytokeys-258-001_article-144435__-g019.jpg" position="float" orientation="portrait" xlink:type="simple" id="oo_1354132.jpg"><uri content-type="original_file" xlink:type="simple">https://binary.pensoft.net/fig/1354132</uri></graphic></fig></tp:treatment-sec><tp:treatment-sec sec-type="etymology" id="SECID0EARDI"><title>Etymology.</title><p>This species is given the epithet “<italic>angustituba</italic>” because of its distinctively slender corolla tube.</p></tp:treatment-sec><tp:treatment-sec sec-type="phenology" id="SECID0EIRDI"><title>Phenology.</title><p>Found in flower in February and June.</p></tp:treatment-sec><tp:treatment-sec sec-type="habitat" id="SECID0ENRDI"><title>Habitat.</title><p>Secondary woodland, 450–650 m.</p></tp:treatment-sec><tp:treatment-sec sec-type="distribution" id="SECID0ESRDI"><title>Distribution.</title><p>Endemic to San Ignacio Province in Cajamarca Department, Peru. Fig. <xref ref-type="fig" rid="F59">59</xref>.</p></tp:treatment-sec><tp:treatment-sec sec-type="material" id="SECID0E3RDI"><title>Material examined.</title><p><bold>Peru</bold> • <bold>Cajamarca</bold>: Prov. San Ignacio, Dist. Chirinos, Las Juntas, the type collection; • ibid., Las Juntas, <named-content xmlns:xlink="http://www.w3.org/1999/xlink" content-type="dwc:verbatimCoordinates" xlink:type="simple"><named-content content-type="geo-json" specific-use="{&#34;type&#34;:&#34;Point&#34;,&#34;coordinates&#34;:[-78.782778,-5.380000]}" id="NCID0EJSDI" xlink:type="simple">5°22'48"S, 78°46'58"W</named-content></named-content>, 450 m, 1 June 2000, <italic>R. Rojas et al.</italic> 0892 (MO).</p></tp:treatment-sec><tp:treatment-sec><!--Section generated to contain objects referenced in tp:taxon-treatment.--><fig id="F50" position="float" orientation="portrait"><object-id xmlns:xlink="http://www.w3.org/1999/xlink" content-type="doi" xlink:type="simple">10.3897/phytokeys.258.144435.figure50</object-id><object-id xmlns:xlink="http://www.w3.org/1999/xlink" content-type="arpha" xlink:type="simple">178D14D3-E217-5B38-881A-4F9946424329</object-id><label>Figure 50.</label><caption><p>Pollen images <bold>A</bold><italic><tp:taxon-name><tp:taxon-name-part taxon-name-part-type="genus" reg="Justicia">Justicia</tp:taxon-name-part><tp:taxon-name-part taxon-name-part-type="species" reg="radicans">radicans</tp:taxon-name-part></tp:taxon-name></italic> (<italic>Azevedo</italic> 147) <bold>B</bold><italic><tp:taxon-name><tp:taxon-name-part taxon-name-part-type="genus" reg="Justicia">J.</tp:taxon-name-part><tp:taxon-name-part taxon-name-part-type="species" reg="angustituba">angustituba</tp:taxon-name-part></tp:taxon-name></italic> (<italic>Campos &amp; Diaz</italic> 2380) <bold>C</bold><italic><tp:taxon-name><tp:taxon-name-part taxon-name-part-type="genus" reg="Justicia">J.</tp:taxon-name-part><tp:taxon-name-part taxon-name-part-type="species" reg="reginaldii">reginaldii</tp:taxon-name-part></tp:taxon-name></italic> (<italic>Ferreyra</italic> 7070) <bold>D</bold><italic><tp:taxon-name><tp:taxon-name-part taxon-name-part-type="genus" reg="Justicia">J.</tp:taxon-name-part><tp:taxon-name-part taxon-name-part-type="species" reg="baguensis">baguensis</tp:taxon-name-part></tp:taxon-name></italic> (<italic>Van der Werff</italic> 14633) <bold>E</bold><italic><tp:taxon-name><tp:taxon-name-part taxon-name-part-type="genus" reg="Justicia">J.</tp:taxon-name-part><tp:taxon-name-part taxon-name-part-type="species" reg="cajamarcensis">cajamarcensis</tp:taxon-name-part></tp:taxon-name></italic> (<italic>Woytkowski</italic> 5671) <bold>F</bold><italic><tp:taxon-name><tp:taxon-name-part taxon-name-part-type="genus" reg="Justicia">J.</tp:taxon-name-part><tp:taxon-name-part taxon-name-part-type="species" reg="tenuiflora">tenuiflora</tp:taxon-name-part></tp:taxon-name></italic> (<italic>Azevedo</italic> 281). Scale bars: 10 μm.</p></caption><graphic xmlns:xlink="http://www.w3.org/1999/xlink" xlink:href="phytokeys-258-001_article-144435__-g050.jpg" position="float" orientation="portrait" xlink:type="simple" id="oo_1354165.jpg"><uri content-type="original_file" xlink:type="simple">https://binary.pensoft.net/fig/1354165</uri></graphic></fig><fig id="F59" position="float" orientation="portrait"><object-id xmlns:xlink="http://www.w3.org/1999/xlink" content-type="doi" xlink:type="simple">10.3897/phytokeys.258.144435.figure59</object-id><object-id xmlns:xlink="http://www.w3.org/1999/xlink" content-type="arpha" xlink:type="simple">B315B823-4DFA-5AEC-8771-32044CA46735</object-id><label>Figure 59.</label><caption><p>Distribution of <italic><tp:taxon-name><tp:taxon-name-part taxon-name-part-type="genus" reg="Justicia">Justicia</tp:taxon-name-part><tp:taxon-name-part taxon-name-part-type="species" reg="ramulosa">ramulosa</tp:taxon-name-part></tp:taxon-name></italic> (purple squares), <italic><tp:taxon-name><tp:taxon-name-part taxon-name-part-type="genus" reg="Justicia">J.</tp:taxon-name-part><tp:taxon-name-part taxon-name-part-type="species" reg="radicans">radicans</tp:taxon-name-part></tp:taxon-name></italic> (yellow polygons) and <italic><tp:taxon-name><tp:taxon-name-part taxon-name-part-type="genus" reg="Justicia">J.</tp:taxon-name-part><tp:taxon-name-part taxon-name-part-type="species" reg="angustituba">angustituba</tp:taxon-name-part></tp:taxon-name></italic> (red circle) in Peru.</p></caption><graphic xmlns:xlink="http://www.w3.org/1999/xlink" xlink:href="phytokeys-258-001_article-144435__-g059.jpg" position="float" orientation="portrait" xlink:type="simple" id="oo_1354174.jpg"><uri content-type="original_file" xlink:type="simple">https://binary.pensoft.net/fig/1354174</uri></graphic></fig></tp:treatment-sec></tp:taxon-treatment>
