# Supplementary material for: ﻿Preliminary notes on Justicia (Acanthaceae) in Peru
Source: PhytoKeys. 2025 Jun 16;258:1–123. doi: 10.3897/phytokeys.258.144435 (PMC12239001; doi:10.3897/phytokeys.258.144435)
Supplement: XML Treatment for Justicia riedeliana [file phytokeys.258.144435-treatment24.xml]

<!DOCTYPE tp:taxon-treatment
  PUBLIC "-//TaxonX//DTD Taxonomic Treatment Publishing DTD v0 20100105//EN" "tax-treatment-NSO.dtd">
<tp:taxon-treatment xmlns:tp="http://www.plazi.org/taxpub"><tp:treatment-meta><kwd-group><label>Taxon classification</label><kwd>
                <named-content content-type="kingdom">Plantae</named-content>
              </kwd><kwd>
                <named-content content-type="order">Lamiales</named-content>
              </kwd><kwd>
                <named-content content-type="family">Acanthaceae</named-content>
              </kwd></kwd-group><mixed-citation publication-type="journal"><person-group><name><surname>Villanueva-Espinoza</surname><given-names>Rosa</given-names></name><name><surname>Deng</surname><given-names>Yunfei</given-names></name><name><surname>Scotland</surname><given-names>Robert</given-names></name><name><surname>Wood</surname><given-names>John R. I.</given-names></name></person-group><article-title>﻿Preliminary notes on <italic><tp:taxon-name><tp:taxon-name-part taxon-name-part-type="genus" reg="Justicia">Justicia</tp:taxon-name-part></tp:taxon-name></italic> (<tp:taxon-name><tp:taxon-name-part taxon-name-part-type="family">Acanthaceae</tp:taxon-name-part></tp:taxon-name>) in Peru</article-title><source>PhytoKeys</source><day>16</day><month>06</month><year>2025</year><volume>258</volume><fpage>1</fpage><lpage>123</lpage><pub-id pub-id-type="doi">10.3897/phytokeys.258.144435</pub-id></mixed-citation></tp:treatment-meta><tp:nomenclature><label>20.</label><tp:taxon-name>
              <object-id xmlns:xlink="http://www.w3.org/1999/xlink" content-type="arpha" xlink:type="simple">F53B8CC1-4A83-51E8-9165-67B764D1E152</object-id>
              <tp:taxon-name-part taxon-name-part-type="genus" reg="Justicia">Justicia</tp:taxon-name-part>
              <tp:taxon-name-part taxon-name-part-type="species" reg="riedeliana">riedeliana</tp:taxon-name-part>
            </tp:taxon-name><tp:taxon-authority>(Nees) V.A.W. Graham, Kew Bull. 43(4): 605. 1988. (Graham 1988: 605)</tp:taxon-authority><tp:nomenclature-citation-list><tp:nomenclature-citation><tp:taxon-name>
                  <tp:taxon-name-part taxon-name-part-type="genus" reg="Simonisia">Simonisia</tp:taxon-name-part>
                  <tp:taxon-name-part taxon-name-part-type="species" reg="riedeliana">riedeliana</tp:taxon-name-part>
                </tp:taxon-name><comment>Nees, Flora Bras. 9: 145. 1847. (<xref ref-type="bibr" rid="B34">Nees 1847a</xref>: 145) Type. BRAZIL. Río Madeira, <italic>Riedel</italic> 1332 (lectotype GZU000250368, designated here, isolectotype LE?, n.v., NY-00278265, US-2880507, fragment).</comment></tp:nomenclature-citation><tp:nomenclature-citation><tp:taxon-name>
                  <tp:taxon-name-part taxon-name-part-type="genus" reg="Chaetochlamys">Chaetochlamys</tp:taxon-name-part>
                  <tp:taxon-name-part taxon-name-part-type="species" reg="macrosiphon">macrosiphon</tp:taxon-name-part>
                </tp:taxon-name><comment>Lindau, Bull. Herb. Boissier 3: 490. 1895. (<xref ref-type="bibr" rid="B24">Lindau 1895</xref>: 490) Type. BOLIVIA. Between Cochabamba and Chimore, <italic>Kuntze</italic> s.n. (presumed holotype B†, photo of holotype FOBN008899, lectotype US-00137244 (Cat. No.701835), designated by <xref ref-type="bibr" rid="B50">Wasshausen and Wood 2004</xref>: 74, isolectotypes NY-00311862, NY-00311863).</comment></tp:nomenclature-citation><tp:nomenclature-citation><tp:taxon-name>
                  <tp:taxon-name-part taxon-name-part-type="genus" reg="Justicia">Justicia</tp:taxon-name-part>
                  <tp:taxon-name-part taxon-name-part-type="species" reg="macrosiphon">macrosiphon</tp:taxon-name-part>
                </tp:taxon-name><comment>(Nees) V.A.W. Graham, Kew Bull. 43(4): 605. 1988. (<xref ref-type="bibr" rid="B12">Graham 1988</xref>: 605)</comment></tp:nomenclature-citation><tp:nomenclature-citation><tp:taxon-name>
                  <tp:taxon-name-part taxon-name-part-type="genus" reg="Beloperone">Beloperone</tp:taxon-name-part>
                  <tp:taxon-name-part taxon-name-part-type="species" reg="bangii">bangii</tp:taxon-name-part>
                </tp:taxon-name><comment>Rusby, Mem. Torrey Bot Club 6: 104. 1896. (<xref ref-type="bibr" rid="B36">Rusby 1896</xref>: 104) Type. BOLIVIA. Cochabamba, <italic>M. Bang</italic> 1224 (holotype NY-00278981, isotypes BM-000617754, BR-0000008424488, CAS-0000978, E-00346889, F-0077563F, GH-00093730, K-000529352, M-0186155, MO-716326, NY-00431317, PH-00007733, US-00478553, WIS-v0256365WIS).</comment></tp:nomenclature-citation></tp:nomenclature-citation-list></tp:nomenclature><tp:treatment-sec sec-type="material" id="SECID0ETWDI"><title>Type.</title><p>Based on <italic><tp:taxon-name><tp:taxon-name-part taxon-name-part-type="genus" reg="Simonisia">Simonisia</tp:taxon-name-part><tp:taxon-name-part taxon-name-part-type="species" reg="riedeliana">riedeliana</tp:taxon-name-part></tp:taxon-name></italic> Nees</p></tp:treatment-sec><tp:treatment-sec sec-type="description" id="SECID0EEXDI"><title>Description.</title><p>Subshrub 40–60 cm high, stems glabrous. Leaves petiolate, lamina mostly 7–15 × 3–6.5 cm, elliptic, apex shortly acuminate, base, abruptly narrowed then attenuate and decurrent on the petiole, lateral veins c. 7 pairs, glabrous; petioles up to 4 cm. Inflorescence of short dense axillary and terminal spikes, c. 3–5 cm long; bracts and bracteoles linear-setaceous 2.5–4 × 0.1 cm, puberulent; calyx subequally 5-lobed to base, lobes 14–17 × 1.5–2 mm, lanceolate, finely acuminate, puberulent; corolla pubescent, 2-lipped, basal cylindrical tube 30–40 × 2 mm, white, widened slightly in upper 5 mm, lips pink, upper lip lanceolate, commonly recurved, 10–15 mm long, lower lip with “herring bone” patterning, 3-lobed, 12–20 mm long, deeply 3-lobed, lobes obovate, rounded, 13–17 × 7–12 mm; anther thecae strongly superposed, 2 × 0.75 mm, separated by c. 1 mm, parallel, the lower with a short basal appendage. Capsule 20 × 6 mm, woody, puberulent, clavate, 4-seeded; seeds smooth.</p></tp:treatment-sec><tp:treatment-sec sec-type="Illustration" id="SECID0EJXDI"><title>Illustration.</title><p>Fig. <xref ref-type="fig" rid="F20">20C, D</xref>.</p><fig id="F20" position="float" orientation="portrait"><object-id xmlns:xlink="http://www.w3.org/1999/xlink" content-type="doi" xlink:type="simple">10.3897/phytokeys.258.144435.figure20</object-id><object-id xmlns:xlink="http://www.w3.org/1999/xlink" content-type="arpha" xlink:type="simple">3E99FC5B-98DD-5306-B942-372526A67D73</object-id><label>Figure 20.</label><caption><p>Photographs of <bold>A, B</bold><italic><tp:taxon-name><tp:taxon-name-part taxon-name-part-type="genus" reg="Justicia">Justicia</tp:taxon-name-part><tp:taxon-name-part taxon-name-part-type="species" reg="rusbyi">rusbyi</tp:taxon-name-part></tp:taxon-name></italic> (<italic>Villanueva</italic> 1062) Note relatively stout, characteristically bent corolla tube <bold>C, D</bold><italic><tp:taxon-name><tp:taxon-name-part taxon-name-part-type="genus" reg="Justicia">Justicia</tp:taxon-name-part><tp:taxon-name-part taxon-name-part-type="species" reg="riedeliana">riedeliana</tp:taxon-name-part></tp:taxon-name></italic> Note slender, straight, cylindrical corolla tube. <bold>A</bold>–<bold>B</bold> Rosa Villanueva, <bold>C</bold>–<bold>D</bold> Modesto Zarate.</p></caption><graphic xmlns:xlink="http://www.w3.org/1999/xlink" xlink:href="phytokeys-258-001_article-144435__-g020.jpg" position="float" orientation="portrait" xlink:type="simple" id="oo_1354133.jpg"><uri content-type="original_file" xlink:type="simple">https://binary.pensoft.net/fig/1354133</uri></graphic></fig></tp:treatment-sec><tp:treatment-sec sec-type="phenology" id="SECID0EEZDI"><title>Phenology.</title><p>Flowering from April to October.</p></tp:treatment-sec><tp:treatment-sec sec-type="habitat" id="SECID0EJZDI"><title>Habitat.</title><p>Lowland rainforest up to c. 600 m.</p></tp:treatment-sec><tp:treatment-sec sec-type="distribution" id="SECID0EOZDI"><title>Distribution.</title><p>Southern Amazon basin in Bolivia, Brazil, Bolivia and Peru, where it is restricted to Madre de Dios and Ucayali. Fig. <xref ref-type="fig" rid="F60">60</xref>.</p></tp:treatment-sec><tp:treatment-sec sec-type="material" id="SECID0EYZDI"><title>Material examined.</title><p><bold>Peru</bold> • <bold>Madre de Dios</bold>: Explorer´s Inn, 39 km SW. of Puerto Maldonado, near the confluence of Río Tambopata and Río La Torre, <named-content xmlns:xlink="http://www.w3.org/1999/xlink" content-type="dwc:verbatimCoordinates" xlink:type="simple"><named-content content-type="geo-json" specific-use="{&#34;type&#34;:&#34;Point&#34;,&#34;coordinates&#34;:[-69.333333,-12.833333]}" id="NCID0EF1DI" xlink:type="simple">12°50'S, 69°20'W</named-content></named-content>, 8 July 1987, <italic>S.F. Smith et al.</italic> 911 (US, USM); • ibid., Laguna Tres Chimbadas 1 km al Río Tambopata, <named-content xmlns:xlink="http://www.w3.org/1999/xlink" content-type="dwc:verbatimCoordinates" xlink:type="simple"><named-content content-type="geo-json" specific-use="{&#34;type&#34;:&#34;Point&#34;,&#34;coordinates&#34;:[-69.332500,-12.787333]}" id="NCID0EP1DI" xlink:type="simple">12°47.24'S, 69°19.95'W</named-content></named-content>, 200 m, 9 July 1998 <italic>F.A. Michelangeli</italic> 472 (USM). Prov. Tambopata, road to Tambopata, N. of Puerto Maldonado, 250 m, 21 April 1977, <italic>Al. Gentry et al.</italic> 19577 (F, US); • ibid., small tributary of Río Madre de Dios, 1 hour below Puerto Maldonado, 250 m, 22 April 1977, <italic>Al. Gentry et al.</italic> 19651 (US); • ibid., Tambopata Nature Reserve, <named-content xmlns:xlink="http://www.w3.org/1999/xlink" content-type="dwc:verbatimCoordinates" xlink:type="simple"><named-content content-type="geo-json" specific-use="{&#34;type&#34;:&#34;Point&#34;,&#34;coordinates&#34;:[-69.283333,-12.816667]}" id="NCID0E41DI" xlink:type="simple">12°49'S, 69°17'W</named-content></named-content>, 260 m, 7 May 1980, <italic>P.J. Barbour</italic> 5164 (US); • ibid., along main trail to Lago Cocacocha, 280 m, 6 Oct. 1981, <italic>V.A. Funk</italic> 3327 (US); • ibid., Ríos Torre y Tambopata, <named-content xmlns:xlink="http://www.w3.org/1999/xlink" content-type="dwc:verbatimCoordinates" xlink:type="simple"><named-content content-type="geo-json" specific-use="{&#34;type&#34;:&#34;Point&#34;,&#34;coordinates&#34;:[-69.666667,-12.816667]}" id="NCID0EJ2DI" xlink:type="simple">12°49'S, 69°40'W</named-content></named-content>, 270 m, 21 July 1984, <italic>Al. Gentry et al.</italic> 51062 (US, USM); • ibid., 30 km by air SSW Puerto Maldonado at effluence of Río La Torre (Río D’Orbigny), Río Tambopata, 22 May 1986, <italic>V.A. Funk et al.</italic> 8102 (US); • ibid., Sonene, <named-content xmlns:xlink="http://www.w3.org/1999/xlink" content-type="dwc:verbatimCoordinates" xlink:type="simple"><named-content content-type="geo-json" specific-use="{&#34;type&#34;:&#34;Point&#34;,&#34;coordinates&#34;:[-68.710833,-12.560139]}" id="NCID0EV2DI" xlink:type="simple">12°33'36.5"S, 68°42'39.0"W</named-content></named-content>, 200 m, 14 May 1999, <italic>P. Nuñez et al.</italic> 25751 (CUZ); • ibid., Los Amigos Biological Station, Madre de Dios river, 167 m, 20 Sept. 2004, <italic>A. Maceda</italic> 1576 (BRIT); • ibid., Dist. Tambopata, 39 km, SW of Puerto Maldonado, <named-content xmlns:xlink="http://www.w3.org/1999/xlink" content-type="dwc:verbatimCoordinates" xlink:type="simple"><named-content content-type="geo-json" specific-use="{&#34;type&#34;:&#34;Point&#34;,&#34;coordinates&#34;:[-69.333333,-12.833333]}" id="NCID0EB3DI" xlink:type="simple">12°50'S, 69°20'W</named-content></named-content>, 11 July 1987, <italic>S.F. Smith et al</italic>. 963 (F, K, U, US, USM); • ibid., Tambopata Nature Reserve, <named-content xmlns:xlink="http://www.w3.org/1999/xlink" content-type="dwc:verbatimCoordinates" xlink:type="simple"><named-content content-type="geo-json" specific-use="{&#34;type&#34;:&#34;Point&#34;,&#34;coordinates&#34;:[-69.283333,-12.250000]}" id="NCID0EL3DI" xlink:type="simple">12°15'S, 69°17'W</named-content></named-content>, 260 m, 6 Oct. 1993, <italic>F. Cornejo et al</italic>. 1231(MOL); • ibid., El Castañal, <named-content xmlns:xlink="http://www.w3.org/1999/xlink" content-type="dwc:verbatimCoordinates" xlink:type="simple"><named-content content-type="geo-json" specific-use="{&#34;type&#34;:&#34;Point&#34;,&#34;coordinates&#34;:[-69.259444,-12.641444]}" id="NCID0EV3DI" xlink:type="simple">12°38'29.2’'S, 69°15'34"W</named-content></named-content>, 240 m, 18 Aug. 2002, <italic>G. Gonzales</italic> 34 (HAG); • ibid., Isuyama, <named-content xmlns:xlink="http://www.w3.org/1999/xlink" content-type="dwc:verbatimCoordinates" xlink:type="simple"><named-content content-type="geo-json" specific-use="{&#34;type&#34;:&#34;Point&#34;,&#34;coordinates&#34;:[-69.183333,-12.616667]}" id="NCID0E63DI" xlink:type="simple">12°37'S, 69°11'W</named-content></named-content>, 220 m, 20 June 2003, <italic>A. Colquesaña</italic> 35 (HAG); • ibid., Dist. Las Piedras, Cuzco Amazónico, <named-content xmlns:xlink="http://www.w3.org/1999/xlink" content-type="dwc:verbatimCoordinates" xlink:type="simple"><named-content content-type="geo-json" specific-use="{&#34;type&#34;:&#34;Point&#34;,&#34;coordinates&#34;:[-69.050000,-12.483333]}" id="NCID0EJ4DI" xlink:type="simple">12°29'S, 69°03'W</named-content></named-content>, 14 Sept. 1991, <italic>M Timaná &amp; A. Rubio</italic> 2271 (CUZ). • <bold>Ucayali</bold>: Prov. Coronel Portillo, Iparia, Cuenca del Río Iparia, afluente del Río Ucayali, <named-content xmlns:xlink="http://www.w3.org/1999/xlink" content-type="dwc:verbatimCoordinates" xlink:type="simple"><named-content content-type="geo-json" specific-use="{&#34;type&#34;:&#34;Point&#34;,&#34;coordinates&#34;:[-74.489722,-9.360556]}" id="NCID0EV4DI" xlink:type="simple">9°21'38"S, 74°29'23"W</named-content></named-content>, 240 m, 25 July 2007, <italic>J.G. Graham &amp; J. Schunke</italic> 4342 (MOL, US).</p></tp:treatment-sec><tp:treatment-sec sec-type="Lectotypifications" id="SECID0E34DI"><title>Lectotypifications.</title><p>Nees cited two collections as syntypes of <italic><tp:taxon-name><tp:taxon-name-part taxon-name-part-type="genus" reg="Simonisia">Simonisia</tp:taxon-name-part><tp:taxon-name-part taxon-name-part-type="species" reg="riedeliana">riedeliana</tp:taxon-name-part></tp:taxon-name></italic>, <italic>Riedel</italic> s.n from the Río Madeira and <italic>Poeppig</italic> s.n. from Maynas, both present in Nees’ own herbarium currently at GRAZ. Although the Poeppig specimen from Maynas is much the better of the two, Nees considered it as atypical commenting “specimen fructiferum bracteis bracteolisque maximis” contemplating treating it (in sched.) as "var. <tp:taxon-name><tp:taxon-name-part taxon-name-part-type="genus" reg="Simonisia"/><tp:taxon-name-part taxon-name-part-type="species" reg="riedeliana"/><tp:taxon-name-part taxon-name-part-type="variety" reg="grandibractea">grandibractea</tp:taxon-name-part></tp:taxon-name>. Consequently, it seems best to exclude this from consideration as lectotype. The cited locality (Maynas) is also odd as this species has not been rediscovered in Loreto or San Martin.</p></tp:treatment-sec><tp:treatment-sec><!--Section generated to contain objects referenced in tp:taxon-treatment.--><fig id="F60" position="float" orientation="portrait"><object-id xmlns:xlink="http://www.w3.org/1999/xlink" content-type="doi" xlink:type="simple">10.3897/phytokeys.258.144435.figure60</object-id><object-id xmlns:xlink="http://www.w3.org/1999/xlink" content-type="arpha" xlink:type="simple">D110B3C2-34D6-501B-99A8-3400FC10FCAB</object-id><label>Figure 60.</label><caption><p>Distribution of <italic><tp:taxon-name><tp:taxon-name-part taxon-name-part-type="genus" reg="Justicia">Justicia</tp:taxon-name-part><tp:taxon-name-part taxon-name-part-type="species" reg="riedeliana">riedeliana</tp:taxon-name-part></tp:taxon-name></italic> (blue circles), <italic><tp:taxon-name><tp:taxon-name-part taxon-name-part-type="genus" reg="Justicia">J.</tp:taxon-name-part><tp:taxon-name-part taxon-name-part-type="species" reg="sprucei">sprucei</tp:taxon-name-part></tp:taxon-name></italic> (yellow square), <italic><tp:taxon-name><tp:taxon-name-part taxon-name-part-type="genus" reg="Justicia">J.</tp:taxon-name-part><tp:taxon-name-part taxon-name-part-type="species" reg="longibracteata">longibracteata</tp:taxon-name-part></tp:taxon-name></italic> (purple polygons) and <italic><tp:taxon-name><tp:taxon-name-part taxon-name-part-type="genus" reg="Justicia">J.</tp:taxon-name-part><tp:taxon-name-part taxon-name-part-type="species" reg="rusbyi">rusbyi</tp:taxon-name-part></tp:taxon-name></italic> (red triangles) in Peru.</p></caption><graphic xmlns:xlink="http://www.w3.org/1999/xlink" xlink:href="phytokeys-258-001_article-144435__-g060.jpg" position="float" orientation="portrait" xlink:type="simple" id="oo_1354175.jpg"><uri content-type="original_file" xlink:type="simple">https://binary.pensoft.net/fig/1354175</uri></graphic></fig></tp:treatment-sec><ref-list><ref id="B34"><mixed-citation xmlns:xlink="http://www.w3.org/1999/xlink" xlink:type="simple"><person-group><name name-style="western"><surname>Nees von Esenbeck</surname><given-names>CGE</given-names></name></person-group> (<year>1847b</year>) <article-title><tp:taxon-name><tp:taxon-name-part taxon-name-part-type="family">Acanthaceae</tp:taxon-name-part></tp:taxon-name>. In: Candolle A de (Ed.</article-title><source>) Prodromus Systematis Naturalis Regni Vegetabilis</source><volume>11</volume>: <fpage>46</fpage>–<lpage>519</lpage>. <ext-link xlink:href="https://www.biodiversitylibrary.org/item/7160#" ext-link-type="uri" xlink:type="simple">https://www.biodiversitylibrary.org/item/7160#</ext-link></mixed-citation></ref><ref id="B24"><mixed-citation xmlns:xlink="http://www.w3.org/1999/xlink" xlink:type="simple"><person-group><name name-style="western"><surname>Lindau</surname><given-names>G</given-names></name></person-group> (<year>1895</year>) <article-title><tp:taxon-name><tp:taxon-name-part taxon-name-part-type="family">Acanthaceae</tp:taxon-name-part></tp:taxon-name> Americanae.</article-title><source>Bulletin de l’Herbier Boissier</source><volume>3</volume>: <fpage>475</fpage>–<lpage>493</lpage>. <ext-link xlink:href="https://www.biodiversitylibrary.org/page/33964359" ext-link-type="uri" xlink:type="simple">https://www.biodiversitylibrary.org/page/33964359</ext-link></mixed-citation></ref><ref id="B50"><mixed-citation xmlns:xlink="http://www.w3.org/1999/xlink" xlink:type="simple"><person-group><name name-style="western"><surname>Wasshausen</surname><given-names>DC</given-names></name><name name-style="western"><surname>Wood</surname><given-names>JRI</given-names></name></person-group> (<year>2004</year>) <article-title><tp:taxon-name><tp:taxon-name-part taxon-name-part-type="family">Acanthaceae</tp:taxon-name-part></tp:taxon-name> of Bolivia.</article-title><source>Contributions from the United States National Herbarium</source><volume>49</volume>: <fpage>1</fpage>–<lpage>152</lpage>.</mixed-citation></ref><ref id="B12"><mixed-citation xmlns:xlink="http://www.w3.org/1999/xlink" xlink:type="simple"><person-group><name name-style="western"><surname>Graham</surname><given-names>VAW</given-names></name></person-group> (<year>1988</year>) <article-title>Delimitation and infrageneric classification of <italic><tp:taxon-name><tp:taxon-name-part taxon-name-part-type="genus">Justicia</tp:taxon-name-part></tp:taxon-name></italic> (<tp:taxon-name><tp:taxon-name-part taxon-name-part-type="family">Acanthaceae</tp:taxon-name-part></tp:taxon-name>).</article-title><source>Kew Bulletin</source><volume>43</volume>: <fpage>551</fpage>–<lpage>624</lpage>. <ext-link xlink:href="10.2307/4129957" ext-link-type="doi" xlink:type="simple">https://doi.org/10.2307/4129957</ext-link></mixed-citation></ref><ref id="B36"><mixed-citation xmlns:xlink="http://www.w3.org/1999/xlink" xlink:type="simple"><person-group><name name-style="western"><surname>Rusby</surname><given-names>HH</given-names></name></person-group> (<year>1896</year>) <article-title>An Enumeration of the Plants collected in Bolivia by Miguel Bang - 111.</article-title><source>Memoirs of the Torrey Botanical Club</source><volume>6</volume>: <fpage>1</fpage>–<lpage>130</lpage>. <ext-link xlink:href="https://www.biodiversitylibrary.org/page/31869333" ext-link-type="uri" xlink:type="simple">https://www.biodiversitylibrary.org/page/31869333</ext-link></mixed-citation></ref></ref-list></tp:taxon-treatment>
