# Supplementary material for: ﻿Preliminary notes on Justicia (Acanthaceae) in Peru
Source: PhytoKeys. 2025 Jun 16;258:1–123. doi: 10.3897/phytokeys.258.144435 (PMC12239001; doi:10.3897/phytokeys.258.144435)
Supplement: XML Treatment for Justicia sprucei [file phytokeys.258.144435-treatment25.xml]

<!DOCTYPE tp:taxon-treatment
  PUBLIC "-//TaxonX//DTD Taxonomic Treatment Publishing DTD v0 20100105//EN" "tax-treatment-NSO.dtd">
<tp:taxon-treatment xmlns:tp="http://www.plazi.org/taxpub"><tp:treatment-meta><kwd-group><label>Taxon classification</label><kwd>
                <named-content content-type="kingdom">Plantae</named-content>
              </kwd><kwd>
                <named-content content-type="order">Lamiales</named-content>
              </kwd><kwd>
                <named-content content-type="family">Acanthaceae</named-content>
              </kwd></kwd-group><mixed-citation publication-type="journal"><person-group><name><surname>Villanueva-Espinoza</surname><given-names>Rosa</given-names></name><name><surname>Deng</surname><given-names>Yunfei</given-names></name><name><surname>Scotland</surname><given-names>Robert</given-names></name><name><surname>Wood</surname><given-names>John R. I.</given-names></name></person-group><article-title>﻿Preliminary notes on <italic><tp:taxon-name><tp:taxon-name-part taxon-name-part-type="genus" reg="Justicia">Justicia</tp:taxon-name-part></tp:taxon-name></italic> (<tp:taxon-name><tp:taxon-name-part taxon-name-part-type="family">Acanthaceae</tp:taxon-name-part></tp:taxon-name>) in Peru</article-title><source>PhytoKeys</source><day>16</day><month>06</month><year>2025</year><volume>258</volume><fpage>1</fpage><lpage>123</lpage><pub-id pub-id-type="doi">10.3897/phytokeys.258.144435</pub-id></mixed-citation></tp:treatment-meta><tp:nomenclature><label>﻿﻿21.</label><tp:taxon-name>
              <object-id xmlns:xlink="http://www.w3.org/1999/xlink" content-type="arpha" xlink:type="simple">D6E544FC-4975-5F7A-801A-212C3412C8B2</object-id>
              <tp:taxon-name-part taxon-name-part-type="genus" reg="Justicia">Justicia</tp:taxon-name-part>
              <tp:taxon-name-part taxon-name-part-type="species" reg="sprucei">sprucei</tp:taxon-name-part>
            </tp:taxon-name><tp:taxon-authority>V.A.W. Graham, Kew Bull. 43(4): 606. 1988. (Graham 1988: 606)</tp:taxon-authority><tp:nomenclature-citation-list><tp:nomenclature-citation><tp:taxon-name>
                  <tp:taxon-name-part taxon-name-part-type="genus" reg="Chaetochlamys">Chaetochlamys</tp:taxon-name-part>
                  <tp:taxon-name-part taxon-name-part-type="species" reg="ciliata">ciliata</tp:taxon-name-part>
                </tp:taxon-name><comment>Lindau, Bull. Herb. Boissier 5(8): 677. 1897. (<xref ref-type="bibr" rid="B25">Lindau 1897</xref>: 677) Type. BRAZIL. Para, Santorem, <italic>Spruce</italic> s.n. (holotype B†, photo of holotype F0BN008898, lectotype K-000529280, designated by <xref ref-type="bibr" rid="B50">Wasshausen and Wood (2004</xref>:77) with second step lectotypification here as the original lectotypification did not specify sheet, isolectotypes BM-000992629, E-00132480, K, NY-00311860, OXF-00009053).</comment></tp:nomenclature-citation></tp:nomenclature-citation-list></tp:nomenclature><tp:treatment-sec sec-type="material" id="SECID0ECBAK"><title>Type.</title><p>Based on <italic><tp:taxon-name><tp:taxon-name-part taxon-name-part-type="genus" reg="Chaetochlamys">Chaetochlamys</tp:taxon-name-part><tp:taxon-name-part taxon-name-part-type="species" reg="ciliata">ciliata</tp:taxon-name-part></tp:taxon-name></italic> Lindau</p></tp:treatment-sec><tp:treatment-sec sec-type="description" id="SECID0ETBAK"><title>Description.</title><p>Herb reaching c. 1 m in height, stems bifariously puberulent. Leaves shortly petiolate, lamina 6–15 × 2–4 cm, oblong, long-acuminate, base attenuate, glabrous except for the veins; petioles 0–12 mm. Inflorescence subcapitate arising from the uppermost leaf axils, the heads often restricted to a terminal pair subtended by reduced leaves; peduncles very short, 2–8 mm; bracts 12–15 × 2 mm, lanceolate, acuminate, long-ciliate with white hairs; bracteoles similar but narrower; calyx 5-lobed, lobes 8–10 × 1 mm, lanceolate, finely acuminate, ciliate; corolla c. 35 mm long, white to pale purple, puberulent, the tube c. 2.5 cm long with a slightly bulbous base, then narrowed to c. 2 mm before gradually widening after 15 mm, lower lip with rounded lobes 6–7 × 6–8 mm; anther thecae superposed, oblong, parallel, 3 × 1 mm, the lower with a short basal appendage. Capsule 15 × 3–4 mm, ellipsoid with a long sterile base; seeds glabrous, smooth.</p></tp:treatment-sec><tp:treatment-sec sec-type="phenology" id="SECID0EYBAK"><title>Phenology.</title><p>Found in flower in May.</p></tp:treatment-sec><tp:treatment-sec sec-type="habitat" id="SECID0E4BAK"><title>Habitat.</title><p>Lowland rain forest often near streams.</p></tp:treatment-sec><tp:treatment-sec sec-type="distribution" id="SECID0ECCAK"><title>Distribution.</title><p>Amazonian Brazil extending southwards to Rondonia, northern Bolivia and southwestern Peru and northwards into French Guyana; apparently uncommon. A new record for Peru. Fig. <xref ref-type="fig" rid="F60">60</xref>.</p></tp:treatment-sec><tp:treatment-sec sec-type="material" id="SECID0EMCAK"><title>Material examined.</title><p><bold>Peru</bold> • <bold>Madre de Dios</bold>: Prov. Tahuamanu, km 62 carretera Iberia-Iñapari, cerca del aeropuerto, 25 May 1978, <italic>F. Encarnación</italic> 1152 (K, MO, US).</p></tp:treatment-sec><tp:treatment-sec sec-type="notes" id="SECID0EYCAK"><title>Note.</title><p>The few subcapitate, mostly terminal inflorescences with ciliate bracts are very distinctive.</p></tp:treatment-sec><tp:treatment-sec><!--Section generated to contain objects referenced in tp:taxon-treatment.--><fig id="F60" position="float" orientation="portrait"><object-id xmlns:xlink="http://www.w3.org/1999/xlink" content-type="doi" xlink:type="simple">10.3897/phytokeys.258.144435.figure60</object-id><object-id xmlns:xlink="http://www.w3.org/1999/xlink" content-type="arpha" xlink:type="simple">D110B3C2-34D6-501B-99A8-3400FC10FCAB</object-id><label>Figure 60.</label><caption><p>Distribution of <italic><tp:taxon-name><tp:taxon-name-part taxon-name-part-type="genus" reg="Justicia">Justicia</tp:taxon-name-part><tp:taxon-name-part taxon-name-part-type="species" reg="riedeliana">riedeliana</tp:taxon-name-part></tp:taxon-name></italic> (blue circles), <italic><tp:taxon-name><tp:taxon-name-part taxon-name-part-type="genus" reg="Justicia">J.</tp:taxon-name-part><tp:taxon-name-part taxon-name-part-type="species" reg="sprucei">sprucei</tp:taxon-name-part></tp:taxon-name></italic> (yellow square), <italic><tp:taxon-name><tp:taxon-name-part taxon-name-part-type="genus" reg="Justicia">J.</tp:taxon-name-part><tp:taxon-name-part taxon-name-part-type="species" reg="longibracteata">longibracteata</tp:taxon-name-part></tp:taxon-name></italic> (purple polygons) and <italic><tp:taxon-name><tp:taxon-name-part taxon-name-part-type="genus" reg="Justicia">J.</tp:taxon-name-part><tp:taxon-name-part taxon-name-part-type="species" reg="rusbyi">rusbyi</tp:taxon-name-part></tp:taxon-name></italic> (red triangles) in Peru.</p></caption><graphic xmlns:xlink="http://www.w3.org/1999/xlink" xlink:href="phytokeys-258-001_article-144435__-g060.jpg" position="float" orientation="portrait" xlink:type="simple" id="oo_1354175.jpg"><uri content-type="original_file" xlink:type="simple">https://binary.pensoft.net/fig/1354175</uri></graphic></fig></tp:treatment-sec><ref-list><ref id="B25"><mixed-citation xmlns:xlink="http://www.w3.org/1999/xlink" xlink:type="simple"><person-group><name name-style="western"><surname>Lindau</surname><given-names>G</given-names></name></person-group> (<year>1897</year>) <article-title><tp:taxon-name><tp:taxon-name-part taxon-name-part-type="family">Acanthaceae</tp:taxon-name-part></tp:taxon-name> Americanae et Asiaticae.</article-title><source>Bulletin de l’Herbier Boissier</source><volume>5</volume>(<issue>8</issue>): <fpage>643</fpage>–<lpage>681</lpage>. <ext-link xlink:href="https://www.biodiversitylibrary.org/page/33657491" ext-link-type="uri" xlink:type="simple">https://www.biodiversitylibrary.org/page/33657491</ext-link></mixed-citation></ref><ref id="B50"><mixed-citation xmlns:xlink="http://www.w3.org/1999/xlink" xlink:type="simple"><person-group><name name-style="western"><surname>Wasshausen</surname><given-names>DC</given-names></name><name name-style="western"><surname>Wood</surname><given-names>JRI</given-names></name></person-group> (<year>2004</year>) <article-title><tp:taxon-name><tp:taxon-name-part taxon-name-part-type="family">Acanthaceae</tp:taxon-name-part></tp:taxon-name> of Bolivia.</article-title><source>Contributions from the United States National Herbarium</source><volume>49</volume>: <fpage>1</fpage>–<lpage>152</lpage>.</mixed-citation></ref></ref-list></tp:taxon-treatment>
