# Supplementary material for: ﻿Preliminary notes on Justicia (Acanthaceae) in Peru
Source: PhytoKeys. 2025 Jun 16;258:1–123. doi: 10.3897/phytokeys.258.144435 (PMC12239001; doi:10.3897/phytokeys.258.144435)
Supplement: XML Treatment for Justicia longibracteata [file phytokeys.258.144435-treatment26.xml]

<!DOCTYPE tp:taxon-treatment
  PUBLIC "-//TaxonX//DTD Taxonomic Treatment Publishing DTD v0 20100105//EN" "tax-treatment-NSO.dtd">
<tp:taxon-treatment xmlns:tp="http://www.plazi.org/taxpub"><tp:treatment-meta><kwd-group><label>Taxon classification</label><kwd>
                <named-content content-type="kingdom">Plantae</named-content>
              </kwd><kwd>
                <named-content content-type="order">Lamiales</named-content>
              </kwd><kwd>
                <named-content content-type="family">Acanthaceae</named-content>
              </kwd></kwd-group><mixed-citation publication-type="journal"><person-group><name><surname>Villanueva-Espinoza</surname><given-names>Rosa</given-names></name><name><surname>Deng</surname><given-names>Yunfei</given-names></name><name><surname>Scotland</surname><given-names>Robert</given-names></name><name><surname>Wood</surname><given-names>John R. I.</given-names></name></person-group><article-title>﻿Preliminary notes on <italic><tp:taxon-name><tp:taxon-name-part taxon-name-part-type="genus" reg="Justicia">Justicia</tp:taxon-name-part></tp:taxon-name></italic> (<tp:taxon-name><tp:taxon-name-part taxon-name-part-type="family">Acanthaceae</tp:taxon-name-part></tp:taxon-name>) in Peru</article-title><source>PhytoKeys</source><day>16</day><month>06</month><year>2025</year><volume>258</volume><fpage>1</fpage><lpage>123</lpage><pub-id pub-id-type="doi">10.3897/phytokeys.258.144435</pub-id></mixed-citation></tp:treatment-meta><tp:nomenclature><label>﻿﻿22.</label><tp:taxon-name>
              <object-id xmlns:xlink="http://www.w3.org/1999/xlink" content-type="arpha" xlink:type="simple">6D0C86AF-1902-521D-A6AC-87FB2CDA3B4E</object-id>
              <tp:taxon-name-part taxon-name-part-type="genus" reg="Justicia">Justicia</tp:taxon-name-part>
              <tp:taxon-name-part taxon-name-part-type="species" reg="longibracteata">longibracteata</tp:taxon-name-part>
              <object-id xmlns:xlink="http://www.w3.org/1999/xlink" content-type="ipni" xlink:type="simple">urn:lsid:ipni.org:names:77363412-1</object-id>
            </tp:taxon-name><tp:taxon-authority>J.R.I.Wood &amp; R.Villanueva</tp:taxon-authority><tp:taxon-status xmlns:xlink="http://www.w3.org/1999/xlink" xlink:type="simple">sp. nov.</tp:taxon-status></tp:nomenclature><tp:treatment-sec sec-type="material" id="SECID0EGEAK"><title>Type.</title><p><bold>Peru</bold> • [Loreto], “Prope Yurimaguas, ad flumen Huallaga, Peruviae orientalis,” May 1855, <italic>R. Spruce</italic> 3868 (holotype K-000202092 ex Herb Hooker, isotype K-000202093 ex Herb. Bentham, this additionaly labelled “in sylvis praecipue recontioribus”</p></tp:treatment-sec><tp:treatment-sec sec-type="diagnosis" id="SECID0EQEAK"><title>Diagnosis.</title><p>Similar to <italic><tp:taxon-name><tp:taxon-name-part taxon-name-part-type="genus" reg="Justicia">Justicia</tp:taxon-name-part><tp:taxon-name-part taxon-name-part-type="species" reg="miguelii">miguelii</tp:taxon-name-part></tp:taxon-name></italic> V.A.W.Graham but differing as follows: leaves clearly petiolate with petioles 2–4.5 cm (not subsessile or with petioles &lt; 10 mm); bracts linear/subulate 5.5–7 cm long, 0.5–1 mm wide at base (not c. 3 cm long and 1–3 mm wide; calyx lobes longer and narrower, c. 17–21 × 1.5 mm, drawn out gradually to a fine point (not 15–17 mm long and 3 mm wide, abruptly narrowed and ± cuspidate apically); corolla shorter 5–5.5 cm long (not up to 7 cm long), clearly exceeded by the bracts (not clearly exceeding the bracts). Also, somewhat resembling <italic><tp:taxon-name><tp:taxon-name-part taxon-name-part-type="genus" reg="Justicia">J.</tp:taxon-name-part><tp:taxon-name-part taxon-name-part-type="species" reg="riedeliana">riedeliana</tp:taxon-name-part></tp:taxon-name></italic> but distinguished by the different shaped corolla with a gradually widened tube (not subcylindrical), longer bracts and calyx lobes.</p></tp:treatment-sec><tp:treatment-sec sec-type="description" id="SECID0EMFAK"><title>Description.</title><p>Subshrub 0.5–1.5 m in height; stems ± terete, obscurely bifariously crisped puberulent. Leaves equal in each pair, petiolate, lamina 6–17 × 3–6 cm, apex acuminate, base attenuate and slightly decurrent, both surfaces subglabrous, adaxially with small cystoliths, abaxially the venation not very prominent with c. 6 lateral pairs, midvein puberulent when young, glabrescent; petioles 2–4.5 cm, glabrescent. Inflorescence of dense terminal spikes c. 8–12 cm long and 10 cm broad because of abundant linear bracts, the flowers imbricate; rhachis pubescent; peduncles 0–1.5 cm; bracts and bracteoles similar, 55–70 × 0.5–1 mm, linear, hirsute with long trichomes mixed with shorter trichomes; calyx 5-lobed to base, lobes erect, 17–21 × 1–1.5 mm, lanceolate, gradually narrowed to a long, fine apex, pubescent; corolla 5–5.5 cm long, pinkish-purple, pubescent in bud, tube 3 mm wide at base, gradually widened to c. 7 mm after 3.5 cm, 2-lipped, upper lip lanceolate, bifid, lower lip 3-lobed, the lobes ovate, rounded, c. 10 × 8 mm; anther thecae oblong, 1.5 × 0.5 mm, strongly superposed, glabrous, the lower with a basal appendage; ovary glabrous. Capsule and seed not seen.</p></tp:treatment-sec><tp:treatment-sec sec-type="Illustration" id="SECID0ERFAK"><title>Illustration.</title><p>Fig. <xref ref-type="fig" rid="F21">21</xref>.</p><fig id="F21" position="float" orientation="portrait"><object-id xmlns:xlink="http://www.w3.org/1999/xlink" content-type="doi" xlink:type="simple">10.3897/phytokeys.258.144435.figure21</object-id><object-id xmlns:xlink="http://www.w3.org/1999/xlink" content-type="arpha" xlink:type="simple">D7A4B64C-9902-5081-8E43-237140545100</object-id><label>Figure 21.</label><caption><p><italic><tp:taxon-name><tp:taxon-name-part taxon-name-part-type="genus" reg="Justicia">Justicia</tp:taxon-name-part><tp:taxon-name-part taxon-name-part-type="species" reg="longibracteata">longibracteata</tp:taxon-name-part></tp:taxon-name></italic><bold>A</bold> habit <bold>B</bold> bract <bold>C</bold> bracteole <bold>D</bold> calyx <bold>E</bold> Corolla opened out to show stamens <bold>F</bold> anther <bold>G</bold> ovary. <italic><tp:taxon-name><tp:taxon-name-part taxon-name-part-type="genus" reg="Justicia">Justicia</tp:taxon-name-part><tp:taxon-name-part taxon-name-part-type="species" reg="miguelii">miguelii</tp:taxon-name-part></tp:taxon-name></italic><bold>H</bold> inflorescence showing bracts and corolla. <bold>A</bold>–<bold>G</bold> drawn from <italic>Spruce</italic> 3868 <bold>H</bold> from <italic>Wood</italic> 18401 by Margaret Tebbs.</p></caption><graphic xmlns:xlink="http://www.w3.org/1999/xlink" xlink:href="phytokeys-258-001_article-144435__-g021.jpg" position="float" orientation="portrait" xlink:type="simple" id="oo_1354134.jpg"><uri content-type="original_file" xlink:type="simple">https://binary.pensoft.net/fig/1354134</uri></graphic></fig></tp:treatment-sec><tp:treatment-sec sec-type="etymology" id="SECID0EYHAK"><title>Etymology.</title><p>This species is named “<italic>longibracteata</italic>” because of the exceptionally long bracts, which are its most distinctive feature.</p></tp:treatment-sec><tp:treatment-sec sec-type="phenology" id="SECID0EAIAK"><title>Phenology.</title><p>Found in flower from May to October.</p></tp:treatment-sec><tp:treatment-sec sec-type="habitat" id="SECID0EFIAK"><title>Habitat.</title><p>Lowland rainforest, c. 150–210 m.</p></tp:treatment-sec><tp:treatment-sec sec-type="distribution" id="SECID0EKIAK"><title>Distribution.</title><p>Endemic to Amazonian Peru and apparently restricted to the Yurimaguas area. Fig. <xref ref-type="fig" rid="F60">60</xref>.</p></tp:treatment-sec><tp:treatment-sec sec-type="material" id="SECID0EUIAK"><title>Material examined.</title><p><bold>Peru</bold> • <bold>Loreto</bold>: Prov. de Alto Amazonas, Dist. Yurimaguas, Yurimaguas, River Huallaga, the type; • ibid., Aug. 1902, <italic>E. Ule</italic> 6285 (K, L); • ibid. lower Río Huallaga, 155–210 m, Oct.–Nov. 1929, <italic>Ll. Williams</italic> 4094 (F); • ibid., 22 Oct. 1929, <italic>Ll. Williams</italic> 3900 (F); Prov. Requena, Dist. Requena, Requena, 200–207 m, Oct. 2008. <italic>M. Ocrospoma</italic> 084 (USM).</p></tp:treatment-sec><tp:treatment-sec><!--Section generated to contain objects referenced in tp:taxon-treatment.--><fig id="F60" position="float" orientation="portrait"><object-id xmlns:xlink="http://www.w3.org/1999/xlink" content-type="doi" xlink:type="simple">10.3897/phytokeys.258.144435.figure60</object-id><object-id xmlns:xlink="http://www.w3.org/1999/xlink" content-type="arpha" xlink:type="simple">D110B3C2-34D6-501B-99A8-3400FC10FCAB</object-id><label>Figure 60.</label><caption><p>Distribution of <italic><tp:taxon-name><tp:taxon-name-part taxon-name-part-type="genus" reg="Justicia">Justicia</tp:taxon-name-part><tp:taxon-name-part taxon-name-part-type="species" reg="riedeliana">riedeliana</tp:taxon-name-part></tp:taxon-name></italic> (blue circles), <italic><tp:taxon-name><tp:taxon-name-part taxon-name-part-type="genus" reg="Justicia">J.</tp:taxon-name-part><tp:taxon-name-part taxon-name-part-type="species" reg="sprucei">sprucei</tp:taxon-name-part></tp:taxon-name></italic> (yellow square), <italic><tp:taxon-name><tp:taxon-name-part taxon-name-part-type="genus" reg="Justicia">J.</tp:taxon-name-part><tp:taxon-name-part taxon-name-part-type="species" reg="longibracteata">longibracteata</tp:taxon-name-part></tp:taxon-name></italic> (purple polygons) and <italic><tp:taxon-name><tp:taxon-name-part taxon-name-part-type="genus" reg="Justicia">J.</tp:taxon-name-part><tp:taxon-name-part taxon-name-part-type="species" reg="rusbyi">rusbyi</tp:taxon-name-part></tp:taxon-name></italic> (red triangles) in Peru.</p></caption><graphic xmlns:xlink="http://www.w3.org/1999/xlink" xlink:href="phytokeys-258-001_article-144435__-g060.jpg" position="float" orientation="portrait" xlink:type="simple" id="oo_1354175.jpg"><uri content-type="original_file" xlink:type="simple">https://binary.pensoft.net/fig/1354175</uri></graphic></fig></tp:treatment-sec></tp:taxon-treatment>
