# Supplementary material for: ﻿Preliminary notes on Justicia (Acanthaceae) in Peru
Source: PhytoKeys. 2025 Jun 16;258:1–123. doi: 10.3897/phytokeys.258.144435 (PMC12239001; doi:10.3897/phytokeys.258.144435)
Supplement: XML Treatment for Justicia rusbyi [file phytokeys.258.144435-treatment27.xml]

<!DOCTYPE tp:taxon-treatment
  PUBLIC "-//TaxonX//DTD Taxonomic Treatment Publishing DTD v0 20100105//EN" "tax-treatment-NSO.dtd">
<tp:taxon-treatment xmlns:tp="http://www.plazi.org/taxpub"><tp:treatment-meta><kwd-group><label>Taxon classification</label><kwd>
                <named-content content-type="kingdom">Plantae</named-content>
              </kwd><kwd>
                <named-content content-type="order">Lamiales</named-content>
              </kwd><kwd>
                <named-content content-type="family">Acanthaceae</named-content>
              </kwd></kwd-group><mixed-citation publication-type="journal"><person-group><name><surname>Villanueva-Espinoza</surname><given-names>Rosa</given-names></name><name><surname>Deng</surname><given-names>Yunfei</given-names></name><name><surname>Scotland</surname><given-names>Robert</given-names></name><name><surname>Wood</surname><given-names>John R. I.</given-names></name></person-group><article-title>﻿Preliminary notes on <italic><tp:taxon-name><tp:taxon-name-part taxon-name-part-type="genus" reg="Justicia">Justicia</tp:taxon-name-part></tp:taxon-name></italic> (<tp:taxon-name><tp:taxon-name-part taxon-name-part-type="family">Acanthaceae</tp:taxon-name-part></tp:taxon-name>) in Peru</article-title><source>PhytoKeys</source><day>16</day><month>06</month><year>2025</year><volume>258</volume><fpage>1</fpage><lpage>123</lpage><pub-id pub-id-type="doi">10.3897/phytokeys.258.144435</pub-id></mixed-citation></tp:treatment-meta><tp:nomenclature><label>﻿﻿23.</label><tp:taxon-name>
              <object-id xmlns:xlink="http://www.w3.org/1999/xlink" content-type="arpha" xlink:type="simple">80833814-671F-50A0-B67A-07477EBDBC30</object-id>
              <tp:taxon-name-part taxon-name-part-type="genus" reg="Justicia">Justicia</tp:taxon-name-part>
              <tp:taxon-name-part taxon-name-part-type="species" reg="rusbyi">rusbyi</tp:taxon-name-part>
            </tp:taxon-name><tp:taxon-authority>(Lindau) V.A.W. Graham, Kew Bull. 43(4): 605. 1988. (Graham 1988: 605)</tp:taxon-authority><tp:nomenclature-citation-list><tp:nomenclature-citation><tp:taxon-name>
                  <tp:taxon-name-part taxon-name-part-type="genus" reg="Chaetochlamys">Chaetochlamys</tp:taxon-name-part>
                  <tp:taxon-name-part taxon-name-part-type="species" reg="rusbyi">rusbyi</tp:taxon-name-part>
                </tp:taxon-name><comment>Lindau, Bull. Herb, Boissier 3: 491.1895. (<xref ref-type="bibr" rid="B24">Lindau 1895</xref>: 491) Type. BOLIVIA. [La Paz, Larecaja,] prope Guanai, <italic>H.H. Rusby</italic> 1117 (lectotype BM-000617757, designated here, isolectotypes F-007757F, K-00529479, MO-1999310, NY-0003882, NY-00038824, NY-00049762, US-000617757, US-00137245, US-02880667).</comment></tp:nomenclature-citation><tp:nomenclature-citation><tp:taxon-name>
                  <tp:taxon-name-part taxon-name-part-type="genus" reg="Ruellia">Ruellia</tp:taxon-name-part>
                  <tp:taxon-name-part taxon-name-part-type="species" reg="lanceolata">lanceolata</tp:taxon-name-part>
                </tp:taxon-name><comment>Morong, Ann. New York Acad. Sci. 7: 193. 1893 (<xref ref-type="bibr" rid="B32">Morong and Britton 1893</xref>: 193), non <tp:taxon-name><tp:taxon-name-part taxon-name-part-type="genus" reg="Justicia">Justicia</tp:taxon-name-part><tp:taxon-name-part taxon-name-part-type="species" reg="lanceolata">lanceolata</tp:taxon-name-part></tp:taxon-name> (Chapman) Small. Type. PARAGUAY. Between Pirayu and Jaguaron, <italic>T. Morong</italic> 667 (holotype NY-00312333, isotypes F-0077595F, TEX-00373085, US-00432509).</comment></tp:nomenclature-citation><tp:nomenclature-citation><tp:taxon-name>
                  <tp:taxon-name-part taxon-name-part-type="genus" reg="Beloperone">Beloperone</tp:taxon-name-part>
                  <tp:taxon-name-part taxon-name-part-type="species" reg="matthewsii">matthewsii</tp:taxon-name-part>
                </tp:taxon-name><comment>Lindau, Bull. Herb. Boissier 6, app. 1: 30. 1898. (<xref ref-type="bibr" rid="B13">Hassler 1898</xref>: 30). Type. PARAGUAY. Cordillera de Los Altos, <italic>E. Hassler</italic> 1936 (lectotype G, designated by <xref ref-type="bibr" rid="B50">Wasshausen and Wood (2004</xref>: 76) without barcode, second step lectotypification with barcode G-00102447, designated here, isolectotypes, G-00102445, G-00102446).</comment></tp:nomenclature-citation><tp:nomenclature-citation><tp:taxon-name>
                  <tp:taxon-name-part taxon-name-part-type="genus" reg="Justicia">Justicia</tp:taxon-name-part>
                  <tp:taxon-name-part taxon-name-part-type="species" reg="matthewsii">matthewsii</tp:taxon-name-part>
                </tp:taxon-name><comment>(Lindau) Rusby ex Dyer, Index Kew. 99. 1904. (<xref ref-type="bibr" rid="B6">Dyer 1904</xref>: 99)</comment></tp:nomenclature-citation></tp:nomenclature-citation-list></tp:nomenclature><tp:treatment-sec sec-type="material" id="SECID0EINAK"><title>Type.</title><p>Based on <italic><tp:taxon-name><tp:taxon-name-part taxon-name-part-type="genus" reg="Chaetochlamys">Chaetochlamys</tp:taxon-name-part><tp:taxon-name-part taxon-name-part-type="species" reg="rusbyi">rusbyi</tp:taxon-name-part></tp:taxon-name></italic>.</p></tp:treatment-sec><tp:treatment-sec sec-type="description" id="SECID0EZNAK"><title>Description.</title><p>Much branched subshrub commonly 30–130 cm high; young stems slightly glaucous, sulcate, bifariously pubescent. Leaves shortly petiolate, lamina 4–14 × 2.5–5 cm, oblong-elliptic, acuminate at both ends, adaxially glabrous with conspicuous cystoliths, abaxially paler with 7–10 pairs of prominent side veins, glabrous or pubescent; petioles glabrous or pubescent. Inflorescence of flowers and flower clusters subsessile in the axils of the upper leaves; bracts lanceolate, finely acute, 6–17 × 3–5 mm, thinly ciliate, bracteoles similar, but narrower; calyx 5-lobed to base, lobes 15–20 × 2–3 mm, narrowly oblong-lanceolate, finely acuminate, pubescent, sometimes bristly-glandular in fruit; corolla 2.5–5 cm long, thinly glandular hirtellous, the tube white, commonly flexuose, relatively stout, c. 20–22 × 5–8 mm, limb deep pinkish-purple, the upper lip obovate, bifid, 10 mm long, the lower lip with “herring bone” patterning, broad, spreading, deeply 3-lobed, the lobes 15 × 10 mm, ovate, rounded; pollen subprolate, 2-aperturate (<xref ref-type="bibr" rid="B12">Graham 1988</xref>: 568). Capsule 17–22 × 5–8 mm, clavate, glabrous, 4-seeded; seeds smooth, 4 × 4 mm.</p></tp:treatment-sec><tp:treatment-sec sec-type="Illustration" id="SECID0EDOAK"><title>Illustration.</title><p>Fig. <xref ref-type="fig" rid="F20">20A, B</xref>.</p></tp:treatment-sec><tp:treatment-sec sec-type="phenology" id="SECID0ENOAK"><title>Phenology.</title><p>Principally from February to July, very rarely outside these months.</p></tp:treatment-sec><tp:treatment-sec sec-type="habitat" id="SECID0ESOAK"><title>Habitat.</title><p>Forest both moderately dry and humid, 100–1200 m.</p></tp:treatment-sec><tp:treatment-sec sec-type="distribution" id="SECID0EXOAK"><title>Distribution.</title><p>Paraguay, southern Brazil, Bolivia and Peru. In Peru frequent on the eastern Andean slopes. Fig. <xref ref-type="fig" rid="F60">60</xref>.</p></tp:treatment-sec><tp:treatment-sec sec-type="material" id="SECID0EBPAK"><title>Material examined.</title><p><bold>Peru</bold> • Sin loc. <italic>McLean</italic> s.n. (K). • <bold>Ayacucho</bold>: Estrella, between Huanta and Río Apurímac, 500 m, 8–14 May 1929, <italic>E.P. Killip &amp; A.C. Smith</italic> 22648 (F, US). Prov. De La Mar, Dist. Ayna, between Machente and Rosario, c. 8 km E of Ayna, 1100 m, 4 June 1975, <italic>D.C. Wasshausen &amp; F. Encarnación</italic> 512 (FLAS, K, MO, US); • ibid., Anco, Villa Unión, 8 km to the NNW of San Antonio, <named-content xmlns:xlink="http://www.w3.org/1999/xlink" content-type="dwc:verbatimCoordinates" xlink:type="simple"><named-content content-type="geo-json" specific-use="{&#34;type&#34;:&#34;Point&#34;,&#34;coordinates&#34;:[-73.553361,-12.879417]}" id="NCID0EUPAK" xlink:type="simple">12°52'45.9 “S 73°33'12.1"W</named-content></named-content>, 938 m, 28 April 2007, <italic>J. Roque</italic> 5560 (USM). <bold>Cusco</bold>: Prov. La Convención, 20 Feb. 1940, 1200 m, <italic>C. Vargas</italic> 1822 (CUZ); • ibid., Dist. Echarate, Palma Real, Koribeni, <named-content xmlns:xlink="http://www.w3.org/1999/xlink" content-type="dwc:verbatimCoordinates" xlink:type="simple"><named-content content-type="geo-json" specific-use="{&#34;type&#34;:&#34;Point&#34;,&#34;coordinates&#34;:[-72.829167,-12.641667]}" id="NCID0ECQAK" xlink:type="simple">12°38'30"S, 72°49'45"W</named-content></named-content>, 718 m, 16 July 2007, <italic>G. Calatayud et al.</italic> 4315 (MO); • ibid., Palma real a Koribeni, 750–850 m, 17 April 1966, <italic>C. Vargas</italic> 17324 (CUZ, US); • ibid., Río Picharí, 2 km E of Colonization Pichari, 620 m, 13 June 1975, <italic>D.C. Wasshausen &amp; F. Encarnación</italic> 545 (K, US); • ibid., Cumpire-Quiteni, 740 m, 12 May 1987, <italic>L. van der Hoogte &amp; C. Roersch</italic> 3142 (U); • ibid., Río Maguriari (Manguyari), Alto Urubamba, upstream to Río Manguriari, <named-content xmlns:xlink="http://www.w3.org/1999/xlink" content-type="dwc:verbatimCoordinates" xlink:type="simple"><named-content content-type="geo-json" specific-use="{&#34;type&#34;:&#34;Point&#34;,&#34;coordinates&#34;:[-72.666667,-12.783333]}" id="NCID0ESQAK" xlink:type="simple">12°47'S, 72°40'W</named-content></named-content>, 750 m, 2 Feb. 1991, <italic>P. Nuñez &amp; G. Ortiz</italic> 12929 (MO); • ibid., Alto Manguariari, 700 m, <italic>G. Ortiz</italic> 62 (CUZ-027898); • ibid., Quepashato, <named-content xmlns:xlink="http://www.w3.org/1999/xlink" content-type="dwc:verbatimCoordinates" xlink:type="simple"><named-content content-type="geo-json" specific-use="{&#34;type&#34;:&#34;Point&#34;,&#34;coordinates&#34;:[-73.270278,-12.663056]}" id="NCID0E5QAK" xlink:type="simple">12°39'47"S, 73°16'13"W</named-content></named-content>, 800 m, 26 March, <italic>L. Valenzuela et al</italic>. 9439 (CUZ); • ibid., Dist. Quiteni, <named-content xmlns:xlink="http://www.w3.org/1999/xlink" content-type="dwc:verbatimCoordinates" xlink:type="simple"><named-content content-type="geo-json" specific-use="{&#34;type&#34;:&#34;Point&#34;,&#34;coordinates&#34;:[-73.071667,-12.641111]}" id="NCID0EPRAK" xlink:type="simple">12°38'28"S, 73°04'18"W</named-content></named-content>, 600 m, 19 July 2004, <italic>W. Galiano et al.</italic> 6675 (CUZ). • <bold>Huánuco</bold>: Prov. Puerto Inca, Dist. Tournavista, Ganso Azul, Río Pachitea, 1500 ft, Oct. 1942, <italic>C. Sandeman</italic> 3318 (K). Prov. Leoncio Prado, Dist. Luyando, Tulumayo entre Tingo María y Divisoria, 700–750 m, 24 July 1948, <italic>R. Ferreyra</italic> 4336 (MO, US, USM); • ibid., Dist. Rupa-Rupa, Tingo Maria, left bank of Río Huallaga, 700–800 m, 5 April 1976, <italic>T. Plowman</italic> 5818 (US, USM).Prov. Pachitea, Honoria, carretera Miel de Abejas, a 2 km. del campamento de Iparia, 300–400 m, 5 May 1967, <italic>J. Schunke</italic> 1926 (F, K, US, USM); • ibid., Ayamiria a 7 km del campamento de Iparia, 14 March 1967, <italic>J. Schunke</italic> 1778 (F, US, USM); • ibid., 11 April 1967, <italic>J. Schunke</italic> 1841 (US). • <bold>Junín</bold>: Prov. Chanchamayo, río Chanchamayo valley, between San Ramón and Puente Paucartambo, <named-content xmlns:xlink="http://www.w3.org/1999/xlink" content-type="dwc:verbatimCoordinates" xlink:type="simple"><named-content content-type="geo-json" specific-use="{&#34;type&#34;:&#34;Point&#34;,&#34;coordinates&#34;:[-75.333333,-11.000000]}" id="NCID0EJSAK" xlink:type="simple">11°00'S, 75°20'W</named-content></named-content>, 750 m, <italic>D. Smith et al</italic>. 1405 (MO, US, USM); • ibid., Dist. Chanchamayo, Río Chanchamayo, Vic. La Merced, 750 m, 23 May 1979, <italic>D.C. Wasshausen &amp; F. Encarnación</italic> 1084 (K, US, USM); • ibid., La Merced, 2000 ft, 10–24 Aug. 1923, <italic>F. Macbride</italic> 5356 (US); • ibid., wooded valley, 700 m, 20 May–4 June 1929, <italic>E.P. Killip &amp; A.C. Smith</italic> 23449 (US); • ibid., Cañón del Río Colorado, 10 km N of La Merced, <named-content xmlns:xlink="http://www.w3.org/1999/xlink" content-type="dwc:verbatimCoordinates" xlink:type="simple"><named-content content-type="geo-json" specific-use="{&#34;type&#34;:&#34;Point&#34;,&#34;coordinates&#34;:[-75.333333,-10.983333]}" id="NCID0EZSAK" xlink:type="simple">10°59'S, 75°20'W</named-content></named-content>, 800 m, 3 March 1991, <italic>Al Gentry &amp; C. Diaz</italic> 73304 (MO); • ibid., Dist. Perené, Río Paucartambo Valley, near Perené Bridge, 700 m, 19 June 1929, <italic>E.P. Killip &amp; A.C. Smith</italic> 25381 (P, US); • ibid., Dist. San Ramón, 750 m, 28 May 1979, <italic>D.C. Wasshausen &amp; F. Encarnación</italic> 1137 (K, MO, US, USM); • ibid., <named-content xmlns:xlink="http://www.w3.org/1999/xlink" content-type="dwc:verbatimCoordinates" xlink:type="simple"><named-content content-type="geo-json" specific-use="{&#34;type&#34;:&#34;Point&#34;,&#34;coordinates&#34;:[-75.335306,-11.121389]}" id="NCID0EHTAK" xlink:type="simple">11°07'17"S, 75°20'7.1"W</named-content></named-content>, 772 m, 17 Aug. 2010, <italic>Xue-Jun Ge et al.</italic> 274 (USM); • ibid., Dist. Vitoc, cerca a Monobamba, 29 May 1983, M. Vargas &amp; R. Fernandez 85 (US, USM). Prov. Satipo, Along road between La Merced and Satipo, vicinity of Río Negro at Ipoki steep cliffs E of Río Pichanaki, <named-content xmlns:xlink="http://www.w3.org/1999/xlink" content-type="dwc:verbatimCoordinates" xlink:type="simple"><named-content content-type="geo-json" specific-use="{&#34;type&#34;:&#34;Point&#34;,&#34;coordinates&#34;:[-74.658889,-11.177222]}" id="NCID0ERTAK" xlink:type="simple">11°10'38"S, 74°39'32"W</named-content></named-content>, 1200 m, 10 June 1998, <italic>T. Croat &amp; M. Sizemore</italic> 82012 (MO, US, USM). <bold>Loreto</bold>: Prov. Maynas, Dist. Alto Nanay, San Antonio, on Río Itaya, 110 m, 18 Sept. 1929, <italic>E.P. Killip &amp; A.C. Smith</italic> 29432 (F, US); • ibid., Dist. Punchana, Iquitos, Santa Maria de Ojeal, 19 Aug. 1973, <italic>S. McDaniel &amp; M. Rimachi</italic> 17886 (US); • ibid., Dist. Mazán, trail from Río Amazonas to Río Napo at Mazán, 100–150 m, 16 April 1973, <italic>M. Rimachi</italic> 201 (US); • ibid., Dist. Indiana, Explorama Inn, 1 km S of Indiana, Río Amazonas, <named-content xmlns:xlink="http://www.w3.org/1999/xlink" content-type="dwc:verbatimCoordinates" xlink:type="simple"><named-content content-type="geo-json" specific-use="{&#34;type&#34;:&#34;Point&#34;,&#34;coordinates&#34;:[-73.183333,-3.500000]}" id="NCID0EDUAK" xlink:type="simple">03°30'S, 73°11'W</named-content></named-content>, 130 m, 16 June 1986, <italic>Al. Gentry et al.</italic> 54575 (US); • ibid., Dist. Belén, Padre Isla, just below Iquitos, 1230 m, 22 May 1978, <italic>Al. Gentry et al.</italic> 22238 (MO). Prov. Ucayali, Dist. Pampa Hermosa, P. N. Cordillera Azul, Quebrada Yanayacu, <named-content xmlns:xlink="http://www.w3.org/1999/xlink" content-type="dwc:verbatimCoordinates" xlink:type="simple"><named-content content-type="geo-json" specific-use="{&#34;type&#34;:&#34;Point&#34;,&#34;coordinates&#34;:[-75.810000,-7.039167]}" id="NCID0EPUAK" xlink:type="simple">07°02'21"S, 75°48'36"W</named-content></named-content>, 257 m, 25 May 2018, <italic>L. Valenzuela et al.</italic> 35264 (HOXA, MO, MOL, USM); • ibid., <named-content xmlns:xlink="http://www.w3.org/1999/xlink" content-type="dwc:verbatimCoordinates" xlink:type="simple"><named-content content-type="geo-json" specific-use="{&#34;type&#34;:&#34;Point&#34;,&#34;coordinates&#34;:[-75.991417,-7.359250]}" id="NCID0EAVAK" xlink:type="simple">07°21'33.3"S, 75°59'29.1"W</named-content></named-content>, 565 m., 27 May 2021, <italic>L. Valenzuela et al.</italic> 39807 (HOXA); • ibid., <italic>L. Valenzuela et al.</italic> 35275 (HOXA, HUT, MO, USM); • ibid., <named-content xmlns:xlink="http://www.w3.org/1999/xlink" content-type="dwc:verbatimCoordinates" xlink:type="simple"><named-content content-type="geo-json" specific-use="{&#34;type&#34;:&#34;Point&#34;,&#34;coordinates&#34;:[-75.809972,-7.039083]}" id="NCID0E1VAK" xlink:type="simple">07°02'20.7"S, 75°48'35.9"W</named-content></named-content>, 25 May 2018, <italic>L. Valenzuela et al</italic>. 35278 (HOXA, MOL, USM); • ibid., Dist.Contamana, road to oriente, 160–200 m, 28 July 1970, <italic>S. McDaniel</italic> 14115 (US, USM). <bold>Pasco</bold>: Prov. Oxapampa, 3 km E of Puente Paucartambo, 900 m, 27 May 1979, <italic>D.C. Wasshausen &amp; F. Encarnación</italic> 1123 (FLAS, K, US). • <bold>San Martin</bold>: Alto Río Huallaga, 360–900 m, Dec. 1929, <italic>Ll. Williams</italic> 6233 (F). Prov. Lamas, along Quebrada Vainilla, c. ½ km downstream on Río Mayo from Puente Bolivia (km 33 of Marginal W of Tarapoto), 350 m, 30 May 1986, <italic>S. Knapp &amp; P. Alcorn</italic> 7417 (US, USM). Prov. San Martín, trail to Boca Toma del Shilcayo, along Río Shilcayo N of Tarapoto, <named-content xmlns:xlink="http://www.w3.org/1999/xlink" content-type="dwc:verbatimCoordinates" xlink:type="simple"><named-content content-type="geo-json" specific-use="{&#34;type&#34;:&#34;Point&#34;,&#34;coordinates&#34;:[-76.366667,-6.500000]}" id="NCID0EXWAK" xlink:type="simple">06°30'S, 76°22'W</named-content></named-content>, 400 m, 20–21 May 1986, <italic>S. Knapp &amp; P. Alcorn</italic> 7325 (US, USM); • ibid., near Shapaja, 400 m, 2 Oct. 1973, <italic>R. Ferreyra et al</italic>. 18272 (USM); • ibid., Tarapoto, 1835, <italic>A. Mathews</italic> 1525 (K); • ibid., Aug. 1855, <italic>R. Spruce</italic> s.n. (K); • ibid., 5–8 km E of Tarapoto, 520 m, 6 May 1979, <italic>D.C. Wasshausen &amp; F. Encarnación</italic> 1020 (K, MO, US, USM); • ibid., Dist. San Antonio, <named-content xmlns:xlink="http://www.w3.org/1999/xlink" content-type="dwc:verbatimCoordinates" xlink:type="simple"><named-content content-type="geo-json" specific-use="{&#34;type&#34;:&#34;Point&#34;,&#34;coordinates&#34;:[-76.385278,-6.415000]}" id="NCID0EJXAK" xlink:type="simple">6°24'54"S, 76°23'07"W</named-content></named-content>, 470 m, 15 Aug. 2023, <italic>R. Villanueva et al.</italic> 1062 (HOXA). Prov. Tocache [Mariscal Cáceres], Arriba de Tarapoto, 600–700 m, 31 Aug. 1968, <italic>R. Ferreyra</italic> 17433 (USM); • ibid., Dist. Uchiza, Cachiyacu de Lepuna, 450–500 m, 10 July 1974, <italic>J. Schunke</italic> 7304 (F, MO, USM). • <bold>Ucayali</bold>: Prov. Coronel Portillo, Dist. Calleria, cuenca del Río Utiquinia, cabecera de la quebrada Espejoyacu, Cerro Espajoyacu, <named-content xmlns:xlink="http://www.w3.org/1999/xlink" content-type="dwc:verbatimCoordinates" xlink:type="simple"><named-content content-type="geo-json" specific-use="{&#34;type&#34;:&#34;Point&#34;,&#34;coordinates&#34;:[-73.899667,-7.963500]}" id="NCID0EZXAK" xlink:type="simple">7°57.81'S, 73°53.98'W</named-content></named-content>, 800 m, 7 March 2003, <italic>J. Graham</italic> 2401 (F, MOL, US); • ibid., Dist. Pucallpa, Cerca Portrero 45, IVITA, 200 m, 11 May 1973, <italic>R. Ferreyra</italic> 18149 (US). Prov. Purús, Río Curanja, cerca el pozo grande entre las comunidades de Alta y Columbiana, <named-content xmlns:xlink="http://www.w3.org/1999/xlink" content-type="dwc:verbatimCoordinates" xlink:type="simple"><named-content content-type="geo-json" specific-use="{&#34;type&#34;:&#34;Point&#34;,&#34;coordinates&#34;:[-71.142583,-10.068683]}" id="NCID0EFYAK" xlink:type="simple">10°04.121'S, 71°08.555'W</named-content></named-content>, 325 m, 24 July 1998, <italic>J. Graham</italic> 657 (F, US).</p></tp:treatment-sec><tp:treatment-sec sec-type="Lectotypification" id="SECID0EMYAK"><title>Lectotypification.</title><p>Lindau cited <italic>Rusby</italic> 1117 and <italic>Kuntze</italic> s.n. from Santa Cruz as types of <italic><tp:taxon-name><tp:taxon-name-part taxon-name-part-type="genus" reg="Chaetochlamys">Chaetochlamys</tp:taxon-name-part><tp:taxon-name-part taxon-name-part-type="species" reg="rusbyi">rusbyi</tp:taxon-name-part></tp:taxon-name></italic>. Assuming he saw these collections in Berlin, they would have been destroyed in 1943 so <italic>Rusby</italic> 117 at the BM has been selected as lectotype. It is not a holotype as suggested by Tropicos. <xref ref-type="bibr" rid="B50">Wasshausen and Wood (2004)</xref> cited Hassler 1936 (G) as lectotype of <italic><tp:taxon-name><tp:taxon-name-part taxon-name-part-type="genus" reg="Beloperone">Beloperone</tp:taxon-name-part><tp:taxon-name-part taxon-name-part-type="species" reg="matthewsii">matthewsii</tp:taxon-name-part></tp:taxon-name></italic>, but there are three sheets at G so a unique sheet (G-00102447) is here designated as second step lectotypification.</p></tp:treatment-sec><tp:treatment-sec><!--Section generated to contain objects referenced in tp:taxon-treatment.--><fig id="F20" position="float" orientation="portrait"><object-id xmlns:xlink="http://www.w3.org/1999/xlink" content-type="doi" xlink:type="simple">10.3897/phytokeys.258.144435.figure20</object-id><object-id xmlns:xlink="http://www.w3.org/1999/xlink" content-type="arpha" xlink:type="simple">3E99FC5B-98DD-5306-B942-372526A67D73</object-id><label>Figure 20.</label><caption><p>Photographs of <bold>A, B</bold><italic><tp:taxon-name><tp:taxon-name-part taxon-name-part-type="genus" reg="Justicia">Justicia</tp:taxon-name-part><tp:taxon-name-part taxon-name-part-type="species" reg="rusbyi">rusbyi</tp:taxon-name-part></tp:taxon-name></italic> (<italic>Villanueva</italic> 1062) Note relatively stout, characteristically bent corolla tube <bold>C, D</bold><italic><tp:taxon-name><tp:taxon-name-part taxon-name-part-type="genus" reg="Justicia">Justicia</tp:taxon-name-part><tp:taxon-name-part taxon-name-part-type="species" reg="riedeliana">riedeliana</tp:taxon-name-part></tp:taxon-name></italic> Note slender, straight, cylindrical corolla tube. <bold>A</bold>–<bold>B</bold> Rosa Villanueva, <bold>C</bold>–<bold>D</bold> Modesto Zarate.</p></caption><graphic xmlns:xlink="http://www.w3.org/1999/xlink" xlink:href="phytokeys-258-001_article-144435__-g020.jpg" position="float" orientation="portrait" xlink:type="simple" id="oo_1354133.jpg"><uri content-type="original_file" xlink:type="simple">https://binary.pensoft.net/fig/1354133</uri></graphic></fig><fig id="F60" position="float" orientation="portrait"><object-id xmlns:xlink="http://www.w3.org/1999/xlink" content-type="doi" xlink:type="simple">10.3897/phytokeys.258.144435.figure60</object-id><object-id xmlns:xlink="http://www.w3.org/1999/xlink" content-type="arpha" xlink:type="simple">D110B3C2-34D6-501B-99A8-3400FC10FCAB</object-id><label>Figure 60.</label><caption><p>Distribution of <italic><tp:taxon-name><tp:taxon-name-part taxon-name-part-type="genus" reg="Justicia">Justicia</tp:taxon-name-part><tp:taxon-name-part taxon-name-part-type="species" reg="riedeliana">riedeliana</tp:taxon-name-part></tp:taxon-name></italic> (blue circles), <italic><tp:taxon-name><tp:taxon-name-part taxon-name-part-type="genus" reg="Justicia">J.</tp:taxon-name-part><tp:taxon-name-part taxon-name-part-type="species" reg="sprucei">sprucei</tp:taxon-name-part></tp:taxon-name></italic> (yellow square), <italic><tp:taxon-name><tp:taxon-name-part taxon-name-part-type="genus" reg="Justicia">J.</tp:taxon-name-part><tp:taxon-name-part taxon-name-part-type="species" reg="longibracteata">longibracteata</tp:taxon-name-part></tp:taxon-name></italic> (purple polygons) and <italic><tp:taxon-name><tp:taxon-name-part taxon-name-part-type="genus" reg="Justicia">J.</tp:taxon-name-part><tp:taxon-name-part taxon-name-part-type="species" reg="rusbyi">rusbyi</tp:taxon-name-part></tp:taxon-name></italic> (red triangles) in Peru.</p></caption><graphic xmlns:xlink="http://www.w3.org/1999/xlink" xlink:href="phytokeys-258-001_article-144435__-g060.jpg" position="float" orientation="portrait" xlink:type="simple" id="oo_1354175.jpg"><uri content-type="original_file" xlink:type="simple">https://binary.pensoft.net/fig/1354175</uri></graphic></fig></tp:treatment-sec><ref-list><ref id="B24"><mixed-citation xmlns:xlink="http://www.w3.org/1999/xlink" xlink:type="simple"><person-group><name name-style="western"><surname>Lindau</surname><given-names>G</given-names></name></person-group> (<year>1895</year>) <article-title><tp:taxon-name><tp:taxon-name-part taxon-name-part-type="family">Acanthaceae</tp:taxon-name-part></tp:taxon-name> Americanae.</article-title><source>Bulletin de l’Herbier Boissier</source><volume>3</volume>: <fpage>475</fpage>–<lpage>493</lpage>. <ext-link xlink:href="https://www.biodiversitylibrary.org/page/33964359" ext-link-type="uri" xlink:type="simple">https://www.biodiversitylibrary.org/page/33964359</ext-link></mixed-citation></ref><ref id="B32"><mixed-citation xmlns:xlink="http://www.w3.org/1999/xlink" xlink:type="simple"><person-group><name name-style="western"><surname>Morong</surname><given-names>T</given-names></name><name name-style="western"><surname>Britton</surname><given-names>NL</given-names></name></person-group> (<year>1893</year>) <article-title>An enumeration of the plants collected by Dr Thomas Morong in Paraguay 1888–1890.</article-title><source>Annals of the New York Academy of Sciences</source><volume>7</volume>: <fpage>45</fpage>–<lpage>280</lpage>. <ext-link xlink:href="10.1111/j.1749-6632.1893.tb55410.x" ext-link-type="doi" xlink:type="simple">https://doi.org/10.1111/j.1749-6632.1893.tb55410.x</ext-link></mixed-citation></ref><ref id="B13"><mixed-citation xmlns:xlink="http://www.w3.org/1999/xlink" xlink:type="simple"><person-group><name name-style="western"><surname>Hassler</surname><given-names>E</given-names></name></person-group> (<year>1898</year>) <article-title>Plantae Hasslerianae. Bulletin de l’Herbier Boissier 6, app.</article-title><volume>1</volume>: <fpage>1</fpage>–<lpage>42</lpage></mixed-citation></ref><ref id="B50"><mixed-citation xmlns:xlink="http://www.w3.org/1999/xlink" xlink:type="simple"><person-group><name name-style="western"><surname>Wasshausen</surname><given-names>DC</given-names></name><name name-style="western"><surname>Wood</surname><given-names>JRI</given-names></name></person-group> (<year>2004</year>) <article-title><tp:taxon-name><tp:taxon-name-part taxon-name-part-type="family">Acanthaceae</tp:taxon-name-part></tp:taxon-name> of Bolivia.</article-title><source>Contributions from the United States National Herbarium</source><volume>49</volume>: <fpage>1</fpage>–<lpage>152</lpage>.</mixed-citation></ref><ref id="B6"><mixed-citation xmlns:xlink="http://www.w3.org/1999/xlink" xlink:type="simple"><person-group><name name-style="western"><surname>Dyer</surname><given-names>WT</given-names></name></person-group> (<year>1904</year>) Index Kewensis supplement. Royal Botanic Gardens, Kew.</mixed-citation></ref><ref id="B12"><mixed-citation xmlns:xlink="http://www.w3.org/1999/xlink" xlink:type="simple"><person-group><name name-style="western"><surname>Graham</surname><given-names>VAW</given-names></name></person-group> (<year>1988</year>) <article-title>Delimitation and infrageneric classification of <italic><tp:taxon-name><tp:taxon-name-part taxon-name-part-type="genus">Justicia</tp:taxon-name-part></tp:taxon-name></italic> (<tp:taxon-name><tp:taxon-name-part taxon-name-part-type="family">Acanthaceae</tp:taxon-name-part></tp:taxon-name>).</article-title><source>Kew Bulletin</source><volume>43</volume>: <fpage>551</fpage>–<lpage>624</lpage>. <ext-link xlink:href="10.2307/4129957" ext-link-type="doi" xlink:type="simple">https://doi.org/10.2307/4129957</ext-link></mixed-citation></ref></ref-list></tp:taxon-treatment>
