# Supplementary material for: ﻿Preliminary notes on Justicia (Acanthaceae) in Peru
Source: PhytoKeys. 2025 Jun 16;258:1–123. doi: 10.3897/phytokeys.258.144435 (PMC12239001; doi:10.3897/phytokeys.258.144435)
Supplement: XML Treatment for Justicia reginaldii [file phytokeys.258.144435-treatment28.xml]

<!DOCTYPE tp:taxon-treatment
  PUBLIC "-//TaxonX//DTD Taxonomic Treatment Publishing DTD v0 20100105//EN" "tax-treatment-NSO.dtd">
<tp:taxon-treatment xmlns:tp="http://www.plazi.org/taxpub"><tp:treatment-meta><kwd-group><label>Taxon classification</label><kwd>
                <named-content content-type="kingdom">Plantae</named-content>
              </kwd><kwd>
                <named-content content-type="order">Lamiales</named-content>
              </kwd><kwd>
                <named-content content-type="family">Acanthaceae</named-content>
              </kwd></kwd-group><mixed-citation publication-type="journal"><person-group><name><surname>Villanueva-Espinoza</surname><given-names>Rosa</given-names></name><name><surname>Deng</surname><given-names>Yunfei</given-names></name><name><surname>Scotland</surname><given-names>Robert</given-names></name><name><surname>Wood</surname><given-names>John R. I.</given-names></name></person-group><article-title>﻿Preliminary notes on <italic><tp:taxon-name><tp:taxon-name-part taxon-name-part-type="genus" reg="Justicia">Justicia</tp:taxon-name-part></tp:taxon-name></italic> (<tp:taxon-name><tp:taxon-name-part taxon-name-part-type="family">Acanthaceae</tp:taxon-name-part></tp:taxon-name>) in Peru</article-title><source>PhytoKeys</source><day>16</day><month>06</month><year>2025</year><volume>258</volume><fpage>1</fpage><lpage>123</lpage><pub-id pub-id-type="doi">10.3897/phytokeys.258.144435</pub-id></mixed-citation></tp:treatment-meta><tp:nomenclature><label>﻿﻿24.</label><tp:taxon-name>
              <object-id xmlns:xlink="http://www.w3.org/1999/xlink" content-type="arpha" xlink:type="simple">F43FBC57-BFA0-58CE-A2F8-BEBE197E4F7D</object-id>
              <tp:taxon-name-part taxon-name-part-type="genus" reg="Justicia">Justicia</tp:taxon-name-part>
              <tp:taxon-name-part taxon-name-part-type="species" reg="reginaldii">reginaldii</tp:taxon-name-part>
            </tp:taxon-name><tp:taxon-authority>Wassh., Fl. Ecuador 89: 180. 2013. (Wasshausen 2013: 180)</tp:taxon-authority></tp:nomenclature><tp:treatment-sec sec-type="material" id="SECID0E61AK"><title>Type.</title><p>Ecuador • Camino Zaruma–Loja, 1100 m, May 1958, <italic>R. Espinosa</italic> 2409 (holotype US-01106126, isotype K-000544761).</p></tp:treatment-sec><tp:treatment-sec sec-type="description" id="SECID0EH2AK"><title>Description.</title><p>Subshrub to 70 cm in height; stems puberulent when young. Leaves very shortly petiolate, lamina 2.5–5 × 1.5–2.5 cm, lanceolate to ovate, apex obtuse, base cuneate, pubescent; petioles. Inflorescence of terminal bracteate spikes, the flowers in very short axillary spikes, commonly reduced to subsessile opposite pairs; bracts foliose below, diminishing in size to 6 × 2 mm upwards; calyx 5-lobed to about three quarters its length, lobes oblong, 4–5 × 1 cm, glabrous or puberulent; corolla relatively large, 2.2–2.5 cm long, gaping, white with purple markings, puberulent, the tube 12–14 mm long, upper lip erect, hooded, notched, lower lip 3-lobed, the lobes c. 6 mm long, rounded; anther thecae parallel, slightly superposed, oblong, 2.5 × 0.75 mm, the lower basally apiculate; pollen prolate-perprolate 43–47 × 27–29 μm, 2-aperturate, porate, grain covered in verrucae (Fig. <xref ref-type="fig" rid="F50">50C</xref>). Capsule 7 mm long, subglobose, glabrous, 2-seeded.</p></tp:treatment-sec><tp:treatment-sec sec-type="Illustration" id="SECID0ER2AK"><title>Illustration.</title><p>Fig. <xref ref-type="fig" rid="F22">22</xref>.</p><fig id="F22" position="float" orientation="portrait"><object-id xmlns:xlink="http://www.w3.org/1999/xlink" content-type="doi" xlink:type="simple">10.3897/phytokeys.258.144435.figure22</object-id><object-id xmlns:xlink="http://www.w3.org/1999/xlink" content-type="arpha" xlink:type="simple">34186C49-B087-5E14-A122-981D86DFF876</object-id><label>Figure 22.</label><caption><p><italic><tp:taxon-name><tp:taxon-name-part taxon-name-part-type="genus" reg="Justicia">Justicia</tp:taxon-name-part><tp:taxon-name-part taxon-name-part-type="species" reg="reginaldii">reginaldii</tp:taxon-name-part></tp:taxon-name></italic><bold>A</bold> inflorescence <bold>B</bold> stem, detail <bold>C</bold> upper bracts <bold>D</bold> calyx <bold>E</bold> corolla. Drawn from <italic>Ferreyra</italic> 7070 by Alice Tangerini.</p></caption><graphic xmlns:xlink="http://www.w3.org/1999/xlink" xlink:href="phytokeys-258-001_article-144435__-g022.jpg" position="float" orientation="portrait" xlink:type="simple" id="oo_1354135.jpg"><uri content-type="original_file" xlink:type="simple">https://binary.pensoft.net/fig/1354135</uri></graphic></fig></tp:treatment-sec><tp:treatment-sec sec-type="phenology" id="SECID0E63AK"><title>Phenology.</title><p>March to May.</p></tp:treatment-sec><tp:treatment-sec sec-type="habitat" id="SECID0EE4AK"><title>Habitat.</title><p>Rocky scrubby mountain sides, 1600–1700 m (1100 m in Ecuador).</p></tp:treatment-sec><tp:treatment-sec sec-type="distribution" id="SECID0EJ4AK"><title>Distribution.</title><p>A rare species restricted to southern Ecuador and northern Peru. New record for Peru. Fig. <xref ref-type="fig" rid="F61">61</xref>.</p></tp:treatment-sec><tp:treatment-sec sec-type="material" id="SECID0ET4AK"><title>Material examined.</title><p><bold>Peru</bold> • <bold>Cajamarca</bold>: Prov. Cajamarca, Dist. Matará, entre Tingo y San Miguel de Asunción, Chileto, [<named-content xmlns:xlink="http://www.w3.org/1999/xlink" content-type="dwc:verbatimCoordinates" xlink:type="simple"><named-content content-type="geo-json" specific-use="{&#34;type&#34;:&#34;Point&#34;,&#34;coordinates&#34;:[-78.266667,-7.266667]}" id="NCID0EA5AK" xlink:type="simple">7°16'S, 78°16'W</named-content></named-content>], 1600–1700 m, 10 April 1950, <italic>R. Ferreyra</italic> 7070 (K, MO, US).</p></tp:treatment-sec><tp:treatment-sec sec-type="notes" id="SECID0EH5AK"><title>Note.</title><p>The following specimens from dry forest dominated by <italic><tp:taxon-name><tp:taxon-name-part taxon-name-part-type="genus" reg="Eriotheca">Eriotheca</tp:taxon-name-part></tp:taxon-name></italic> Schott &amp; Endl. at 2137–2281 m in Ancash and Huánuco differ in the smaller corolla c. 1.5 cm long, shorter capsule (4–5 mm long) and slightly smaller calyx. However they share the same terminal inflorescence with axillary flowers, the same gaping corolla and 2-seeded capsule. The leaves are similar in shape but are very variable in size. They may simply be a variant of the poorly known <italic><tp:taxon-name><tp:taxon-name-part taxon-name-part-type="genus" reg="Justicia">Justicia</tp:taxon-name-part><tp:taxon-name-part taxon-name-part-type="species" reg="reginaldii">reginaldii</tp:taxon-name-part></tp:taxon-name></italic>.</p></tp:treatment-sec><tp:treatment-sec sec-type="material" id="SECID0E65AK"><title>Additional material examined.</title><p><bold>Peru</bold> • <bold>Ancash</bold>: Prov. Sihuas, Dist. Acobamba, entre Quiches y Jocos, 0.96 km NW del Puente Isabel Gonzales Lozano, <named-content xmlns:xlink="http://www.w3.org/1999/xlink" content-type="dwc:verbatimCoordinates" xlink:type="simple"><named-content content-type="geo-json" specific-use="{&#34;type&#34;:&#34;Point&#34;,&#34;coordinates&#34;:[-77.524694,-8.343472]}" id="NCID0EM6AK" xlink:type="simple">8°20'36.5"S, 77°31'28.9"W</named-content></named-content>, 2153 m, 6 March 2021, <italic>P. González et al.</italic> 7656 (E, USM); • ibid., 1.53 km NW del Puente Isabel Gonzales Lozano, <named-content xmlns:xlink="http://www.w3.org/1999/xlink" content-type="dwc:verbatimCoordinates" xlink:type="simple"><named-content content-type="geo-json" specific-use="{&#34;type&#34;:&#34;Point&#34;,&#34;coordinates&#34;:[-77.527417,-8.339083]}" id="NCID0EW6AK" xlink:type="simple">8°20'20.7"S, 77°31'38.7"W</named-content></named-content>, 2281 m, <italic>P. González et al.</italic> 7634 (E, USM). <bold>Huánuco</bold>: Prov. Huacaybamba, Dist. Huacaybamba, right bank of Río Marañón, <named-content xmlns:xlink="http://www.w3.org/1999/xlink" content-type="dwc:verbatimCoordinates" xlink:type="simple"><named-content content-type="geo-json" specific-use="{&#34;type&#34;:&#34;Point&#34;,&#34;coordinates&#34;:[-76.997278,-9.035889]}" id="NCID0ECABK" xlink:type="simple">9°2'9.2"S, 76°59'50.2"W</named-content></named-content>, 2137 m, 25 March 2021, <italic>P. González et al.</italic> 9449 (E, USM).</p></tp:treatment-sec><tp:treatment-sec><!--Section generated to contain objects referenced in tp:taxon-treatment.--><fig id="F50" position="float" orientation="portrait"><object-id xmlns:xlink="http://www.w3.org/1999/xlink" content-type="doi" xlink:type="simple">10.3897/phytokeys.258.144435.figure50</object-id><object-id xmlns:xlink="http://www.w3.org/1999/xlink" content-type="arpha" xlink:type="simple">178D14D3-E217-5B38-881A-4F9946424329</object-id><label>Figure 50.</label><caption><p>Pollen images <bold>A</bold><italic><tp:taxon-name><tp:taxon-name-part taxon-name-part-type="genus" reg="Justicia">Justicia</tp:taxon-name-part><tp:taxon-name-part taxon-name-part-type="species" reg="radicans">radicans</tp:taxon-name-part></tp:taxon-name></italic> (<italic>Azevedo</italic> 147) <bold>B</bold><italic><tp:taxon-name><tp:taxon-name-part taxon-name-part-type="genus" reg="Justicia">J.</tp:taxon-name-part><tp:taxon-name-part taxon-name-part-type="species" reg="angustituba">angustituba</tp:taxon-name-part></tp:taxon-name></italic> (<italic>Campos &amp; Diaz</italic> 2380) <bold>C</bold><italic><tp:taxon-name><tp:taxon-name-part taxon-name-part-type="genus" reg="Justicia">J.</tp:taxon-name-part><tp:taxon-name-part taxon-name-part-type="species" reg="reginaldii">reginaldii</tp:taxon-name-part></tp:taxon-name></italic> (<italic>Ferreyra</italic> 7070) <bold>D</bold><italic><tp:taxon-name><tp:taxon-name-part taxon-name-part-type="genus" reg="Justicia">J.</tp:taxon-name-part><tp:taxon-name-part taxon-name-part-type="species" reg="baguensis">baguensis</tp:taxon-name-part></tp:taxon-name></italic> (<italic>Van der Werff</italic> 14633) <bold>E</bold><italic><tp:taxon-name><tp:taxon-name-part taxon-name-part-type="genus" reg="Justicia">J.</tp:taxon-name-part><tp:taxon-name-part taxon-name-part-type="species" reg="cajamarcensis">cajamarcensis</tp:taxon-name-part></tp:taxon-name></italic> (<italic>Woytkowski</italic> 5671) <bold>F</bold><italic><tp:taxon-name><tp:taxon-name-part taxon-name-part-type="genus" reg="Justicia">J.</tp:taxon-name-part><tp:taxon-name-part taxon-name-part-type="species" reg="tenuiflora">tenuiflora</tp:taxon-name-part></tp:taxon-name></italic> (<italic>Azevedo</italic> 281). Scale bars: 10 μm.</p></caption><graphic xmlns:xlink="http://www.w3.org/1999/xlink" xlink:href="phytokeys-258-001_article-144435__-g050.jpg" position="float" orientation="portrait" xlink:type="simple" id="oo_1354165.jpg"><uri content-type="original_file" xlink:type="simple">https://binary.pensoft.net/fig/1354165</uri></graphic></fig><fig id="F61" position="float" orientation="portrait"><object-id xmlns:xlink="http://www.w3.org/1999/xlink" content-type="doi" xlink:type="simple">10.3897/phytokeys.258.144435.figure61</object-id><object-id xmlns:xlink="http://www.w3.org/1999/xlink" content-type="arpha" xlink:type="simple">27BF227F-2E93-524B-90DC-587C835FC13F</object-id><label>Figure 61.</label><caption><p>Distribution of <italic><tp:taxon-name><tp:taxon-name-part taxon-name-part-type="genus" reg="Justicia">Justicia</tp:taxon-name-part><tp:taxon-name-part taxon-name-part-type="species" reg="reginaldii">reginaldii</tp:taxon-name-part></tp:taxon-name></italic> (light blue circle), <italic><tp:taxon-name><tp:taxon-name-part taxon-name-part-type="genus" reg="Justicia">J.</tp:taxon-name-part><tp:taxon-name-part taxon-name-part-type="species" reg="baguensis">baguensis</tp:taxon-name-part></tp:taxon-name></italic> (green squares), <italic><tp:taxon-name><tp:taxon-name-part taxon-name-part-type="genus" reg="Justicia">J.</tp:taxon-name-part><tp:taxon-name-part taxon-name-part-type="species" reg="cajamarcensis">cajamarcensis</tp:taxon-name-part></tp:taxon-name></italic> (yellow triangles) and <italic><tp:taxon-name><tp:taxon-name-part taxon-name-part-type="genus" reg="Justicia">J.</tp:taxon-name-part><tp:taxon-name-part taxon-name-part-type="species" reg="sagasteguii">sagasteguii</tp:taxon-name-part></tp:taxon-name></italic> (red polygons) in Peru.</p></caption><graphic xmlns:xlink="http://www.w3.org/1999/xlink" xlink:href="phytokeys-258-001_article-144435__-g061.jpg" position="float" orientation="portrait" xlink:type="simple" id="oo_1354176.jpg"><uri content-type="original_file" xlink:type="simple">https://binary.pensoft.net/fig/1354176</uri></graphic></fig></tp:treatment-sec></tp:taxon-treatment>
