# Supplementary material for: ﻿Preliminary notes on Justicia (Acanthaceae) in Peru
Source: PhytoKeys. 2025 Jun 16;258:1–123. doi: 10.3897/phytokeys.258.144435 (PMC12239001; doi:10.3897/phytokeys.258.144435)
Supplement: XML Treatment for Justicia baguensis [file phytokeys.258.144435-treatment29.xml]

<!DOCTYPE tp:taxon-treatment
  PUBLIC "-//TaxonX//DTD Taxonomic Treatment Publishing DTD v0 20100105//EN" "tax-treatment-NSO.dtd">
<tp:taxon-treatment xmlns:tp="http://www.plazi.org/taxpub"><tp:treatment-meta><kwd-group><label>Taxon classification</label><kwd>
                <named-content content-type="kingdom">Plantae</named-content>
              </kwd><kwd>
                <named-content content-type="order">Lamiales</named-content>
              </kwd><kwd>
                <named-content content-type="family">Acanthaceae</named-content>
              </kwd></kwd-group><mixed-citation publication-type="journal"><person-group><name><surname>Villanueva-Espinoza</surname><given-names>Rosa</given-names></name><name><surname>Deng</surname><given-names>Yunfei</given-names></name><name><surname>Scotland</surname><given-names>Robert</given-names></name><name><surname>Wood</surname><given-names>John R. I.</given-names></name></person-group><article-title>﻿Preliminary notes on <italic><tp:taxon-name><tp:taxon-name-part taxon-name-part-type="genus" reg="Justicia">Justicia</tp:taxon-name-part></tp:taxon-name></italic> (<tp:taxon-name><tp:taxon-name-part taxon-name-part-type="family">Acanthaceae</tp:taxon-name-part></tp:taxon-name>) in Peru</article-title><source>PhytoKeys</source><day>16</day><month>06</month><year>2025</year><volume>258</volume><fpage>1</fpage><lpage>123</lpage><pub-id pub-id-type="doi">10.3897/phytokeys.258.144435</pub-id></mixed-citation></tp:treatment-meta><tp:nomenclature><label>﻿﻿25.</label><tp:taxon-name>
              <object-id xmlns:xlink="http://www.w3.org/1999/xlink" content-type="arpha" xlink:type="simple">C7E063B7-4BEF-531E-933B-CB83CA5FAA30</object-id>
              <tp:taxon-name-part taxon-name-part-type="genus" reg="Justicia">Justicia</tp:taxon-name-part>
              <tp:taxon-name-part taxon-name-part-type="species" reg="baguensis">baguensis</tp:taxon-name-part>
              <object-id xmlns:xlink="http://www.w3.org/1999/xlink" content-type="ipni" xlink:type="simple">urn:lsid:ipni.org:names:77363413-1</object-id>
            </tp:taxon-name><tp:taxon-authority>J.R.I.Wood &amp; R.Villanueva</tp:taxon-authority><tp:taxon-status xmlns:xlink="http://www.w3.org/1999/xlink" xlink:type="simple">sp. nov.</tp:taxon-status></tp:nomenclature><tp:treatment-sec sec-type="material" id="SECID0ESBBK"><title>Type.</title><p>Peru • Amazonas, Prov. Bagua, Bagua Grande–Pedro Ruiz Road, 500–1000 m, 10 March 1998, <italic>H. van der Werff</italic> 14604 (holotype MO-5763982, isotypes F-2236803, MOL, USM).</p></tp:treatment-sec><tp:treatment-sec sec-type="diagnosis" id="SECID0E1BBK"><title>Diagnosis.</title><p>Resembling <italic><tp:taxon-name><tp:taxon-name-part taxon-name-part-type="genus" reg="Justicia">Justicia</tp:taxon-name-part><tp:taxon-name-part taxon-name-part-type="species" reg="reginaldii">reginaldii</tp:taxon-name-part></tp:taxon-name></italic> in the short, stout, glabrous, usually 2-seeded capsule, white flowers in a spicate inflorescence and small, somewhat glaucous leaves but differing in the well-developed axillary spikes up to 7 cm long, (not spikes essentially terminal), much smaller corolla c. 10 mm long (not 22–25 mm), the bracts all c. 7 mm long, distinct from leaves (not foliose below) and very small, near glabrous calyx &lt; 2.5 mm long (not 4–5 mm long).</p></tp:treatment-sec><tp:treatment-sec sec-type="description" id="SECID0ELCBK"><title>Description.</title><p>Erect subshrub 30–50 cm; stems somewhat woody, branched, quadrangular, nearly glabrous, obscurely bifariously scurfy. Leaves shortly petiolate, lamina (1–) 2–5.5 (–7.5) × (0.2–) 0.4–1 cm, diminishing in size upwards oblong, tapered to an obtuse apex, base cuneate, glabrous except for a few hairs towards the base, glaucous, cystoliths prominent adaxially; pet<bold>i</bold>oles 2–4 mm. Inflorescence of shortly pedunculate, terminal and axillary spikes, 2–7 cm long, glabrous, flowers in opposite pairs with distinct internodes; peduncles 0–10 mm; bracts 6–7 × 1.25 mm, oblanceolate, attenuate basally; bracteoles 4–5 × 0.75 mm, linear, acute; calyx subequally 5-lobed, lobes 2–2.5 × 0.5 mm, linear-lanceolate, apiculate, glabrous but puberulent apically; corolla 9–11 mm long, white with violet “herring bone” patterning, glabrous except a few hairs on lips, tube 4 mm long, upper lip 4–5 mm long, notched, lower lip 5–6 mm long, 3-lobed, the lobes ovate, rounded, c. 2 × 2 mm; anther thecae oblong, c. 1 × 0.5 mm, oblong, glabrous, weakly superposed, maroon; pollen sub, 42 × 25 μm, 3-aperturate, colporate, 1 row of c. 6–8 distinct insulae on either side of aperture (Fig. <xref ref-type="fig" rid="F50">50D</xref>); style 7.5 mm, glabrous; ovary glabrous. Capsule 7 × 3 mm, obovoid-clavate, apiculate, glabrous; 2(–4)-seeded; seeds c. 2.5 mm diam., smooth.</p></tp:treatment-sec><tp:treatment-sec sec-type="Illustration" id="SECID0EXCBK"><title>Illustration.</title><p>Fig. <xref ref-type="fig" rid="F23">23</xref>.</p><fig id="F23" position="float" orientation="portrait"><object-id xmlns:xlink="http://www.w3.org/1999/xlink" content-type="doi" xlink:type="simple">10.3897/phytokeys.258.144435.figure23</object-id><object-id xmlns:xlink="http://www.w3.org/1999/xlink" content-type="arpha" xlink:type="simple">24519612-961E-5B36-A30F-A407339759F9</object-id><label>Figure 23.</label><caption><p><italic><tp:taxon-name><tp:taxon-name-part taxon-name-part-type="genus" reg="Justicia">Justicia</tp:taxon-name-part><tp:taxon-name-part taxon-name-part-type="species" reg="baguensis">baguensis</tp:taxon-name-part></tp:taxon-name></italic><bold>A</bold> habit <bold>B</bold> leaf <bold>C</bold> detail showing cystoliths on adaxial surface of leaf <bold>D</bold> bract <bold>E</bold> bracteole <bold>F</bold> calyx <bold>G</bold> corolla opened out to show stamens <bold>H</bold> anther thecae <bold>J</bold> exterior of capsule valve <bold>K</bold> interior of capsule valve <bold>L</bold> seed. <bold>A, H</bold> drawn from <italic>Van der Werff</italic> 14633, <bold>J, L</bold> from <italic>Van der Werff</italic> 1460 by Margaret Tebbs.</p></caption><graphic xmlns:xlink="http://www.w3.org/1999/xlink" xlink:href="phytokeys-258-001_article-144435__-g023.jpg" position="float" orientation="portrait" xlink:type="simple" id="oo_1354136.jpg"><uri content-type="original_file" xlink:type="simple">https://binary.pensoft.net/fig/1354136</uri></graphic></fig></tp:treatment-sec><tp:treatment-sec sec-type="etymology" id="SECID0EXEBK"><title>Etymology.</title><p>This species is named <italic><tp:taxon-name><tp:taxon-name-part taxon-name-part-type="genus" reg="Justicia">Justicia</tp:taxon-name-part><tp:taxon-name-part taxon-name-part-type="species" reg="baguensis">baguensis</tp:taxon-name-part></tp:taxon-name></italic> as it grows mostly in Bagua Province in Amazonas region in Peru.</p></tp:treatment-sec><tp:treatment-sec sec-type="phenology" id="SECID0EIFBK"><title>Phenology.</title><p>Flowering mainly from January to May and sporadically later.</p></tp:treatment-sec><tp:treatment-sec sec-type="habitat" id="SECID0ENFBK"><title>Habitat.</title><p>Xerophytic, deciduous scrub/woodland with cacti at 350–600 m approximately.</p></tp:treatment-sec><tp:treatment-sec sec-type="distribution" id="SECID0ESFBK"><title>Distribution.</title><p>Endemic to the Río Marañón valley system and restricted to Amazonas and neighbouring parts of northern Cajamarca in the north of Peru. Fig. <xref ref-type="fig" rid="F61">61</xref>.</p></tp:treatment-sec><tp:treatment-sec sec-type="material" id="SECID0E3FBK"><title>Material examined.</title><p><bold>Peru</bold> • <bold>Amazonas</bold>: Prov. Bagua, Bagua Chica to Limonyacu [<named-content xmlns:xlink="http://www.w3.org/1999/xlink" content-type="dwc:verbatimCoordinates" xlink:type="simple"><named-content content-type="geo-json" specific-use="{&#34;type&#34;:&#34;Point&#34;,&#34;coordinates&#34;:[-78.483333,-5.550000]}" id="NCID0EJGBK" xlink:type="simple">5°33'S, 78°29'W</named-content></named-content>], 400–450 m, 27 June 1959, <italic>R. Ferreyra</italic> 13646 (USM); • ibid., 10 km from Bagua Grande, 24 May 1990, <italic>F. Borchsenius</italic> 2617 (USM); • ibid., Bagua Chica a Bagua Grande, 700 m, 7 Aug. 1978, <italic>J. Sánchez Vega et al.</italic> 2288 (CPUN); • ibid., Bagua Grande–Pedro Ruiz road, 500–1000 m, 10 March 1998, <italic>H. van der Werff</italic> 14633 (MO, US, USM); • ibid., the type, <italic>H. van der Werff</italic> 14604 (F, MO, MOL, USM); • ibid. <italic>H. van der Werff</italic> 14611 (F, MO, MOL, USM, US); • ibid., 2 km W of Bagua Chica [<named-content xmlns:xlink="http://www.w3.org/1999/xlink" content-type="dwc:verbatimCoordinates" xlink:type="simple"><named-content content-type="geo-json" specific-use="{&#34;type&#34;:&#34;Point&#34;,&#34;coordinates&#34;:[-78.516667,-5.633333]}" id="NCID0E4GBK" xlink:type="simple">5°38'S, 78°31'W</named-content></named-content>], 550 m, 19 Jan. 1964, <italic>P.C. Hutchison &amp; J.K. Wright</italic> 3631 (F, K, MO, US). Prov. Utcubamba Dist. El Milagro, El Valor, <named-content xmlns:xlink="http://www.w3.org/1999/xlink" content-type="dwc:verbatimCoordinates" xlink:type="simple"><named-content content-type="geo-json" specific-use="{&#34;type&#34;:&#34;Point&#34;,&#34;coordinates&#34;:[-78.666667,-5.633333]}" id="NCID0EHHBK" xlink:type="simple">5°38'S, 78°40'W</named-content></named-content>, 350 m, 3 Feb. 1999, <italic>R. Vásquez</italic> 25904 (HUT, MO, US). • <bold>Cajamarca</bold>: Prov. San Ignacio, Dist. Huarango, Puerto Ciruelo–camino a Huarango, <named-content xmlns:xlink="http://www.w3.org/1999/xlink" content-type="dwc:verbatimCoordinates" xlink:type="simple"><named-content content-type="geo-json" specific-use="{&#34;type&#34;:&#34;Point&#34;,&#34;coordinates&#34;:[-78.766667,-5.283333]}" id="NCID0ETHBK" xlink:type="simple">5°17'S, 78°46'W</named-content></named-content>, 550–650 m, 26 April 1996, <italic>J. Campos &amp; P. Diaz</italic> 2675 (F, HUT, MO, US, USM); • ibid., Dist. Tabaconas, Tamborapa, Las Juntas, <named-content xmlns:xlink="http://www.w3.org/1999/xlink" content-type="dwc:verbatimCoordinates" xlink:type="simple"><named-content content-type="geo-json" specific-use="{&#34;type&#34;:&#34;Point&#34;,&#34;coordinates&#34;:[-78.780833,-5.376111]}" id="NCID0E4HBK" xlink:type="simple">5°22'34"S, 78°46'51"W</named-content></named-content>, 600 m., 9 Dec. 2001, <italic>R. Vásquez et al</italic>. 27235 (HUT, MO, USM). Prov. Jaén, cerca de Jaén [<named-content xmlns:xlink="http://www.w3.org/1999/xlink" content-type="dwc:verbatimCoordinates" xlink:type="simple"><named-content content-type="geo-json" specific-use="{&#34;type&#34;:&#34;Point&#34;,&#34;coordinates&#34;:[-78.800000,-5.700000]}" id="NCID0EHIBK" xlink:type="simple">5°42'S, 78°48'W</named-content></named-content>], 650–700 m, April 1950, <italic>H. Augusto</italic> 11 (USM).</p></tp:treatment-sec><tp:treatment-sec sec-type="notes" id="SECID0EOIBK"><title>Note.</title><p>The capsules usually contain only two seeds, but this is not constant; some specimens develop 3 or 4 apparently viable seeds.</p></tp:treatment-sec><tp:treatment-sec><!--Section generated to contain objects referenced in tp:taxon-treatment.--><fig id="F50" position="float" orientation="portrait"><object-id xmlns:xlink="http://www.w3.org/1999/xlink" content-type="doi" xlink:type="simple">10.3897/phytokeys.258.144435.figure50</object-id><object-id xmlns:xlink="http://www.w3.org/1999/xlink" content-type="arpha" xlink:type="simple">178D14D3-E217-5B38-881A-4F9946424329</object-id><label>Figure 50.</label><caption><p>Pollen images <bold>A</bold><italic><tp:taxon-name><tp:taxon-name-part taxon-name-part-type="genus" reg="Justicia">Justicia</tp:taxon-name-part><tp:taxon-name-part taxon-name-part-type="species" reg="radicans">radicans</tp:taxon-name-part></tp:taxon-name></italic> (<italic>Azevedo</italic> 147) <bold>B</bold><italic><tp:taxon-name><tp:taxon-name-part taxon-name-part-type="genus" reg="Justicia">J.</tp:taxon-name-part><tp:taxon-name-part taxon-name-part-type="species" reg="angustituba">angustituba</tp:taxon-name-part></tp:taxon-name></italic> (<italic>Campos &amp; Diaz</italic> 2380) <bold>C</bold><italic><tp:taxon-name><tp:taxon-name-part taxon-name-part-type="genus" reg="Justicia">J.</tp:taxon-name-part><tp:taxon-name-part taxon-name-part-type="species" reg="reginaldii">reginaldii</tp:taxon-name-part></tp:taxon-name></italic> (<italic>Ferreyra</italic> 7070) <bold>D</bold><italic><tp:taxon-name><tp:taxon-name-part taxon-name-part-type="genus" reg="Justicia">J.</tp:taxon-name-part><tp:taxon-name-part taxon-name-part-type="species" reg="baguensis">baguensis</tp:taxon-name-part></tp:taxon-name></italic> (<italic>Van der Werff</italic> 14633) <bold>E</bold><italic><tp:taxon-name><tp:taxon-name-part taxon-name-part-type="genus" reg="Justicia">J.</tp:taxon-name-part><tp:taxon-name-part taxon-name-part-type="species" reg="cajamarcensis">cajamarcensis</tp:taxon-name-part></tp:taxon-name></italic> (<italic>Woytkowski</italic> 5671) <bold>F</bold><italic><tp:taxon-name><tp:taxon-name-part taxon-name-part-type="genus" reg="Justicia">J.</tp:taxon-name-part><tp:taxon-name-part taxon-name-part-type="species" reg="tenuiflora">tenuiflora</tp:taxon-name-part></tp:taxon-name></italic> (<italic>Azevedo</italic> 281). Scale bars: 10 μm.</p></caption><graphic xmlns:xlink="http://www.w3.org/1999/xlink" xlink:href="phytokeys-258-001_article-144435__-g050.jpg" position="float" orientation="portrait" xlink:type="simple" id="oo_1354165.jpg"><uri content-type="original_file" xlink:type="simple">https://binary.pensoft.net/fig/1354165</uri></graphic></fig><fig id="F61" position="float" orientation="portrait"><object-id xmlns:xlink="http://www.w3.org/1999/xlink" content-type="doi" xlink:type="simple">10.3897/phytokeys.258.144435.figure61</object-id><object-id xmlns:xlink="http://www.w3.org/1999/xlink" content-type="arpha" xlink:type="simple">27BF227F-2E93-524B-90DC-587C835FC13F</object-id><label>Figure 61.</label><caption><p>Distribution of <italic><tp:taxon-name><tp:taxon-name-part taxon-name-part-type="genus" reg="Justicia">Justicia</tp:taxon-name-part><tp:taxon-name-part taxon-name-part-type="species" reg="reginaldii">reginaldii</tp:taxon-name-part></tp:taxon-name></italic> (light blue circle), <italic><tp:taxon-name><tp:taxon-name-part taxon-name-part-type="genus" reg="Justicia">J.</tp:taxon-name-part><tp:taxon-name-part taxon-name-part-type="species" reg="baguensis">baguensis</tp:taxon-name-part></tp:taxon-name></italic> (green squares), <italic><tp:taxon-name><tp:taxon-name-part taxon-name-part-type="genus" reg="Justicia">J.</tp:taxon-name-part><tp:taxon-name-part taxon-name-part-type="species" reg="cajamarcensis">cajamarcensis</tp:taxon-name-part></tp:taxon-name></italic> (yellow triangles) and <italic><tp:taxon-name><tp:taxon-name-part taxon-name-part-type="genus" reg="Justicia">J.</tp:taxon-name-part><tp:taxon-name-part taxon-name-part-type="species" reg="sagasteguii">sagasteguii</tp:taxon-name-part></tp:taxon-name></italic> (red polygons) in Peru.</p></caption><graphic xmlns:xlink="http://www.w3.org/1999/xlink" xlink:href="phytokeys-258-001_article-144435__-g061.jpg" position="float" orientation="portrait" xlink:type="simple" id="oo_1354176.jpg"><uri content-type="original_file" xlink:type="simple">https://binary.pensoft.net/fig/1354176</uri></graphic></fig></tp:treatment-sec></tp:taxon-treatment>
