# Supplementary material for: ﻿Preliminary notes on Justicia (Acanthaceae) in Peru
Source: PhytoKeys. 2025 Jun 16;258:1–123. doi: 10.3897/phytokeys.258.144435 (PMC12239001; doi:10.3897/phytokeys.258.144435)
Supplement: XML Treatment for Justicia cajamarcensis [file phytokeys.258.144435-treatment30.xml]

<!DOCTYPE tp:taxon-treatment
  PUBLIC "-//TaxonX//DTD Taxonomic Treatment Publishing DTD v0 20100105//EN" "tax-treatment-NSO.dtd">
<tp:taxon-treatment xmlns:tp="http://www.plazi.org/taxpub"><tp:treatment-meta><kwd-group><label>Taxon classification</label><kwd>
                <named-content content-type="kingdom">Plantae</named-content>
              </kwd><kwd>
                <named-content content-type="order">Lamiales</named-content>
              </kwd><kwd>
                <named-content content-type="family">Acanthaceae</named-content>
              </kwd></kwd-group><mixed-citation publication-type="journal"><person-group><name><surname>Villanueva-Espinoza</surname><given-names>Rosa</given-names></name><name><surname>Deng</surname><given-names>Yunfei</given-names></name><name><surname>Scotland</surname><given-names>Robert</given-names></name><name><surname>Wood</surname><given-names>John R. I.</given-names></name></person-group><article-title>﻿Preliminary notes on <italic><tp:taxon-name><tp:taxon-name-part taxon-name-part-type="genus" reg="Justicia">Justicia</tp:taxon-name-part></tp:taxon-name></italic> (<tp:taxon-name><tp:taxon-name-part taxon-name-part-type="family">Acanthaceae</tp:taxon-name-part></tp:taxon-name>) in Peru</article-title><source>PhytoKeys</source><day>16</day><month>06</month><year>2025</year><volume>258</volume><fpage>1</fpage><lpage>123</lpage><pub-id pub-id-type="doi">10.3897/phytokeys.258.144435</pub-id></mixed-citation></tp:treatment-meta><tp:nomenclature><label>﻿﻿26.</label><tp:taxon-name>
              <object-id xmlns:xlink="http://www.w3.org/1999/xlink" content-type="arpha" xlink:type="simple">E9763C15-FA92-53DE-98EA-34C668972ED9</object-id>
              <tp:taxon-name-part taxon-name-part-type="genus" reg="Justicia">Justicia</tp:taxon-name-part>
              <tp:taxon-name-part taxon-name-part-type="species" reg="cajamarcensis">cajamarcensis</tp:taxon-name-part>
              <object-id xmlns:xlink="http://www.w3.org/1999/xlink" content-type="ipni" xlink:type="simple">urn:lsid:ipni.org:names:77363414-1</object-id>
            </tp:taxon-name><tp:taxon-authority>R.Villanueva &amp; J.R.I.Wood</tp:taxon-authority><tp:taxon-status xmlns:xlink="http://www.w3.org/1999/xlink" xlink:type="simple">sp. nov.</tp:taxon-status></tp:nomenclature><tp:treatment-sec sec-type="material" id="SECID0E3JBK"><title>Type.</title><p><bold>Peru</bold> • Cajamarca: Prov. San Ignacio, Dist. Huarango, Entre Puerto Tabalozo and Nueva Esperanza, <named-content xmlns:xlink="http://www.w3.org/1999/xlink" content-type="dwc:verbatimCoordinates" xlink:type="simple"><named-content content-type="geo-json" specific-use="{&#34;type&#34;:&#34;Point&#34;,&#34;coordinates&#34;:[-78.733333,-5.350000]}" id="NCID0EHKBK" xlink:type="simple">5°21'S, 78°44'W</named-content></named-content>, 550–700, 18 Jan. 1996, <italic>J. Campos &amp; O. Diaz</italic> 2005 (holotype US-3387858, isotypes F-2235744, MO-5297090, USM).</p></tp:treatment-sec><tp:treatment-sec sec-type="diagnosis" id="SECID0EOKBK"><title>Diagnosis.</title><p>Resembling <italic><tp:taxon-name><tp:taxon-name-part taxon-name-part-type="genus" reg="Justicia">Justicia</tp:taxon-name-part><tp:taxon-name-part taxon-name-part-type="species" reg="reginaldii">reginaldii</tp:taxon-name-part></tp:taxon-name></italic> and <italic><tp:taxon-name><tp:taxon-name-part taxon-name-part-type="genus" reg="Justicia">Justicia</tp:taxon-name-part><tp:taxon-name-part taxon-name-part-type="species" reg="baguensis">baguensis</tp:taxon-name-part></tp:taxon-name></italic> in the short, stout, glabrous 2-seeded capsule and white flowers but differing in the densely imbricate (not lax and somewhat distant) flowers of the axillary spikes; from the former by the smaller corolla and from the latter by the relatively broad, oblong-ovate leaves (1–3.5 cm long), and the larger bracts, 6–9 mm long (not &lt; 7 mm) and calyx lobes 4–5 mm long (not 2–2.5 mm long).</p></tp:treatment-sec><tp:treatment-sec sec-type="description" id="SECID0EKLBK"><title>Description.</title><p>Subshrub 0.5–1.3 (–2.8) m in height; stems grey-green, bifariously pubescent when young, soon glabrescent. Leaves petiolate, lamina 3–10 × 1–3.5 cm, broadly to narrowly oblong-ovate, shortly acuminate to a very obtuse apex, base narrowly to broadly cuneate, margin undulate, both surfaces with numerous very small cystoliths, glabrous, adaxially dark green, abaxially paler, lateral veins 3–4 pairs; petioles 4–9 mm, puberulent, glabrescent. Inflorescence of shortly pedunculate axillary and terminal spikes 1–6 cm long; flowers imbricate; peduncles 3–20 mm, shortly pubescent, sometimes with gland-tipped hairs; bracts sessile, 6–9 × 1.3–2 mm, diminishing in size upwards, narrowly oblong-elliptic to oblanceolate, acute, ciliate; bracteoles linear 4–6 × 0.5–1 mm, ciliate; calyx subequally 5-lobed to 1.5 mm above base, lobes 4–5 × 1.25 mm, narrowly oblong-elliptic, acute to cuspidate, ciliolate; corolla 15 mm long, white, pubescent, basal cylindrical tube very short, c. 2 × 2 mm, upper lip hooded, notched, c. 12 mm long, lower lip 3-lobed, lobes narrowly ovate, 4–5 × 3 mm, rounded; filaments glabrous, anther thecae oblong with short basal appendage, 1.5 × 0.5 mm, parallel, superposed, glabrous; pollen subprolate, 39 × 35 μm, 3-aperturate, porate, grain covered in verrucae (Fig. <xref ref-type="fig" rid="F50">50E</xref>); ovary and style glabrous. Capsule 8–9 × 2.75–3 mm, obovoid with broad sterile base, apiculate, glabrous, 2–4-seeded; seeds c. 3 mm diam., brown, smooth.</p></tp:treatment-sec><tp:treatment-sec sec-type="Illustration" id="SECID0EULBK"><title>Illustration.</title><p>Fig. <xref ref-type="fig" rid="F24">24</xref>.</p><fig id="F24" position="float" orientation="portrait"><object-id xmlns:xlink="http://www.w3.org/1999/xlink" content-type="doi" xlink:type="simple">10.3897/phytokeys.258.144435.figure24</object-id><object-id xmlns:xlink="http://www.w3.org/1999/xlink" content-type="arpha" xlink:type="simple">E9A68298-3492-59D5-BF5C-D84CFD802D42</object-id><label>Figure 24.</label><caption><p><italic><tp:taxon-name><tp:taxon-name-part taxon-name-part-type="genus" reg="Justicia">Justicia</tp:taxon-name-part><tp:taxon-name-part taxon-name-part-type="species" reg="cajamarcensis">cajamarcensis</tp:taxon-name-part></tp:taxon-name></italic><bold>A</bold> habit <bold>B</bold> bract <bold>C</bold> bracteole <bold>D</bold> calyx <bold>E</bold> anther <bold>F</bold> ovary <bold>G</bold> capsule, exterior (left) and interior (right) <bold>H</bold> seed. Drawn from <italic>Campos &amp; Diaz</italic> 2005 by Margaret Tebbs.</p></caption><graphic xmlns:xlink="http://www.w3.org/1999/xlink" xlink:href="phytokeys-258-001_article-144435__-g024.jpg" position="float" orientation="portrait" xlink:type="simple" id="oo_1354138.jpg"><uri content-type="original_file" xlink:type="simple">https://binary.pensoft.net/fig/1354138</uri></graphic></fig></tp:treatment-sec><tp:treatment-sec sec-type="etymology" id="SECID0EINBK"><title>Etymology.</title><p>This species is named after the region of Cajamarca, to which it is endemic.</p></tp:treatment-sec><tp:treatment-sec sec-type="phenology" id="SECID0ENNBK"><title>Phenology.</title><p>Flowering from December (to April).</p></tp:treatment-sec><tp:treatment-sec sec-type="habitat" id="SECID0ESNBK"><title>Habitat.</title><p>Xerophytic scrub/woodland in northern Cajamarca, 550–900 m.</p></tp:treatment-sec><tp:treatment-sec sec-type="distribution" id="SECID0EXNBK"><title>Distribution.</title><p>Endemic to Cajamarca in northern Peru. Fig. <xref ref-type="fig" rid="F61">61</xref>.</p></tp:treatment-sec><tp:treatment-sec sec-type="material" id="SECID0EBOBK"><title>Material examined.</title><p><bold>Peru</bold> • <bold>Cajamarca</bold>: Prov. San Ignacio, Dist. Huarango, entre Puerto Tabalozo and Nueva Esperanza, <named-content xmlns:xlink="http://www.w3.org/1999/xlink" content-type="dwc:verbatimCoordinates" xlink:type="simple"><named-content content-type="geo-json" specific-use="{&#34;type&#34;:&#34;Point&#34;,&#34;coordinates&#34;:[-78.733333,-5.350000]}" id="NCID0EOOBK" xlink:type="simple">5°21'S, 78°44'W</named-content></named-content>, 550–700, 18 Jan. 1996, <italic>J. Campos &amp; O. Diaz</italic> 2005 (F, MO, US, USM); • ibid., Dist. San Ignacio, entre Puerto Huaquillo y Casa Quemada, <named-content xmlns:xlink="http://www.w3.org/1999/xlink" content-type="dwc:verbatimCoordinates" xlink:type="simple"><named-content content-type="geo-json" specific-use="{&#34;type&#34;:&#34;Point&#34;,&#34;coordinates&#34;:[-78.833333,-5.250000]}" id="NCID0EYOBK" xlink:type="simple">5°15'S, 78°50'W</named-content></named-content>, 600–800 m, 29 Jan. 1976, <italic>J. Campos &amp; O. Diaz</italic> 2262 (F, HUT, MO, MOL, US, USM); • ibid., Dist. Chirinos, Las Juntas, <named-content xmlns:xlink="http://www.w3.org/1999/xlink" content-type="dwc:verbatimCoordinates" xlink:type="simple"><named-content content-type="geo-json" specific-use="{&#34;type&#34;:&#34;Point&#34;,&#34;coordinates&#34;:[-78.766667,-5.341667]}" id="NCID0ECPBK" xlink:type="simple">5°20'30"S, 78°46'00"W</named-content></named-content>, 600–650 m, 6 Jan. 1997, <italic>J. Campos &amp; O. Diaz</italic> 3263 (F, MO, MOL, USM). Prov. Jaén, Dist. Jaén sector El Huito, <named-content xmlns:xlink="http://www.w3.org/1999/xlink" content-type="dwc:verbatimCoordinates" xlink:type="simple"><named-content content-type="geo-json" specific-use="{&#34;type&#34;:&#34;Point&#34;,&#34;coordinates&#34;:[-78.816389,-5.688056]}" id="NCID0EMPBK" xlink:type="simple">5°41'17"S, 78°48'59"W</named-content></named-content>, 780 m, 22 Dec. 2012, <italic>J.L. Marcelo Peña &amp; R. Gutiérrez</italic> 2253 (MOL); • ibid., Dist. Pucará [<named-content xmlns:xlink="http://www.w3.org/1999/xlink" content-type="dwc:verbatimCoordinates" xlink:type="simple"><named-content content-type="geo-json" specific-use="{&#34;type&#34;:&#34;Point&#34;,&#34;coordinates&#34;:[-79.116667,-6.033333]}" id="NCID0EWPBK" xlink:type="simple">6°02'S, 79°07'W</named-content></named-content>], 900 m, 12 April 1960, <italic>F. Woytkowski</italic> 5671 (US).</p></tp:treatment-sec><tp:treatment-sec sec-type="notes" id="SECID0E4PBK"><title>Note.</title><p>No open corollas were present on the specimens available to us.</p></tp:treatment-sec><tp:treatment-sec><!--Section generated to contain objects referenced in tp:taxon-treatment.--><fig id="F50" position="float" orientation="portrait"><object-id xmlns:xlink="http://www.w3.org/1999/xlink" content-type="doi" xlink:type="simple">10.3897/phytokeys.258.144435.figure50</object-id><object-id xmlns:xlink="http://www.w3.org/1999/xlink" content-type="arpha" xlink:type="simple">178D14D3-E217-5B38-881A-4F9946424329</object-id><label>Figure 50.</label><caption><p>Pollen images <bold>A</bold><italic><tp:taxon-name><tp:taxon-name-part taxon-name-part-type="genus" reg="Justicia">Justicia</tp:taxon-name-part><tp:taxon-name-part taxon-name-part-type="species" reg="radicans">radicans</tp:taxon-name-part></tp:taxon-name></italic> (<italic>Azevedo</italic> 147) <bold>B</bold><italic><tp:taxon-name><tp:taxon-name-part taxon-name-part-type="genus" reg="Justicia">J.</tp:taxon-name-part><tp:taxon-name-part taxon-name-part-type="species" reg="angustituba">angustituba</tp:taxon-name-part></tp:taxon-name></italic> (<italic>Campos &amp; Diaz</italic> 2380) <bold>C</bold><italic><tp:taxon-name><tp:taxon-name-part taxon-name-part-type="genus" reg="Justicia">J.</tp:taxon-name-part><tp:taxon-name-part taxon-name-part-type="species" reg="reginaldii">reginaldii</tp:taxon-name-part></tp:taxon-name></italic> (<italic>Ferreyra</italic> 7070) <bold>D</bold><italic><tp:taxon-name><tp:taxon-name-part taxon-name-part-type="genus" reg="Justicia">J.</tp:taxon-name-part><tp:taxon-name-part taxon-name-part-type="species" reg="baguensis">baguensis</tp:taxon-name-part></tp:taxon-name></italic> (<italic>Van der Werff</italic> 14633) <bold>E</bold><italic><tp:taxon-name><tp:taxon-name-part taxon-name-part-type="genus" reg="Justicia">J.</tp:taxon-name-part><tp:taxon-name-part taxon-name-part-type="species" reg="cajamarcensis">cajamarcensis</tp:taxon-name-part></tp:taxon-name></italic> (<italic>Woytkowski</italic> 5671) <bold>F</bold><italic><tp:taxon-name><tp:taxon-name-part taxon-name-part-type="genus" reg="Justicia">J.</tp:taxon-name-part><tp:taxon-name-part taxon-name-part-type="species" reg="tenuiflora">tenuiflora</tp:taxon-name-part></tp:taxon-name></italic> (<italic>Azevedo</italic> 281). Scale bars: 10 μm.</p></caption><graphic xmlns:xlink="http://www.w3.org/1999/xlink" xlink:href="phytokeys-258-001_article-144435__-g050.jpg" position="float" orientation="portrait" xlink:type="simple" id="oo_1354165.jpg"><uri content-type="original_file" xlink:type="simple">https://binary.pensoft.net/fig/1354165</uri></graphic></fig><fig id="F61" position="float" orientation="portrait"><object-id xmlns:xlink="http://www.w3.org/1999/xlink" content-type="doi" xlink:type="simple">10.3897/phytokeys.258.144435.figure61</object-id><object-id xmlns:xlink="http://www.w3.org/1999/xlink" content-type="arpha" xlink:type="simple">27BF227F-2E93-524B-90DC-587C835FC13F</object-id><label>Figure 61.</label><caption><p>Distribution of <italic><tp:taxon-name><tp:taxon-name-part taxon-name-part-type="genus" reg="Justicia">Justicia</tp:taxon-name-part><tp:taxon-name-part taxon-name-part-type="species" reg="reginaldii">reginaldii</tp:taxon-name-part></tp:taxon-name></italic> (light blue circle), <italic><tp:taxon-name><tp:taxon-name-part taxon-name-part-type="genus" reg="Justicia">J.</tp:taxon-name-part><tp:taxon-name-part taxon-name-part-type="species" reg="baguensis">baguensis</tp:taxon-name-part></tp:taxon-name></italic> (green squares), <italic><tp:taxon-name><tp:taxon-name-part taxon-name-part-type="genus" reg="Justicia">J.</tp:taxon-name-part><tp:taxon-name-part taxon-name-part-type="species" reg="cajamarcensis">cajamarcensis</tp:taxon-name-part></tp:taxon-name></italic> (yellow triangles) and <italic><tp:taxon-name><tp:taxon-name-part taxon-name-part-type="genus" reg="Justicia">J.</tp:taxon-name-part><tp:taxon-name-part taxon-name-part-type="species" reg="sagasteguii">sagasteguii</tp:taxon-name-part></tp:taxon-name></italic> (red polygons) in Peru.</p></caption><graphic xmlns:xlink="http://www.w3.org/1999/xlink" xlink:href="phytokeys-258-001_article-144435__-g061.jpg" position="float" orientation="portrait" xlink:type="simple" id="oo_1354176.jpg"><uri content-type="original_file" xlink:type="simple">https://binary.pensoft.net/fig/1354176</uri></graphic></fig></tp:treatment-sec></tp:taxon-treatment>
