# Supplementary material for: ﻿Preliminary notes on Justicia (Acanthaceae) in Peru
Source: PhytoKeys. 2025 Jun 16;258:1–123. doi: 10.3897/phytokeys.258.144435 (PMC12239001; doi:10.3897/phytokeys.258.144435)
Supplement: XML Treatment for Justicia sagasteguii [file phytokeys.258.144435-treatment31.xml]

<!DOCTYPE tp:taxon-treatment
  PUBLIC "-//TaxonX//DTD Taxonomic Treatment Publishing DTD v0 20100105//EN" "tax-treatment-NSO.dtd">
<tp:taxon-treatment xmlns:tp="http://www.plazi.org/taxpub"><tp:treatment-meta><kwd-group><label>Taxon classification</label><kwd>
                <named-content content-type="kingdom">Plantae</named-content>
              </kwd><kwd>
                <named-content content-type="order">Lamiales</named-content>
              </kwd><kwd>
                <named-content content-type="family">Acanthaceae</named-content>
              </kwd></kwd-group><mixed-citation publication-type="journal"><person-group><name><surname>Villanueva-Espinoza</surname><given-names>Rosa</given-names></name><name><surname>Deng</surname><given-names>Yunfei</given-names></name><name><surname>Scotland</surname><given-names>Robert</given-names></name><name><surname>Wood</surname><given-names>John R. I.</given-names></name></person-group><article-title>﻿Preliminary notes on <italic><tp:taxon-name><tp:taxon-name-part taxon-name-part-type="genus" reg="Justicia">Justicia</tp:taxon-name-part></tp:taxon-name></italic> (<tp:taxon-name><tp:taxon-name-part taxon-name-part-type="family">Acanthaceae</tp:taxon-name-part></tp:taxon-name>) in Peru</article-title><source>PhytoKeys</source><day>16</day><month>06</month><year>2025</year><volume>258</volume><fpage>1</fpage><lpage>123</lpage><pub-id pub-id-type="doi">10.3897/phytokeys.258.144435</pub-id></mixed-citation></tp:treatment-meta><tp:nomenclature><label>﻿﻿27.</label><tp:taxon-name>
              <object-id xmlns:xlink="http://www.w3.org/1999/xlink" content-type="arpha" xlink:type="simple">0101950A-F91B-57A5-8F1C-C4FD486EA563</object-id>
              <tp:taxon-name-part taxon-name-part-type="genus" reg="Justicia">Justicia</tp:taxon-name-part>
              <tp:taxon-name-part taxon-name-part-type="species" reg="sagasteguii">sagasteguii</tp:taxon-name-part>
              <object-id xmlns:xlink="http://www.w3.org/1999/xlink" content-type="ipni" xlink:type="simple">urn:lsid:ipni.org:names:77363423-1</object-id>
            </tp:taxon-name><tp:taxon-authority>J.R.I.Wood &amp; R.Villanueva</tp:taxon-authority><tp:taxon-status xmlns:xlink="http://www.w3.org/1999/xlink" xlink:type="simple">sp. nov.</tp:taxon-status></tp:nomenclature><tp:treatment-sec sec-type="material" id="SECID0ELRBK"><title>Type.</title><p>Peru • Cajamarca, Prov. Contumazá, Dist. Contumazá, El Platanar–Planta Eléctrica por Ruta Cascas-Contumazá, 1400 m, 31 March 1994, <italic>A. Sagástegui et al.</italic> 15206 (holotype US-3291670, isotypes F-2138254, HUT).</p></tp:treatment-sec><tp:treatment-sec sec-type="diagnosis" id="SECID0ETRBK"><title>Diagnosis.</title><p>Superficially resembling <italic><tp:taxon-name><tp:taxon-name-part taxon-name-part-type="genus" reg="Justicia">J.</tp:taxon-name-part><tp:taxon-name-part taxon-name-part-type="species" reg="reginaldii">reginaldii</tp:taxon-name-part></tp:taxon-name></italic> and similar white-flowered, winter-flowering species from xerophytic habitats but distinctive because the axillary spikes are reduced to dense flower clusters, from which radiate distinct, elongate, linear-oblanceolate bracts up to 18 mm in length. The capsule is 4-seeded.</p></tp:treatment-sec><tp:treatment-sec sec-type="description" id="SECID0EESBK"><title>Description.</title><p>Isophyllous branched subshrub of uncertain height; stems woody below, ± terete, bifariously scurfy, glabrescent when mature. Leaves shortly petiolate, lamina 1.5–11 × 0.5–5 cm, ovate to broadly oblong-ovate, less commonly oblong-lanceolate, base cuneate, margin undulate, both surfaces glabrous, abaxially paler and with numerous cystoliths; lateral veins 5–6 pairs; petioles 0.4–1 cm, glabrous to obscurely bifariously puberulent. Inflorescence of very shortly pedunculate axillary spikes, commonly reduced to axillary clusters, 1–3 cm long; peduncles 0–4 mm bifariously puberulent; bracts at base of spike foliose, narrowly oblong, subglabrous, but with some apical pubescens, mostly 10–16 × 3–4 mm; floral bracts 8–18 × 1.5–2.5 mm, narrowly oblong, finely acuminate, narrowed to a long petiole-like base, subglabrous; bracteoles 4–12 × 0.5–1 mm, linear, finely acuminate, glabrous to thinly (glandular-) puberulent; calyx subequally 5-lobed to base, lobes 4–5 × 1 mm, oblong-lanceolate, acute, puberulent; corolla c. 1.5–2.2 cm long, pale lilac to white, densely pubescent, 2-lipped, tube c. 10 mm long, slightly widened upwards, upper lip erect, shallowly bilobed, lower lip deeply 3-lobed, the central lobe broadly ovate, rounded 8 × 7 mm, the laterals oblong, 7 × 2.5 mm rounded, filaments glabrous, anthers included in upper lip, thecae 1.75 × 0.7 mm, oblong, weakly superposed, glabrous, the lower with a short basal appendage; pollen subprolate, ?2/3-aperturate, porate, grain covered in verrucae; style pubescent basally, glabrous above, 15 mm long. Capsule 8–11 × 3.5–4 mm, strongly clavate, glabrous; 4-seeded; seeds 2.5–3 mm diam., rounded, flattened, smooth.</p></tp:treatment-sec><tp:treatment-sec sec-type="Illustration" id="SECID0EJSBK"><title>Illustration.</title><p>Fig. <xref ref-type="fig" rid="F25">25</xref>.</p><fig id="F25" position="float" orientation="portrait"><object-id xmlns:xlink="http://www.w3.org/1999/xlink" content-type="doi" xlink:type="simple">10.3897/phytokeys.258.144435.figure25</object-id><object-id xmlns:xlink="http://www.w3.org/1999/xlink" content-type="arpha" xlink:type="simple">FBED376C-1F06-526D-96DB-9F6545C3D25F</object-id><label>Figure 25.</label><caption><p><italic><tp:taxon-name><tp:taxon-name-part taxon-name-part-type="genus" reg="Justicia">Justicia</tp:taxon-name-part><tp:taxon-name-part taxon-name-part-type="species" reg="sagasteguii">sagasteguii</tp:taxon-name-part></tp:taxon-name></italic>. <bold>A</bold> habit <bold>B</bold> detail of abaxial surface of leaf <bold>C</bold> bract <bold>D</bold> bracteole <bold>E</bold> calyx <bold>F</bold> corolla <bold>G</bold> anther <bold>H</bold> exterior of capsule valve <bold>J</bold> interior of capsule valve <bold>K</bold> seed. <bold>A, G</bold> drawn from <italic>Sagástegui</italic> 15206 <bold>H, K</bold> from <italic>Sagástegui</italic> 14539 by Margaret Tebbs.</p></caption><graphic xmlns:xlink="http://www.w3.org/1999/xlink" xlink:href="phytokeys-258-001_article-144435__-g025.jpg" position="float" orientation="portrait" xlink:type="simple" id="oo_1354139.jpg"><uri content-type="original_file" xlink:type="simple">https://binary.pensoft.net/fig/1354139</uri></graphic></fig></tp:treatment-sec><tp:treatment-sec sec-type="etymology" id="SECID0EHUBK"><title>Etymology.</title><p>This species is named for Abundio Sagástegui, collector of all cited specimens of this species.</p></tp:treatment-sec><tp:treatment-sec sec-type="phenology" id="SECID0EMUBK"><title>Phenology.</title><p>Flowering in March and April.</p></tp:treatment-sec><tp:treatment-sec sec-type="habitat" id="SECID0ERUBK"><title>Habitat.</title><p>Scrubby slopes and roadsides 1400–1450 m.</p></tp:treatment-sec><tp:treatment-sec sec-type="distribution" id="SECID0EWUBK"><title>Distribution.</title><p>Endemic to Peru occurring in the Corlás area on the La Libertad/Cajamarca border area. Fig. <xref ref-type="fig" rid="F61">61</xref>.</p></tp:treatment-sec><tp:treatment-sec sec-type="material" id="SECID0EAVBK"><title>Material examined.</title><p><bold>Peru</bold> • <bold>Cajamarca</bold>: Contumazá, the type. • <bold>La Libertad</bold>: Prov. Gran Chimú, Corlás, (Cascas-Contumazá), <named-content xmlns:xlink="http://www.w3.org/1999/xlink" content-type="dwc:verbatimCoordinates" xlink:type="simple"><named-content content-type="geo-json" specific-use="{&#34;type&#34;:&#34;Point&#34;,&#34;coordinates&#34;:[-78.800000,-7.435278]}" id="NCID0EPVBK" xlink:type="simple">7°26'7"S, 78°48'W</named-content></named-content>, 1450 m, 26 April 2002, <italic>Sagástegui et al.</italic> 16879 (F); • ibid., Corlás, arriba de Cascas [<named-content xmlns:xlink="http://www.w3.org/1999/xlink" content-type="dwc:verbatimCoordinates" xlink:type="simple"><named-content content-type="geo-json" specific-use="{&#34;type&#34;:&#34;Point&#34;,&#34;coordinates&#34;:[-78.816667,-7.466667]}" id="NCID0EZVBK" xlink:type="simple">7°28'S, 78°49'W</named-content></named-content>], 1450 m, 16 April 1992, <italic>Sagástegui et al.</italic> 14539 (F, US).</p></tp:treatment-sec><tp:treatment-sec sec-type="notes" id="SECID0EAWBK"><title>Note.</title><p>The long, thin bracts and bracteoles give the inflorescence a “whiskery” appearance. Occurs at higher altitudes than similar species.</p></tp:treatment-sec><tp:treatment-sec><!--Section generated to contain objects referenced in tp:taxon-treatment.--><fig id="F61" position="float" orientation="portrait"><object-id xmlns:xlink="http://www.w3.org/1999/xlink" content-type="doi" xlink:type="simple">10.3897/phytokeys.258.144435.figure61</object-id><object-id xmlns:xlink="http://www.w3.org/1999/xlink" content-type="arpha" xlink:type="simple">27BF227F-2E93-524B-90DC-587C835FC13F</object-id><label>Figure 61.</label><caption><p>Distribution of <italic><tp:taxon-name><tp:taxon-name-part taxon-name-part-type="genus" reg="Justicia">Justicia</tp:taxon-name-part><tp:taxon-name-part taxon-name-part-type="species" reg="reginaldii">reginaldii</tp:taxon-name-part></tp:taxon-name></italic> (light blue circle), <italic><tp:taxon-name><tp:taxon-name-part taxon-name-part-type="genus" reg="Justicia">J.</tp:taxon-name-part><tp:taxon-name-part taxon-name-part-type="species" reg="baguensis">baguensis</tp:taxon-name-part></tp:taxon-name></italic> (green squares), <italic><tp:taxon-name><tp:taxon-name-part taxon-name-part-type="genus" reg="Justicia">J.</tp:taxon-name-part><tp:taxon-name-part taxon-name-part-type="species" reg="cajamarcensis">cajamarcensis</tp:taxon-name-part></tp:taxon-name></italic> (yellow triangles) and <italic><tp:taxon-name><tp:taxon-name-part taxon-name-part-type="genus" reg="Justicia">J.</tp:taxon-name-part><tp:taxon-name-part taxon-name-part-type="species" reg="sagasteguii">sagasteguii</tp:taxon-name-part></tp:taxon-name></italic> (red polygons) in Peru.</p></caption><graphic xmlns:xlink="http://www.w3.org/1999/xlink" xlink:href="phytokeys-258-001_article-144435__-g061.jpg" position="float" orientation="portrait" xlink:type="simple" id="oo_1354176.jpg"><uri content-type="original_file" xlink:type="simple">https://binary.pensoft.net/fig/1354176</uri></graphic></fig></tp:treatment-sec></tp:taxon-treatment>
