# Supplementary material for: ﻿Preliminary notes on Justicia (Acanthaceae) in Peru
Source: PhytoKeys. 2025 Jun 16;258:1–123. doi: 10.3897/phytokeys.258.144435 (PMC12239001; doi:10.3897/phytokeys.258.144435)
Supplement: XML Treatment for Justica dryadum [file phytokeys.258.144435-treatment32.xml]

<!DOCTYPE tp:taxon-treatment
  PUBLIC "-//TaxonX//DTD Taxonomic Treatment Publishing DTD v0 20100105//EN" "tax-treatment-NSO.dtd">
<tp:taxon-treatment xmlns:tp="http://www.plazi.org/taxpub"><tp:treatment-meta><kwd-group><label>Taxon classification</label><kwd>
                <named-content content-type="kingdom">Plantae</named-content>
              </kwd><kwd>
                <named-content content-type="order">Lamiales</named-content>
              </kwd><kwd>
                <named-content content-type="family">Acanthaceae</named-content>
              </kwd></kwd-group><mixed-citation publication-type="journal"><person-group><name><surname>Villanueva-Espinoza</surname><given-names>Rosa</given-names></name><name><surname>Deng</surname><given-names>Yunfei</given-names></name><name><surname>Scotland</surname><given-names>Robert</given-names></name><name><surname>Wood</surname><given-names>John R. I.</given-names></name></person-group><article-title>﻿Preliminary notes on <italic><tp:taxon-name><tp:taxon-name-part taxon-name-part-type="genus" reg="Justicia">Justicia</tp:taxon-name-part></tp:taxon-name></italic> (<tp:taxon-name><tp:taxon-name-part taxon-name-part-type="family">Acanthaceae</tp:taxon-name-part></tp:taxon-name>) in Peru</article-title><source>PhytoKeys</source><day>16</day><month>06</month><year>2025</year><volume>258</volume><fpage>1</fpage><lpage>123</lpage><pub-id pub-id-type="doi">10.3897/phytokeys.258.144435</pub-id></mixed-citation></tp:treatment-meta><tp:nomenclature><label>﻿﻿28.</label><tp:taxon-name>
              <object-id xmlns:xlink="http://www.w3.org/1999/xlink" content-type="arpha" xlink:type="simple">ABE51221-19B1-5960-81FA-9EB350583960</object-id>
              <tp:taxon-name-part taxon-name-part-type="genus" reg="Justica">Justica</tp:taxon-name-part>
              <tp:taxon-name-part taxon-name-part-type="species" reg="dryadum">dryadum</tp:taxon-name-part>
            </tp:taxon-name><tp:taxon-authority>Wassh. &amp; J.R.I.Wood, Kew Bull. 58(4): 813. 2003. (Wasshausen and Wood 2003: 813)</tp:taxon-authority></tp:nomenclature><tp:treatment-sec sec-type="material" id="SECID0ESXBK"><title>Type.</title><p>Bolivia • La Paz, Sud Yungas, P.N. Pilon Lajas, <italic>D.C. Wasshausen &amp; J.R.I. Wood</italic> 2196 (holotype US-00731139[Cat. No 3455450], isotypes K-001256339, LPB-0000410, US-02878814).</p></tp:treatment-sec><tp:treatment-sec sec-type="description" id="SECID0E1XBK"><title>Description.</title><p>Perennial herb to 1 m in height, stems bifariously pilose. Leaves petiolate, lamina (2–)6–16 × (1–)2–8.5 cm, oblong-elliptic or obovate-oblong, acuminate, falcate, attenuate at the base, pilose on both surfaces, cystoliths prominent above; petioles 0.3–2 cm long. Inflorescence a large terminal panicle up to 25 × 20 cm; flowers arranged in pairs; branches repeatedly 3-forked, glandular-pilose; floral bracts 1–2.5 mm long, linear-lanceolate, shortly glandular-pilose; calyx c. 3 mm long, subequally 5-lobed to near the base, lobes linear-lanceolate, glandular; corolla c. 11 mm long, glabrous except for a few hairs on the exterior of the lips, tube pale cream c. 1.5 mm wide at base, upper lip c. 3.5 mm long, entire, lower lip c. 4 mm long, 3-lobed, the lobes c. 1.5 × 1 mm, ovate, rounded, purplish except for distinct “herring bone” patterning; anther thecae weakly superposed, violet, c. 0.5 mm long; pollen 18 × 13 μm, 2-aperturate (<xref ref-type="bibr" rid="B49">Wasshausen and Wood 2003</xref>: 803). Capsule 8.5–10 × 2–2.5 mm, oblong-clavate, minutely glandular-pilose; seeds c. 2 × 2 mm, ovate, lenticular, minutely pustulate.</p></tp:treatment-sec><tp:treatment-sec sec-type="Illustration" id="SECID0EEYBK"><title>Illustration.</title><p><xref ref-type="bibr" rid="B49">Wasshausen and Wood 2003</xref>: 803 (pollen), 814 (habit and floral details).</p></tp:treatment-sec><tp:treatment-sec sec-type="phenology" id="SECID0EOYBK"><title>Phenology.</title><p>Flowering in the winter dry season, principally from July to October.</p></tp:treatment-sec><tp:treatment-sec sec-type="habitat" id="SECID0ETYBK"><title>Habitat.</title><p>Moist lowland rainforest, 200–500 m.</p></tp:treatment-sec><tp:treatment-sec sec-type="distribution" id="SECID0EYYBK"><title>Distribution.</title><p>Northern Bolivia and southern Peru. New record for Peru. Fig. <xref ref-type="fig" rid="F62">62</xref>.</p></tp:treatment-sec><tp:treatment-sec sec-type="material" id="SECID0ECZBK"><title>Material examined.</title><p><bold>Peru</bold> • <bold>Cusco</bold>: Prov. Paucartambo, Dist. Kosñipata, near junction Río Carbon with Río Alto Madre de Dios, 6–7 Aug. 1974, <italic>H. Brokaw, M. Brockaw &amp; R. Foster et al.</italic> 3045 (F). • <bold>Madre de Dios</bold>: Prov. Manu, P.N. del Manu, Coca Cashu Station, 350 m, <named-content xmlns:xlink="http://www.w3.org/1999/xlink" content-type="dwc:verbatimCoordinates" xlink:type="simple"><named-content content-type="geo-json" specific-use="{&#34;type&#34;:&#34;Point&#34;,&#34;coordinates&#34;:[-71.416667,-11.833333]}" id="NCID0ETZBK" xlink:type="simple">11°50'S, 71°25'W</named-content></named-content>, 31 Aug. 1984, <italic>R. Foster</italic> 9936 (F, MO, USM); • ibid., Río Palotoa, NW of Shintuya, 500 m, 26–28 Aug. 1978, <italic>R. Foster &amp; J. Terborgh</italic> 6734 (F); • ibid., zona reservada del P.N. del Manu, 350 m, 4–22 Sept. 1989, <italic>A. Tupayachi</italic> 1201 (CUZ). Prov. Tambopata, Dist. Las Piedras, Cusco Amazónico, Inventario Permanente, Trocha B, <named-content xmlns:xlink="http://www.w3.org/1999/xlink" content-type="dwc:verbatimCoordinates" xlink:type="simple"><named-content content-type="geo-json" specific-use="{&#34;type&#34;:&#34;Point&#34;,&#34;coordinates&#34;:[-69.050000,-12.483333]}" id="NCID0EB1BK" xlink:type="simple">12°29'S, 69°03'W</named-content></named-content>, 200 m, Aug. 1991, <italic>M. Timaná</italic> 1991 (MO); • ibid., 10 Oct. 1991, <italic>M. Timaná &amp; N. Jaramillo</italic> 2532 (MO).</p></tp:treatment-sec><tp:treatment-sec sec-type="notes" id="SECID0EK1BK"><title>Note.</title><p>Close to <italic><tp:taxon-name><tp:taxon-name-part taxon-name-part-type="genus" reg="Justicia">Justicia</tp:taxon-name-part><tp:taxon-name-part taxon-name-part-type="species" reg="tenuiflora">tenuiflora</tp:taxon-name-part></tp:taxon-name></italic> Ruiz &amp; Pav., differing in the pubescent leaves which lack the long-attenuate leaf base of that species, by the presence of warty outgrowths on the lower part of the stem, and the shorter, lilac, not red corollas.</p></tp:treatment-sec><tp:treatment-sec><!--Section generated to contain objects referenced in tp:taxon-treatment.--><fig id="F62" position="float" orientation="portrait"><object-id xmlns:xlink="http://www.w3.org/1999/xlink" content-type="doi" xlink:type="simple">10.3897/phytokeys.258.144435.figure62</object-id><object-id xmlns:xlink="http://www.w3.org/1999/xlink" content-type="arpha" xlink:type="simple">E49D873C-B0D1-584F-B5A4-BE7F8CC63616</object-id><label>Figure 62.</label><caption><p>Distribution of <italic><tp:taxon-name><tp:taxon-name-part taxon-name-part-type="genus" reg="Justicia">Justicia</tp:taxon-name-part><tp:taxon-name-part taxon-name-part-type="species" reg="dryadum">dryadum</tp:taxon-name-part></tp:taxon-name></italic> (red circles), <italic><tp:taxon-name><tp:taxon-name-part taxon-name-part-type="genus" reg="Justicia">J.</tp:taxon-name-part><tp:taxon-name-part taxon-name-part-type="species" reg="tenuiflora">tenuiflora</tp:taxon-name-part></tp:taxon-name></italic> (green triangles) and <italic><tp:taxon-name><tp:taxon-name-part taxon-name-part-type="genus" reg="Justicia">J.</tp:taxon-name-part><tp:taxon-name-part taxon-name-part-type="species" reg="warmingii">warmingii</tp:taxon-name-part></tp:taxon-name></italic> (blue squares) in Peru.</p></caption><graphic xmlns:xlink="http://www.w3.org/1999/xlink" xlink:href="phytokeys-258-001_article-144435__-g062.jpg" position="float" orientation="portrait" xlink:type="simple" id="oo_1354177.jpg"><uri content-type="original_file" xlink:type="simple">https://binary.pensoft.net/fig/1354177</uri></graphic></fig></tp:treatment-sec><ref-list><ref id="B49"><mixed-citation xmlns:xlink="http://www.w3.org/1999/xlink" xlink:type="simple"><person-group><name name-style="western"><surname>Wasshausen</surname><given-names>DC</given-names></name><name name-style="western"><surname>Wood</surname><given-names>JRI</given-names></name></person-group> (<year>2003</year>) <article-title><italic><tp:taxon-name><tp:taxon-name-part taxon-name-part-type="genus">Justicia</tp:taxon-name-part></tp:taxon-name></italic> in Bolivia.</article-title><source>Kew Bulletin</source><volume>58</volume>(<issue>4</issue>): <fpage>769</fpage>–<lpage>831</lpage>. <ext-link xlink:href="10.2307/4111199" ext-link-type="doi" xlink:type="simple">https://doi.org/10.2307/4111199</ext-link></mixed-citation></ref></ref-list></tp:taxon-treatment>
