# Supplementary material for: ﻿Preliminary notes on Justicia (Acanthaceae) in Peru
Source: PhytoKeys. 2025 Jun 16;258:1–123. doi: 10.3897/phytokeys.258.144435 (PMC12239001; doi:10.3897/phytokeys.258.144435)
Supplement: XML Treatment for Justicia lineolata [file phytokeys.258.144435-treatment33.xml]

<!DOCTYPE tp:taxon-treatment
  PUBLIC "-//TaxonX//DTD Taxonomic Treatment Publishing DTD v0 20100105//EN" "tax-treatment-NSO.dtd">
<tp:taxon-treatment xmlns:tp="http://www.plazi.org/taxpub"><tp:treatment-meta><kwd-group><label>Taxon classification</label><kwd>
                <named-content content-type="kingdom">Plantae</named-content>
              </kwd><kwd>
                <named-content content-type="order">Lamiales</named-content>
              </kwd><kwd>
                <named-content content-type="family">Acanthaceae</named-content>
              </kwd></kwd-group><mixed-citation publication-type="journal"><person-group><name><surname>Villanueva-Espinoza</surname><given-names>Rosa</given-names></name><name><surname>Deng</surname><given-names>Yunfei</given-names></name><name><surname>Scotland</surname><given-names>Robert</given-names></name><name><surname>Wood</surname><given-names>John R. I.</given-names></name></person-group><article-title>﻿Preliminary notes on <italic><tp:taxon-name><tp:taxon-name-part taxon-name-part-type="genus" reg="Justicia">Justicia</tp:taxon-name-part></tp:taxon-name></italic> (<tp:taxon-name><tp:taxon-name-part taxon-name-part-type="family">Acanthaceae</tp:taxon-name-part></tp:taxon-name>) in Peru</article-title><source>PhytoKeys</source><day>16</day><month>06</month><year>2025</year><volume>258</volume><fpage>1</fpage><lpage>123</lpage><pub-id pub-id-type="doi">10.3897/phytokeys.258.144435</pub-id></mixed-citation></tp:treatment-meta><tp:nomenclature><label>﻿﻿29.</label><tp:taxon-name>
              <object-id xmlns:xlink="http://www.w3.org/1999/xlink" content-type="arpha" xlink:type="simple">AFC63CD9-5702-5F20-906D-B7F5CE3E8730</object-id>
              <tp:taxon-name-part taxon-name-part-type="genus" reg="Justicia">Justicia</tp:taxon-name-part>
              <tp:taxon-name-part taxon-name-part-type="species" reg="lineolata">lineolata</tp:taxon-name-part>
            </tp:taxon-name><tp:taxon-authority>Ruiz &amp; Pav., Fl. Peruv. Prodr.1: 9. 1798. (Ruiz and Pavón 1798: 9)</tp:taxon-authority><tp:nomenclature-citation-list><tp:nomenclature-citation><tp:taxon-name>
                  <tp:taxon-name-part taxon-name-part-type="genus" reg="Rhytiglossa">Rhytiglossa</tp:taxon-name-part>
                  <tp:taxon-name-part taxon-name-part-type="species" reg="lineolata">lineolata</tp:taxon-name-part>
                </tp:taxon-name><comment>(Ruiz &amp; Pav.) Nees, Prodr. [A. P. de Candolle] 11: 341.1847. (<xref ref-type="bibr" rid="B35">Nees 1847b</xref>: 341)</comment></tp:nomenclature-citation><tp:nomenclature-citation><tp:taxon-name>
                  <tp:taxon-name-part taxon-name-part-type="genus" reg="Ecbolium">Ecbolium</tp:taxon-name-part>
                  <tp:taxon-name-part taxon-name-part-type="species" reg="lineolatum">lineolatum</tp:taxon-name-part>
                </tp:taxon-name><comment>(Ruiz &amp; Pav.) Kuntze, Revis. Gen. Pl. 2: 980. 1891. (<xref ref-type="bibr" rid="B20">Kuntze 1891</xref>: 980)</comment></tp:nomenclature-citation><tp:nomenclature-citation><tp:taxon-name>
                  <tp:taxon-name-part taxon-name-part-type="genus" reg="Justicia">Justicia</tp:taxon-name-part>
                  <tp:taxon-name-part taxon-name-part-type="species" reg="flavidiflora">flavidiflora</tp:taxon-name-part>
                </tp:taxon-name><comment>Lindau, Bull. Herb. Boissier, sér. 2, 4: 409. 1904. (<xref ref-type="bibr" rid="B26">Lindau 1904</xref>: 409). Type. Peru. Amazonia, Juruá Miry, <italic>E. Ule</italic> 5699 (presumed holotype B†, photo of holotype F0BN008828, lectotype HBG-0522729, designated here, isolectotypes CORD-00005109, G-00236288, K-000529332, MG-005628, US-02879664, fragment).</comment></tp:nomenclature-citation></tp:nomenclature-citation-list></tp:nomenclature><tp:treatment-sec sec-type="material" id="SECID0E14BK"><title>Type.</title><p>Peru • [Huánuco], Cochero, <italic>Ruiz &amp; Pavon</italic> s.n., (lectotype MA-815525, designated here, isolectotypes BM, MA-815526, MA-815527, MPU-018337).</p></tp:treatment-sec><tp:treatment-sec sec-type="description" id="SECID0EC5BK"><title>Description.</title><p>Herb 30–100 cm high; stems striate, glaucous, thinly but coarsely bifariously hirsute. Leaves shortly petiolate, lamina 7–18 × 3–10 cm, oblong-elliptic, elliptic or obovate, apex obtuse, base broadly to narrowly cuneate; coriaceous in texture, olive-green in colour, cystoliths numerous, glabrous; petioles 3–15 mm. Inflorescence a long-pedunculate terminal panicle of spikes; the branches 0–12 cm long, sometimes reduced to a cluster of flowers; peduncles 5–22 cm, pubescent with crisped white hairs; rhachis white-pubescent with some gland-tipped hairs; flowers sessile or borne on short pedicels c. 1 mm long; bracts subulate, 1.5 mm long, hispid; bracteoles similar; calyx 5-lobed, lobes lanceolate, 3 × 0.5 mm, hispid and with scattered glands; corolla 8–9 mm long, cream, puberulent, gaping, upper lip entire, lower lip with purple “herring bone” patterning, shallowly 3-lobed; thecae 1 × 0.5 mm, ellipsoid, weakly superposed, lacking basal appendages.Capsule 10 × 2 mm, clavate, glabrous, 4-seeded.</p></tp:treatment-sec><tp:treatment-sec sec-type="Illustration" id="SECID0EH5BK"><title>Illustration.</title><p>Figs <xref ref-type="fig" rid="F26">26</xref>, <xref ref-type="fig" rid="F27">27</xref>.</p><fig id="F26" position="float" orientation="portrait"><object-id xmlns:xlink="http://www.w3.org/1999/xlink" content-type="doi" xlink:type="simple">10.3897/phytokeys.258.144435.figure26</object-id><object-id xmlns:xlink="http://www.w3.org/1999/xlink" content-type="arpha" xlink:type="simple">EC8E510E-40EA-58E4-842D-2697DFB423E7</object-id><label>Figure 26.</label><caption><p><italic><tp:taxon-name><tp:taxon-name-part taxon-name-part-type="genus" reg="Justicia">Justicia</tp:taxon-name-part><tp:taxon-name-part taxon-name-part-type="species" reg="lineolata">lineolata</tp:taxon-name-part></tp:taxon-name></italic><bold>A</bold> leaves <bold>B</bold> inflorescence <bold>C</bold> bracts, bracteoles and calyx <bold>D</bold> corolla opened to show stamens. Drawn from <italic>Wasshausen &amp; Encarnación</italic> 588 by Cathy Pasquale.</p></caption><graphic xmlns:xlink="http://www.w3.org/1999/xlink" xlink:href="phytokeys-258-001_article-144435__-g026.jpg" position="float" orientation="portrait" xlink:type="simple" id="oo_1354140.jpg"><uri content-type="original_file" xlink:type="simple">https://binary.pensoft.net/fig/1354140</uri></graphic></fig><fig id="F27" position="float" orientation="portrait"><object-id xmlns:xlink="http://www.w3.org/1999/xlink" content-type="doi" xlink:type="simple">10.3897/phytokeys.258.144435.figure27</object-id><object-id xmlns:xlink="http://www.w3.org/1999/xlink" content-type="arpha" xlink:type="simple">882C3D58-EA5E-5FFE-8D38-A04BC582BDCD</object-id><label>Figure 27.</label><caption><p>Photographs of <italic><tp:taxon-name><tp:taxon-name-part taxon-name-part-type="genus" reg="Justicia">Justicia</tp:taxon-name-part><tp:taxon-name-part taxon-name-part-type="species" reg="lineolata">lineolata</tp:taxon-name-part></tp:taxon-name></italic> by Rosa Villanueva.</p></caption><graphic xmlns:xlink="http://www.w3.org/1999/xlink" xlink:href="phytokeys-258-001_article-144435__-g027.jpg" position="float" orientation="portrait" xlink:type="simple" id="oo_1354141.jpg"><uri content-type="original_file" xlink:type="simple">https://binary.pensoft.net/fig/1354141</uri></graphic></fig></tp:treatment-sec><tp:treatment-sec sec-type="phenology" id="SECID0EPACK"><title>Phenology.</title><p>Flowers principally between June and October.</p></tp:treatment-sec><tp:treatment-sec sec-type="habitat" id="SECID0EUACK"><title>Habitat.</title><p>Primary and secondary lowland rainforest up to 960 m, often on flood plains.</p></tp:treatment-sec><tp:treatment-sec sec-type="distribution" id="SECID0EZACK"><title>Distribution.</title><p>Peru and Bolivia in the Amazonian lowlands and lower eastern Andean slopes from Loreto south to Amazonian Bolivia. Fig. <xref ref-type="fig" rid="F63">63</xref>.</p></tp:treatment-sec><tp:treatment-sec sec-type="material" id="SECID0EDBCK"><title>Material examined.</title><p><bold>Peru</bold> • Sine loc, <italic>A. Mathews</italic> 1838 (K). • <bold>Ayacucho</bold>: Prov. La Mar, along Río Catute, 2 km NW of Santa Rosa, 680 m, 3 June 1975, <italic>D.C. Wasshausen &amp; F. Encarnación</italic> 509 (K, US); • ibid., along Río Catute, 2 km NW of Santa Rosa, 680 m, 8 Sept. 1976, <italic>D.C. Wasshausen &amp; F. Encarnación</italic> 617 (K, MO, USM). <bold>Cusco</bold>: Prov. Camisea; Campamento Malvinas, <named-content xmlns:xlink="http://www.w3.org/1999/xlink" content-type="dwc:verbatimCoordinates" xlink:type="simple"><named-content content-type="geo-json" specific-use="{&#34;type&#34;:&#34;Point&#34;,&#34;coordinates&#34;:[-72.941111,-11.870000]}" id="NCID0EYBCK" xlink:type="simple">11°52'12"S, 72°56'28"W</named-content></named-content>, 450 m, 23 Sept. 1997, <italic>P. Acevedo-Rodríguez</italic> 9889 (US, USM). Prov. La Convención, along Río Quimiri, 4 km E of San Francisco de Apurimac, 750 m, 6 June 1975, <italic>D.C. Wasshausen &amp; F. Encarnación</italic> 516 (US); • ibid., Dist. Echarate, Armihuari well site, <named-content xmlns:xlink="http://www.w3.org/1999/xlink" content-type="dwc:verbatimCoordinates" xlink:type="simple"><named-content content-type="geo-json" specific-use="{&#34;type&#34;:&#34;Point&#34;,&#34;coordinates&#34;:[-72.778167,-11.864667]}" id="NCID0EECCK" xlink:type="simple">11°51.88'S, 72°46.69'W</named-content></named-content>, 535 m, 14 May 1997, <italic>P. Nuñez V</italic>. 20089 (US); • ibid., Armihuari–Río Camisea, <named-content xmlns:xlink="http://www.w3.org/1999/xlink" content-type="dwc:verbatimCoordinates" xlink:type="simple"><named-content content-type="geo-json" specific-use="{&#34;type&#34;:&#34;Point&#34;,&#34;coordinates&#34;:[-72.777472,-11.931972]}" id="NCID0EOCCK" xlink:type="simple">11°55'55.1"S, 72°46'38.9"W</named-content></named-content>, 535 m, 11 Oct. 1998, <italic>P. Nuñez et al</italic>. 24253 (US, USM); • ibid., Cashiriari-3 well site, 5 km south of Camisea river, <named-content xmlns:xlink="http://www.w3.org/1999/xlink" content-type="dwc:verbatimCoordinates" xlink:type="simple"><named-content content-type="geo-json" specific-use="{&#34;type&#34;:&#34;Point&#34;,&#34;coordinates&#34;:[-72.651694,-11.882528]}" id="NCID0EYCCK" xlink:type="simple">11°52'57.1"S, 72°39'6.1"W</named-content></named-content>, 700 m, 2 Oct. 1998, <italic>P. Nuñez et al.</italic> 23774 (US, USM); • ibid., <named-content xmlns:xlink="http://www.w3.org/1999/xlink" content-type="dwc:verbatimCoordinates" xlink:type="simple"><named-content content-type="geo-json" specific-use="{&#34;type&#34;:&#34;Point&#34;,&#34;coordinates&#34;:[-72.650000,-11.883333]}" id="NCID0ECDCK" xlink:type="simple">11°53'S, 72°39'W</named-content></named-content>, 700 m, 2 Sept. 1998, <italic>P. Nuñez et al.</italic> 23837 (CUZ); • ibid., San Martin 3 site well, <named-content xmlns:xlink="http://www.w3.org/1999/xlink" content-type="dwc:verbatimCoordinates" xlink:type="simple"><named-content content-type="geo-json" specific-use="{&#34;type&#34;:&#34;Point&#34;,&#34;coordinates&#34;:[-72.701667,-11.781500]}" id="NCID0EMDCK" xlink:type="simple">11°46.89'S, 72°42.10'W</named-content></named-content>, 400 m, 2 Nov. 1998, <italic>H. Beltrán et al</italic>. 3276 (US, USM) Prov. Paucartambo, Dist. Kosñipata, along lumber trail N of Pilcopata, 580 m, 27 June 1975, <italic>D.C. Wasshausen &amp; F. Encarnación</italic> 588 (K, US). Prov. Quispicanchis, 3 km E of Quincemil, 960 m, 7 Oct. 1976, <italic>D.C. Wasshausen &amp; F. Encarnación</italic> 727 (K, USM). • <bold>Huánuco</bold>: Prov. Huamalíes, Cueva de las Lechuzas, Río Monzón, 700–800 m, 18 July 1948, <italic>R. Ferreyra</italic> 4255 (K, MOL, US, USM). Prov. Leoncio Prado, Dist. Rupa-Rupa, Tingo María, 600–700 m, 15 Aug. 1943, <italic>C.A. Ridoutt</italic> s.n. (US, USM13141); ibid, Dist. Jose Crespo y Castillo, Moena, 600 m, 24 March 1954, <italic>F. Woytkowski</italic> 1195 (US, USM). Prov. Puerto Inca [Pachitea], Puerto Inca, 2–5 km E of town, <named-content xmlns:xlink="http://www.w3.org/1999/xlink" content-type="dwc:verbatimCoordinates" xlink:type="simple"><named-content content-type="geo-json" specific-use="{&#34;type&#34;:&#34;Point&#34;,&#34;coordinates&#34;:[-74.950000,-9.300000]}" id="NCID0ECECK" xlink:type="simple">9°18'S, 74°57'W</named-content></named-content>, 250–300 m, 11 Sept. 1982, <italic>R. Foster</italic> 8698 (USM). • <bold>Junín</bold>: Prov. Paucartambo, Dist. Perené, Río Paucartambo Valley, near Perené Bridge, 700 m, 19 June 1929, <italic>E.P. Killip &amp; A.C. Smith</italic> 25288 (US); • ibid., <italic>E.P. Killip &amp; A.C. Smith</italic> 25263 (US); Prov. Satipo [Chanchamayo], 550 m, 15 July 1982, <italic>O. Tovar</italic> 9373 (USM); • ibid., Aug. 1940, <italic>C.A. Ridoutt</italic> s.n. (US, USM11660). • <bold>Madre de Dios</bold>: Prov. Manu, Sunset Point Trail, Explorer’s Inn, near the confluence of Río Tambopata and Río La Torre, 39 km SW. of Puerto Maldonado, <named-content xmlns:xlink="http://www.w3.org/1999/xlink" content-type="dwc:verbatimCoordinates" xlink:type="simple"><named-content content-type="geo-json" specific-use="{&#34;type&#34;:&#34;Point&#34;,&#34;coordinates&#34;:[-69.333333,-12.833333]}" id="NCID0EYECK" xlink:type="simple">12°50'S, 69°20'W</named-content></named-content>, 19 Sept. 1984, <italic>S.F. Smith</italic> et al. 117 (US); • ibid., 12 July 1987, <italic>S.F. Smith</italic> 951 (US); • ibid., Río Manu: Cocha Cashu Station, 350 m, July 1978, <italic>J. Terborgh</italic> 6500 (F). Prov. Tambopata, Zona Reservada Tambopata, 13 Sept. 1986, <italic>O. Phillips &amp; P. Willein</italic> T17 (USM); • ibid., Dist. Las Piedras, Cuzco Amazónico, <named-content xmlns:xlink="http://www.w3.org/1999/xlink" content-type="dwc:verbatimCoordinates" xlink:type="simple"><named-content content-type="geo-json" specific-use="{&#34;type&#34;:&#34;Point&#34;,&#34;coordinates&#34;:[-69.050000,-12.483333]}" id="NCID0EIFCK" xlink:type="simple">12°29'S, 69°03'W</named-content></named-content>, 3 Sept. 1991, <italic>M. Timaná &amp; A. Rubio</italic> 2178 (CUZ). <bold>Pasco</bold>: Prov. Oxapampa, La Merced–Oxapampa km 37, 800 m, 27 Aug. 2002, <italic>A.N. Schmidt-Lebuhn</italic> 546 (USM). • <bold>San Martín</bold>: Prov. San Martín: Prov. Tocache [Mariscal Cáceres], Dist. Tocache [Nuevo], Quebrada de Huaquisha (margen derecha del Río Huallaga), 17 May 1987, <italic>J. Schunke Vigo</italic> 3987 (F, US); • ibid., entre la Merced y Huánuco, Valle del Huallaga, 500–600 m, 2 Aug. 1948, <italic>R. Ferreyra</italic> 4376 (US, USM); • ibid., Vicinity of Tocache, 400–700 m, 1979, <italic>J. Schunke</italic> 11001 (F, MO, US); • ibid., Dist. Uchiza, Cachiyacu de Lepuna, 11 July 1974, <italic>J. Schunke</italic> 7306 (F, US); • ibid., Quebrada de Cañuto, 500 m, 8 Aug. 12092, <italic>J. Schunke</italic> 12092 (US). • <bold>Ucayali</bold>: Prov. Atalaya, Dist. Raimondi, Atalaya, near junction of Río Carbon with Río Alto Madre de Dios, 27 Aug. 1973, <italic>R. Foster</italic> 2721 (F). Prov. Coronel Portillo, Dist. Calleria, Pucallpa, 200 m, 4 Aug. 1946, <italic>J. Soukup</italic> 3042 (F); • ibid., Bosque Nacional Alexander von Humboldt, km 86 carretera a Pucallpa, 250–300 m, 30 July 1978, <italic>J. Schunke Vigo</italic>10416 (MO). Prov. Purús, Dist. Purús. Río Curanja, cerca la comunidad nativa colombiana, <named-content xmlns:xlink="http://www.w3.org/1999/xlink" content-type="dwc:verbatimCoordinates" xlink:type="simple"><named-content content-type="geo-json" specific-use="{&#34;type&#34;:&#34;Point&#34;,&#34;coordinates&#34;:[-71.100000,-10.066667]}" id="NCID0EKGCK" xlink:type="simple">10°04'S, 71°06'W</named-content></named-content>, 300–350 m, 13 July 2002, <italic>J. G. Graham &amp; J. Schunke Vigo</italic> 1721 (US); • ibid., cerca del pozo grande entre las comunidades de Balta y Columbiana, <named-content xmlns:xlink="http://www.w3.org/1999/xlink" content-type="dwc:verbatimCoordinates" xlink:type="simple"><named-content content-type="geo-json" specific-use="{&#34;type&#34;:&#34;Point&#34;,&#34;coordinates&#34;:[-71.142583,-10.068683]}" id="NCID0EUGCK" xlink:type="simple">10°04.121'S, 71°08.555'W</named-content></named-content>, 325 m, 24 July 1998, <italic>J. Graham</italic> 659 (F); • ibid., Centro Poblado Balta, <italic>K.M. Kensinger</italic> 79 (USM).</p></tp:treatment-sec><tp:treatment-sec sec-type="Lectotypifications" id="SECID0E4GCK"><title>Lectotypifications.</title><p>In choosing a lectotype for <italic><tp:taxon-name><tp:taxon-name-part taxon-name-part-type="genus" reg="Justicia">Justicia</tp:taxon-name-part><tp:taxon-name-part taxon-name-part-type="species" reg="lineolata">lineolata</tp:taxon-name-part></tp:taxon-name></italic> Ruiz &amp; Pav. we have simply chosen the most complete specimen at MA. Lindau cited two specimens of <italic><tp:taxon-name><tp:taxon-name-part taxon-name-part-type="genus" reg="Justicia">Justicia</tp:taxon-name-part><tp:taxon-name-part taxon-name-part-type="species" reg="flavidiflora">flavidiflora</tp:taxon-name-part></tp:taxon-name></italic>, <italic>Ule</italic> 5699 and <italic>Poeppig</italic> 1813, both stored presumably at Berlin and both destroyed in 1943. <italic>Poeppig</italic> 1813 was collected at “Maynas prope Tocache”, so presumably from San Martin in Peru. We have been unable to trace any duplicate or image of this specimen, so have selected the Hamburg collection of <italic>Ule</italic> 5699 as the lectotype, this specimen already annotated (but unpublished) as lectotype by Wasshausen.</p></tp:treatment-sec><tp:treatment-sec sec-type="notes" id="SECID0EBICK"><title>Notes.</title><p>This species is very well named. The cystoliths are numerous giving the plant a bluish-green appearance when dry, often facilitating the identification of poor or even sterile material.</p></tp:treatment-sec><tp:treatment-sec><!--Section generated to contain objects referenced in tp:taxon-treatment.--><fig id="F63" position="float" orientation="portrait"><object-id xmlns:xlink="http://www.w3.org/1999/xlink" content-type="doi" xlink:type="simple">10.3897/phytokeys.258.144435.figure63</object-id><object-id xmlns:xlink="http://www.w3.org/1999/xlink" content-type="arpha" xlink:type="simple">4C67E8C5-C2CE-5E58-9A84-25172617C93E</object-id><label>Figure 63.</label><caption><p>Distribution of <italic><tp:taxon-name><tp:taxon-name-part taxon-name-part-type="genus" reg="Justicia">Justicia</tp:taxon-name-part><tp:taxon-name-part taxon-name-part-type="species" reg="lineolata">lineolata</tp:taxon-name-part></tp:taxon-name></italic> in Peru.</p></caption><graphic xmlns:xlink="http://www.w3.org/1999/xlink" xlink:href="phytokeys-258-001_article-144435__-g063.jpg" position="float" orientation="portrait" xlink:type="simple" id="oo_1354178.jpg"><uri content-type="original_file" xlink:type="simple">https://binary.pensoft.net/fig/1354178</uri></graphic></fig></tp:treatment-sec><ref-list><ref id="B35"><mixed-citation xmlns:xlink="http://www.w3.org/1999/xlink" xlink:type="simple"><person-group><name name-style="western"><surname>Ruiz</surname><given-names>H</given-names></name><name name-style="western"><surname>Pavón</surname><given-names>JA</given-names></name></person-group> (<year>1798</year>) Florae Peruvianae, et Chilensis, vol 1. Gabrielis de Sancha, Madrid. <ext-link xlink:href="https://www.biodiversitylibrary.org/page/671319" ext-link-type="uri" xlink:type="simple">https://www.biodiversitylibrary.org/page/671319</ext-link></mixed-citation></ref><ref id="B20"><mixed-citation xmlns:xlink="http://www.w3.org/1999/xlink" xlink:type="simple"><person-group><name name-style="western"><surname>Kuntze</surname><given-names>O</given-names></name></person-group> (<year>1891</year>) Revisio Generum Plantarum, Vols. 1–2. A. Felix, Leipzig.</mixed-citation></ref><ref id="B26"><mixed-citation xmlns:xlink="http://www.w3.org/1999/xlink" xlink:type="simple"><person-group><name name-style="western"><surname>Lindau</surname><given-names>G</given-names></name></person-group> (<year>1904</year>) <tp:taxon-name><tp:taxon-name-part taxon-name-part-type="family">Acanthaceae</tp:taxon-name-part></tp:taxon-name> Americanae 111. Bulletin de l`Herbier Boissier sér. 2 4: 401–418. <ext-link xlink:href="https://www.biodiversitylibrary.org/page/33641341" ext-link-type="uri" xlink:type="simple">https://www.biodiversitylibrary.org/page/33641341</ext-link></mixed-citation></ref></ref-list></tp:taxon-treatment>
