# Supplementary material for: ﻿Preliminary notes on Justicia (Acanthaceae) in Peru
Source: PhytoKeys. 2025 Jun 16;258:1–123. doi: 10.3897/phytokeys.258.144435 (PMC12239001; doi:10.3897/phytokeys.258.144435)
Supplement: XML Treatment for Justicia tenuiflora [file phytokeys.258.144435-treatment34.xml]

<!DOCTYPE tp:taxon-treatment
  PUBLIC "-//TaxonX//DTD Taxonomic Treatment Publishing DTD v0 20100105//EN" "tax-treatment-NSO.dtd">
<tp:taxon-treatment xmlns:tp="http://www.plazi.org/taxpub"><tp:treatment-meta><kwd-group><label>Taxon classification</label><kwd>
                <named-content content-type="kingdom">Plantae</named-content>
              </kwd><kwd>
                <named-content content-type="order">Lamiales</named-content>
              </kwd><kwd>
                <named-content content-type="family">Acanthaceae</named-content>
              </kwd></kwd-group><mixed-citation publication-type="journal"><person-group><name><surname>Villanueva-Espinoza</surname><given-names>Rosa</given-names></name><name><surname>Deng</surname><given-names>Yunfei</given-names></name><name><surname>Scotland</surname><given-names>Robert</given-names></name><name><surname>Wood</surname><given-names>John R. I.</given-names></name></person-group><article-title>﻿Preliminary notes on <italic><tp:taxon-name><tp:taxon-name-part taxon-name-part-type="genus" reg="Justicia">Justicia</tp:taxon-name-part></tp:taxon-name></italic> (<tp:taxon-name><tp:taxon-name-part taxon-name-part-type="family">Acanthaceae</tp:taxon-name-part></tp:taxon-name>) in Peru</article-title><source>PhytoKeys</source><day>16</day><month>06</month><year>2025</year><volume>258</volume><fpage>1</fpage><lpage>123</lpage><pub-id pub-id-type="doi">10.3897/phytokeys.258.144435</pub-id></mixed-citation></tp:treatment-meta><tp:nomenclature><label>﻿﻿30.</label><tp:taxon-name>
              <object-id xmlns:xlink="http://www.w3.org/1999/xlink" content-type="arpha" xlink:type="simple">69C2B830-0A18-56E2-99AB-639B973C3F09</object-id>
              <tp:taxon-name-part taxon-name-part-type="genus" reg="Justicia">Justicia</tp:taxon-name-part>
              <tp:taxon-name-part taxon-name-part-type="species" reg="tenuiflora">tenuiflora</tp:taxon-name-part>
            </tp:taxon-name><tp:taxon-authority>Ruiz &amp; Pav., Fl. Peruv. Prodr.1: 9. 1798. (Ruiz and Pavón 1798: 9)</tp:taxon-authority><tp:nomenclature-citation-list><tp:nomenclature-citation><tp:taxon-name>
                  <tp:taxon-name-part taxon-name-part-type="genus" reg="Rhytiglossa">Rhytiglossa</tp:taxon-name-part>
                  <tp:taxon-name-part taxon-name-part-type="species" reg="tenuiflora">tenuiflora</tp:taxon-name-part>
                </tp:taxon-name><comment>(Ruiz &amp; Pav.) Nees, Prodr. [A. P. de Candolle] 11: 340. (<xref ref-type="bibr" rid="B35">Nees 1847b</xref>: 340).</comment></tp:nomenclature-citation><tp:nomenclature-citation><tp:taxon-name>
                  <tp:taxon-name-part taxon-name-part-type="genus" reg="Ecbolium">Ecbolium</tp:taxon-name-part>
                  <tp:taxon-name-part taxon-name-part-type="species" reg="tenuiflorum">tenuiflorum</tp:taxon-name-part>
                </tp:taxon-name><comment>(Ruiz &amp; Pav.) Kuntze, Revis. Gen. Pl. 2: 981. 1891. (<xref ref-type="bibr" rid="B20">Kuntze 1891</xref>: 981).</comment></tp:nomenclature-citation><tp:nomenclature-citation><tp:taxon-name>
                  <tp:taxon-name-part taxon-name-part-type="genus" reg="Jacobinia">Jacobinia</tp:taxon-name-part>
                  <tp:taxon-name-part taxon-name-part-type="species" reg="tenuistachys">tenuistachys</tp:taxon-name-part>
                </tp:taxon-name><comment>Rusby, Mem. Torrey Bot. Club 6(1): 105. 1896. (<xref ref-type="bibr" rid="B36">Rusby 1896</xref>: 105) Type. BOLIVIA. La Paz, [Larecaja], Guanay–Tipuani, <italic>M. Bang</italic> 1441 (holotype NY-00312097, isotypes BM-000617658, BM-000617659, C-10004935, CAS-0003066, CM-2079, CORD-00005098, E, F-0047399F, GH-00094054, GH-00249355, K-000529470, LD-1688024, M-0186467, M-0186468, MICH-1104048, MIN-1001467, MO-1587290, NY-00038826, PH-00016185, PH-00016186, PH-00016187, PUL-00000304, S-05-386, US-01095038, US-01095039), W1893-0005428, W-1893-0005430).</comment></tp:nomenclature-citation><tp:nomenclature-citation><tp:taxon-name>
                  <tp:taxon-name-part taxon-name-part-type="genus" reg="Justicia">Justicia</tp:taxon-name-part>
                  <tp:taxon-name-part taxon-name-part-type="species" reg="tenuistachys">tenuistachys</tp:taxon-name-part>
                </tp:taxon-name><comment>(Rusby) Wassh. &amp; J.R.I.Wood, Kew Bull. 58(4): 818. 2003. (<xref ref-type="bibr" rid="B49">Wasshausen and Wood 2003</xref>: 818), syn. nov.</comment></tp:nomenclature-citation><tp:nomenclature-citation><tp:taxon-name>
                  <tp:taxon-name-part taxon-name-part-type="genus" reg="Beloperone">Beloperone</tp:taxon-name-part>
                  <tp:taxon-name-part taxon-name-part-type="species" reg="baenitzii">baenitzii</tp:taxon-name-part>
                </tp:taxon-name><comment>H. Winkl., Repert. Spec. Nov. Regni Veg. 7: 113. 1909 (<xref ref-type="bibr" rid="B51">Winkler 1909</xref>: 113) Type. BOLIVIA, Larecaja, Charopampa bei Mapiri, <italic>Buchtien</italic> 1409 (presumed holotype B†, photo of holotype F0BN008922, isotype US-00137217).</comment></tp:nomenclature-citation><tp:nomenclature-citation><tp:taxon-name>
                  <tp:taxon-name-part taxon-name-part-type="genus" reg="Justicia">Justicia</tp:taxon-name-part>
                  <tp:taxon-name-part taxon-name-part-type="species" reg="baenitzii">baenitzii</tp:taxon-name-part>
                </tp:taxon-name><comment>(H. Winkl.) C. Ezcurra, Bol. Soc. Argent. Bot. 25: 348. 1988. (<xref ref-type="bibr" rid="B8">Ezcurra 1988</xref>: 348).</comment></tp:nomenclature-citation><tp:nomenclature-citation><tp:taxon-name>
                  <tp:taxon-name-part taxon-name-part-type="genus" reg="Beloperone">Beloperone</tp:taxon-name-part>
                  <tp:taxon-name-part taxon-name-part-type="species" reg="viridissima">viridissima</tp:taxon-name-part>
                </tp:taxon-name><comment>Rusby, Mem. New York Bot. Garden 7: 367. 1927. (<xref ref-type="bibr" rid="B37">Rusby 1927</xref>: 367). Type. BOLIVIA. Vic. Huachi, head of Beni River, 1800 ft, 13 Aug. 2021, <italic>C.E.White</italic> 550 (holotype NY-00311814, isotypes BKL-00000005, GH-00093742, K-000529469, MICH-1104018, NY-00311815, US-00137240).</comment></tp:nomenclature-citation></tp:nomenclature-citation-list></tp:nomenclature><tp:treatment-sec sec-type="material" id="SECID0ENNCK"><title>Type.</title><p>Peru • [Huánuco], Cuchero [San Juan de Cochero], [<named-content xmlns:xlink="http://www.w3.org/1999/xlink" content-type="dwc:verbatimCoordinates" xlink:type="simple"><named-content content-type="geo-json" specific-use="{&#34;type&#34;:&#34;Point&#34;,&#34;coordinates&#34;:[-75.850000,-9.500000]}" id="NCID0EWNCK" xlink:type="simple">9°30'S, 75°51'W</named-content></named-content>, 1886 m], <italic>Ruiz &amp; Pavon</italic> s.n. (lectotype MA815548, designated here, isolectotype MA815547).</p></tp:treatment-sec><tp:treatment-sec sec-type="description" id="SECID0E4NCK"><title>Description.</title><p>Perennial subshrub to 80 cm in height. Leaves shortly petiolate, lamina mostly 8–18 × 4–8 cm, oblong-elliptic, acuminate, base cuneate, glabrous or nearly so. Inflorescence a terminal panicle c. 15–20 cm long, composed of lax branched spikes; bracts and bracteoles deltoid, 1–2 mm long; calyx subequally 5-lobed, subglabrous to densely, but shortly glandular hirtellous, lobes 4–6 × 0.25 mm, subulate; corolla 4–4.5 cm long, red, hirtellous, the tube 2–2.5 cm long, the lips 1.3–2 cm long; thecae narrowly ellipsoid, 2 × 0.5 mm, one distinctly smaller, weakly superposed, lacking basal appendages; pollen prolate 38–40 × 22–23 μm, 2-aperturate, colporate, 1 row of c. 6–7 poorly developed insulae on either side of the aperture (Fig. <xref ref-type="fig" rid="F50">50F</xref>). Capsule 12–13 × 2–3 mm, clavate, glandular-hirtellous; 4-seeded; seeds tuberculate.</p></tp:treatment-sec><tp:treatment-sec sec-type="Illustration" id="SECID0EHOCK"><title>Illustration.</title><p>Fig. <xref ref-type="fig" rid="F28">28</xref>.</p><fig id="F28" position="float" orientation="portrait"><object-id xmlns:xlink="http://www.w3.org/1999/xlink" content-type="doi" xlink:type="simple">10.3897/phytokeys.258.144435.figure28</object-id><object-id xmlns:xlink="http://www.w3.org/1999/xlink" content-type="arpha" xlink:type="simple">E770BEC7-C1CA-5CAC-A0C6-3CDCC4F3BBB1</object-id><label>Figure 28.</label><caption><p>Photographs of <italic><tp:taxon-name><tp:taxon-name-part taxon-name-part-type="genus" reg="Justicia">Justicia</tp:taxon-name-part><tp:taxon-name-part taxon-name-part-type="species" reg="tenuiflora">tenuiflora</tp:taxon-name-part></tp:taxon-name></italic> (<italic>Villanueva</italic> 975) by Rosa Villanueva.</p></caption><graphic xmlns:xlink="http://www.w3.org/1999/xlink" xlink:href="phytokeys-258-001_article-144435__-g028.jpg" position="float" orientation="portrait" xlink:type="simple" id="oo_1354142.jpg"><uri content-type="original_file" xlink:type="simple">https://binary.pensoft.net/fig/1354142</uri></graphic></fig></tp:treatment-sec><tp:treatment-sec sec-type="phenology" id="SECID0ELPCK"><title>Phenology.</title><p>Flowering from May to October.</p></tp:treatment-sec><tp:treatment-sec sec-type="habitat" id="SECID0EQPCK"><title>Habitat.</title><p>Tropical rainforest in the Andean foothills, very tolerant of shade, often near streams. Locally common, 600–1200 m approx.</p></tp:treatment-sec><tp:treatment-sec sec-type="distribution" id="SECID0EVPCK"><title>Distribution.</title><p>Moist eastern slopes of the Andes from northern Argentina through Bolivia to San Martin and Loreto, but apparently much more common in Huánuco than elsewhere in Peru. Its local abundance in central Peru parallels to some extent the distribution of <italic><tp:taxon-name><tp:taxon-name-part taxon-name-part-type="genus" reg="Justicia">Justicia</tp:taxon-name-part><tp:taxon-name-part taxon-name-part-type="species" reg="warmingii">warmingii</tp:taxon-name-part></tp:taxon-name></italic>. Fig. <xref ref-type="fig" rid="F62">62</xref>.</p></tp:treatment-sec><tp:treatment-sec sec-type="material" id="SECID0EKQCK"><title>Material examined.</title><p><bold>Peru.</bold> July 1854, <italic>Lechler</italic> 3153 (K). • <bold>Huánuco</bold>: [Prov. Chinchao], Pampayacu [<named-content xmlns:xlink="http://www.w3.org/1999/xlink" content-type="dwc:verbatimCoordinates" xlink:type="simple"><named-content content-type="geo-json" specific-use="{&#34;type&#34;:&#34;Point&#34;,&#34;coordinates&#34;:[-75.909722,-9.557778]}" id="NCID0EZQCK" xlink:type="simple">9°33'28"S, 75°54'35"W</named-content></named-content>], mouth of Río Chinchao, July 1923, <italic>J.F. Macbride</italic> 5102 (US). Prov. Huamalíes, Monzón, 950 m, 8 Sept. 1954, <italic>F. Woytkowski</italic> 1562 (MOL). Prov. Leoncio Prado, right margin of Río Monzón, near Cueva de Las Lechuzas [<named-content xmlns:xlink="http://www.w3.org/1999/xlink" content-type="dwc:verbatimCoordinates" xlink:type="simple"><named-content content-type="geo-json" specific-use="{&#34;type&#34;:&#34;Point&#34;,&#34;coordinates&#34;:[-76.000197,-9.313033]}" id="NCID0EFRCK" xlink:type="simple">9°18'46.92"S, 76°00'00.71"W</named-content></named-content>], 700–800 m, 18 July 1948, <italic>R. Ferreyra</italic> 4237 (MO, US, USM); • ibid., trail S of Puerto Cayumba [<named-content xmlns:xlink="http://www.w3.org/1999/xlink" content-type="dwc:verbatimCoordinates" xlink:type="simple"><named-content content-type="geo-json" specific-use="{&#34;type&#34;:&#34;Point&#34;,&#34;coordinates&#34;:[-75.952500,-9.494722]}" id="NCID0EPRCK" xlink:type="simple">9°29'41"S, 75°57'9"W</named-content></named-content>], 25 km S of Tingo María, 20 June 1982, <italic>D.C. Wasshausen &amp; O. Tovar</italic> 1279 (K, US); • ibid., confluence of Monzón and Huallaga rivers, near Tingo María, 700 m, 25 Oct. 1938, <italic>H.E. Stork &amp; O.B. Horton</italic> 9503 (K); • ibid., entre Tingo Maria y Monzón, 700–750 m, 20 Aug. 1967, <italic>R. Ferreyra</italic> 16993 (MO, US, USM); • ibid., Dist. Luyando, Hacienda Shapajilla, cerca de Tingo María, 600–700 m, 10 Aug. 1946, <italic>R. Ferreyra</italic> 878 (USM); • ibid., Tulumayo, near Tingo María, 650–700 m, <italic>R. Ferreyra</italic> 2182 (US); • ibid., Dist. Mariano Damaso, Bella Durmiente, cerca de Cueva de las Lechuzas, 700 m, 10 Oct. 1959, <italic>R. Ferreyra</italic> 13806 (USM); • ibid., Dist. Monzón, confluencia con el Río Huallaga, cerca Tingo María, 700 m, 23 Sept. 1954, <italic>R. Ferreyra</italic> 10233 (US, USM); • ibid., Dist. Rupa-Rupa, Río Bella, 7 km de Tingo María, 6 Aug. 1946, <italic>J. Soukup</italic> 3097 (US); • ibid., along Río Monzón on trail to Cueva de las Lechuzas, 650 m, 18 June 1982, <italic>D.C. Wasshausen &amp; O. Tovar</italic> 1259 (K, MO, US); • ibid., along Río Monzón, Jacintillo [<named-content xmlns:xlink="http://www.w3.org/1999/xlink" content-type="dwc:verbatimCoordinates" xlink:type="simple"><named-content content-type="geo-json" specific-use="{&#34;type&#34;:&#34;Point&#34;,&#34;coordinates&#34;:[-76.010556,-9.318333]}" id="NCID0EJSCK" xlink:type="simple">9°19'6"S, 76°0'38"W</named-content></named-content>], 680–700 m, 18 July 1978, <italic>J. Schunke Vigo</italic> 10374 (MO, US); • ibid., Calpar Bella, cueva de los Hauriños. margen izquierda del Río Monzón, 700–900 m, 2 July 1976, <italic>J. Schunke Vigo</italic> 9488 (AAU, F, MO, US), <italic>J. Schunke Vigo</italic> 9489 (USM). Prov. Pachitea, Dist. Chaglla, rumbo a caserío Montevideo, <named-content xmlns:xlink="http://www.w3.org/1999/xlink" content-type="dwc:verbatimCoordinates" xlink:type="simple"><named-content content-type="geo-json" specific-use="{&#34;type&#34;:&#34;Point&#34;,&#34;coordinates&#34;:[-75.886944,-9.480833]}" id="NCID0EXSCK" xlink:type="simple">9°28'51"S, 75°53'13"W</named-content></named-content>, 1810 m, 9 Aug. 2023, <italic>R. Villanueva</italic> et al. 988 (HOXA). • <bold>Madre de dios</bold>: Prov. Tahuamanu, cerca del Río Yaverija, a 2 km de Iñapari, 23 May 1978, <italic>F. Encarnación</italic> 1147 (US). • <bold>Puno</bold>: Prov. Carabaya, Dist. San Gabán [<named-content xmlns:xlink="http://www.w3.org/1999/xlink" content-type="dwc:verbatimCoordinates" xlink:type="simple"><named-content content-type="geo-json" specific-use="{&#34;type&#34;:&#34;Point&#34;,&#34;coordinates&#34;:[-70.420000,-13.480000]}" id="NCID0EHTCK" xlink:type="simple">13°28'48"S, 70°25'12"W</named-content></named-content>], 900 m, 12 June 1982, <italic>D.C. Wasshausen &amp; A. Salas</italic> 1245 (K, US). Prov. Sandia, Dist. Sagrario [<named-content xmlns:xlink="http://www.w3.org/1999/xlink" content-type="dwc:verbatimCoordinates" xlink:type="simple"><named-content content-type="geo-json" specific-use="{&#34;type&#34;:&#34;Point&#34;,&#34;coordinates&#34;:[-69.683000,-13.917000]}" id="NCID0ERTCK" xlink:type="simple">13°55'01.2"S, 69°40'58.8"W</named-content></named-content>], 1000–1300 m, 26 May 1942, <italic>R.D. Metcalf</italic> 30631 p.p. (MO). • <bold>San Martín</bold>: Prov. Tocache [Mariscal Cáceres], Dist. Tocache Nuevo, Quebrada de Santa Rosa de Cachiyacu carretera a Progreso, [<named-content xmlns:xlink="http://www.w3.org/1999/xlink" content-type="dwc:verbatimCoordinates" xlink:type="simple"><named-content content-type="geo-json" specific-use="{&#34;type&#34;:&#34;Point&#34;,&#34;coordinates&#34;:[-76.416667,-8.518056]}" id="NCID0E4TCK" xlink:type="simple">8°31'5"S, 76°25'W</named-content></named-content>], 500–700 m, 19 July 1974, <italic>J. Schunke Vigo</italic> 7572 (MO, US, USM); • ibid., Dist. Uchiza, Cerro de Santa Cruz, al este del puente, carretera marginal, 700–800 m, 3 Aug. 1974, <italic>J. Schunke Vigo</italic> 8010 (F, MO, US, USM). • <bold>Ucayali</bold>: Prov. Coronel Portillo, Dist. Iparia, falda dentro las cuencas de los Ríos Arapo y Manegene, afluentes del Río Ucayali, 1100 m, 22 Aug. 2010, <italic>J.G. Graham</italic> 5952 (MOL, US, USM). Prov. Padre Abad, Dist. Padre Abad, carretera antigua a Pucallpa, 1200–1300 m, 9 May 1978, <italic>J. Schunke Vigo</italic> 10142 (U, US); • ibid., cumbre de la Divisoria, entre Ucayali y Huánuco, cabecera del Río Yurac, afluente del Río Aguaytía, <named-content xmlns:xlink="http://www.w3.org/1999/xlink" content-type="dwc:verbatimCoordinates" xlink:type="simple"><named-content content-type="geo-json" specific-use="{&#34;type&#34;:&#34;Point&#34;,&#34;coordinates&#34;:[-75.796389,-9.184167]}" id="NCID0EPUCK" xlink:type="simple">9°11'03"S, 75°47'47"W</named-content></named-content>, 1500–1600, 7 June 2007, <italic>J. G. Graham &amp; J. Schunke Vigo</italic> 4185 (MOL, US, USM); • ibid., Catarata Santa Rosa, <named-content xmlns:xlink="http://www.w3.org/1999/xlink" content-type="dwc:verbatimCoordinates" xlink:type="simple"><named-content content-type="geo-json" specific-use="{&#34;type&#34;:&#34;Point&#34;,&#34;coordinates&#34;:[-75.760833,-9.161111]}" id="NCID0EZUCK" xlink:type="simple">9°09'40"S, 75°45'39"W</named-content></named-content>, 882 m, 8 Aug. 2023, <italic>R. Villanueva et al.</italic> 975 (HOXA); • ibid., Boquerón Padre Abad, <named-content xmlns:xlink="http://www.w3.org/1999/xlink" content-type="dwc:verbatimCoordinates" xlink:type="simple"><named-content content-type="geo-json" specific-use="{&#34;type&#34;:&#34;Point&#34;,&#34;coordinates&#34;:[-75.679167,-9.066111]}" id="NCID0EDVCK" xlink:type="simple">9°03'58"S, 75°40'45"W</named-content></named-content>, 450–500 m, 5 Sept. 2019, <italic>I. Azevedo et al.</italic> 281 (IBSC).</p></tp:treatment-sec><tp:treatment-sec sec-type="notes" id="SECID0EKVCK"><title>Note.</title><p>Variable in the indumentum and length of the sepals. Sepals are narrowly lanceolate with a fine attenuate apex. In younger specimens, the sepals may be only 3–4 mm long but in more mature specimens, they can reach 7 mm. In some specimens the sepals are completely glabrous, but younger specimens are often with sessile glands, these becoming stipitate and mixed with eglandular hairs in some more mature specimens.</p></tp:treatment-sec><tp:treatment-sec><!--Section generated to contain objects referenced in tp:taxon-treatment.--><fig id="F50" position="float" orientation="portrait"><object-id xmlns:xlink="http://www.w3.org/1999/xlink" content-type="doi" xlink:type="simple">10.3897/phytokeys.258.144435.figure50</object-id><object-id xmlns:xlink="http://www.w3.org/1999/xlink" content-type="arpha" xlink:type="simple">178D14D3-E217-5B38-881A-4F9946424329</object-id><label>Figure 50.</label><caption><p>Pollen images <bold>A</bold><italic><tp:taxon-name><tp:taxon-name-part taxon-name-part-type="genus" reg="Justicia">Justicia</tp:taxon-name-part><tp:taxon-name-part taxon-name-part-type="species" reg="radicans">radicans</tp:taxon-name-part></tp:taxon-name></italic> (<italic>Azevedo</italic> 147) <bold>B</bold><italic><tp:taxon-name><tp:taxon-name-part taxon-name-part-type="genus" reg="Justicia">J.</tp:taxon-name-part><tp:taxon-name-part taxon-name-part-type="species" reg="angustituba">angustituba</tp:taxon-name-part></tp:taxon-name></italic> (<italic>Campos &amp; Diaz</italic> 2380) <bold>C</bold><italic><tp:taxon-name><tp:taxon-name-part taxon-name-part-type="genus" reg="Justicia">J.</tp:taxon-name-part><tp:taxon-name-part taxon-name-part-type="species" reg="reginaldii">reginaldii</tp:taxon-name-part></tp:taxon-name></italic> (<italic>Ferreyra</italic> 7070) <bold>D</bold><italic><tp:taxon-name><tp:taxon-name-part taxon-name-part-type="genus" reg="Justicia">J.</tp:taxon-name-part><tp:taxon-name-part taxon-name-part-type="species" reg="baguensis">baguensis</tp:taxon-name-part></tp:taxon-name></italic> (<italic>Van der Werff</italic> 14633) <bold>E</bold><italic><tp:taxon-name><tp:taxon-name-part taxon-name-part-type="genus" reg="Justicia">J.</tp:taxon-name-part><tp:taxon-name-part taxon-name-part-type="species" reg="cajamarcensis">cajamarcensis</tp:taxon-name-part></tp:taxon-name></italic> (<italic>Woytkowski</italic> 5671) <bold>F</bold><italic><tp:taxon-name><tp:taxon-name-part taxon-name-part-type="genus" reg="Justicia">J.</tp:taxon-name-part><tp:taxon-name-part taxon-name-part-type="species" reg="tenuiflora">tenuiflora</tp:taxon-name-part></tp:taxon-name></italic> (<italic>Azevedo</italic> 281). Scale bars: 10 μm.</p></caption><graphic xmlns:xlink="http://www.w3.org/1999/xlink" xlink:href="phytokeys-258-001_article-144435__-g050.jpg" position="float" orientation="portrait" xlink:type="simple" id="oo_1354165.jpg"><uri content-type="original_file" xlink:type="simple">https://binary.pensoft.net/fig/1354165</uri></graphic></fig><fig id="F62" position="float" orientation="portrait"><object-id xmlns:xlink="http://www.w3.org/1999/xlink" content-type="doi" xlink:type="simple">10.3897/phytokeys.258.144435.figure62</object-id><object-id xmlns:xlink="http://www.w3.org/1999/xlink" content-type="arpha" xlink:type="simple">E49D873C-B0D1-584F-B5A4-BE7F8CC63616</object-id><label>Figure 62.</label><caption><p>Distribution of <italic><tp:taxon-name><tp:taxon-name-part taxon-name-part-type="genus" reg="Justicia">Justicia</tp:taxon-name-part><tp:taxon-name-part taxon-name-part-type="species" reg="dryadum">dryadum</tp:taxon-name-part></tp:taxon-name></italic> (red circles), <italic><tp:taxon-name><tp:taxon-name-part taxon-name-part-type="genus" reg="Justicia">J.</tp:taxon-name-part><tp:taxon-name-part taxon-name-part-type="species" reg="tenuiflora">tenuiflora</tp:taxon-name-part></tp:taxon-name></italic> (green triangles) and <italic><tp:taxon-name><tp:taxon-name-part taxon-name-part-type="genus" reg="Justicia">J.</tp:taxon-name-part><tp:taxon-name-part taxon-name-part-type="species" reg="warmingii">warmingii</tp:taxon-name-part></tp:taxon-name></italic> (blue squares) in Peru.</p></caption><graphic xmlns:xlink="http://www.w3.org/1999/xlink" xlink:href="phytokeys-258-001_article-144435__-g062.jpg" position="float" orientation="portrait" xlink:type="simple" id="oo_1354177.jpg"><uri content-type="original_file" xlink:type="simple">https://binary.pensoft.net/fig/1354177</uri></graphic></fig></tp:treatment-sec><ref-list><ref id="B35"><mixed-citation xmlns:xlink="http://www.w3.org/1999/xlink" xlink:type="simple"><person-group><name name-style="western"><surname>Ruiz</surname><given-names>H</given-names></name><name name-style="western"><surname>Pavón</surname><given-names>JA</given-names></name></person-group> (<year>1798</year>) Florae Peruvianae, et Chilensis, vol 1. Gabrielis de Sancha, Madrid. <ext-link xlink:href="https://www.biodiversitylibrary.org/page/671319" ext-link-type="uri" xlink:type="simple">https://www.biodiversitylibrary.org/page/671319</ext-link></mixed-citation></ref><ref id="B20"><mixed-citation xmlns:xlink="http://www.w3.org/1999/xlink" xlink:type="simple"><person-group><name name-style="western"><surname>Kuntze</surname><given-names>O</given-names></name></person-group> (<year>1891</year>) Revisio Generum Plantarum, Vols. 1–2. A. Felix, Leipzig.</mixed-citation></ref><ref id="B36"><mixed-citation xmlns:xlink="http://www.w3.org/1999/xlink" xlink:type="simple"><person-group><name name-style="western"><surname>Rusby</surname><given-names>HH</given-names></name></person-group> (<year>1896</year>) <article-title>An Enumeration of the Plants collected in Bolivia by Miguel Bang - 111.</article-title><source>Memoirs of the Torrey Botanical Club</source><volume>6</volume>: <fpage>1</fpage>–<lpage>130</lpage>. <ext-link xlink:href="https://www.biodiversitylibrary.org/page/31869333" ext-link-type="uri" xlink:type="simple">https://www.biodiversitylibrary.org/page/31869333</ext-link></mixed-citation></ref><ref id="B49"><mixed-citation xmlns:xlink="http://www.w3.org/1999/xlink" xlink:type="simple"><person-group><name name-style="western"><surname>Wasshausen</surname><given-names>DC</given-names></name><name name-style="western"><surname>Wood</surname><given-names>JRI</given-names></name></person-group> (<year>2003</year>) <article-title><italic><tp:taxon-name><tp:taxon-name-part taxon-name-part-type="genus">Justicia</tp:taxon-name-part></tp:taxon-name></italic> in Bolivia.</article-title><source>Kew Bulletin</source><volume>58</volume>(<issue>4</issue>): <fpage>769</fpage>–<lpage>831</lpage>. <ext-link xlink:href="10.2307/4111199" ext-link-type="doi" xlink:type="simple">https://doi.org/10.2307/4111199</ext-link></mixed-citation></ref><ref id="B51"><mixed-citation xmlns:xlink="http://www.w3.org/1999/xlink" xlink:type="simple"><person-group><name name-style="western"><surname>Winkler</surname><given-names>H</given-names></name></person-group> (<year>1909</year>) <article-title/> In: <person-group><name name-style="western"><surname>Lingelsheim</surname><given-names>A</given-names></name><name name-style="western"><surname>Pax</surname><given-names>F</given-names></name><name name-style="western"><surname>Winkler</surname><given-names>H</given-names></name></person-group> (<role>Eds</role>) <issue-title>Plantae Novae Bolivianae 11.</issue-title><source>Repertorium Specierum Novarum Regni Vegetabilis</source><volume>7</volume>: <fpage>107</fpage>–<lpage>114</lpage>. <ext-link xlink:href="10.1002/fedr.19090070705" ext-link-type="doi" xlink:type="simple">https://doi.org/10.1002/fedr.19090070705</ext-link></mixed-citation></ref><ref id="B8"><mixed-citation xmlns:xlink="http://www.w3.org/1999/xlink" xlink:type="simple"><person-group><name name-style="western"><surname>Ezcurra</surname><given-names>C</given-names></name></person-group> (<year>1988</year>) <article-title>Novedades nomenclaturales en especies de <italic><tp:taxon-name><tp:taxon-name-part taxon-name-part-type="genus">Justicia</tp:taxon-name-part></tp:taxon-name></italic> (<tp:taxon-name><tp:taxon-name-part taxon-name-part-type="family">Acanthaceae</tp:taxon-name-part></tp:taxon-name> del norte de la Argentina.</article-title><source>Boletín de la Sociedad Argentina de Botánica</source><volume>25</volume>: <fpage>347</fpage>–<lpage>351</lpage>.</mixed-citation></ref><ref id="B37"><mixed-citation xmlns:xlink="http://www.w3.org/1999/xlink" xlink:type="simple"><person-group><name name-style="western"><surname>Rusby</surname><given-names>HH</given-names></name></person-group> (<year>1927</year>) <article-title>Descriptions of new species and genera of plants collected on the Mulford Biological Exploration of the Amazon Valley. 1921–1922.</article-title><source>Memoirs of The New York Botanical Garden</source><volume>7</volume>: <fpage>205</fpage>–<lpage>388</lpage>. <ext-link xlink:href="https://www.biodiversitylibrary.org/page/44065571" ext-link-type="uri" xlink:type="simple">https://www.biodiversitylibrary.org/page/44065571</ext-link></mixed-citation></ref></ref-list></tp:taxon-treatment>
