# Supplementary material for: ﻿Preliminary notes on Justicia (Acanthaceae) in Peru
Source: PhytoKeys. 2025 Jun 16;258:1–123. doi: 10.3897/phytokeys.258.144435 (PMC12239001; doi:10.3897/phytokeys.258.144435)
Supplement: XML Treatment for Justicia warmingii [file phytokeys.258.144435-treatment35.xml]

<!DOCTYPE tp:taxon-treatment
  PUBLIC "-//TaxonX//DTD Taxonomic Treatment Publishing DTD v0 20100105//EN" "tax-treatment-NSO.dtd">
<tp:taxon-treatment xmlns:tp="http://www.plazi.org/taxpub"><tp:treatment-meta><kwd-group><label>Taxon classification</label><kwd>
                <named-content content-type="kingdom">Plantae</named-content>
              </kwd><kwd>
                <named-content content-type="order">Lamiales</named-content>
              </kwd><kwd>
                <named-content content-type="family">Acanthaceae</named-content>
              </kwd></kwd-group><mixed-citation publication-type="journal"><person-group><name><surname>Villanueva-Espinoza</surname><given-names>Rosa</given-names></name><name><surname>Deng</surname><given-names>Yunfei</given-names></name><name><surname>Scotland</surname><given-names>Robert</given-names></name><name><surname>Wood</surname><given-names>John R. I.</given-names></name></person-group><article-title>﻿Preliminary notes on <italic><tp:taxon-name><tp:taxon-name-part taxon-name-part-type="genus" reg="Justicia">Justicia</tp:taxon-name-part></tp:taxon-name></italic> (<tp:taxon-name><tp:taxon-name-part taxon-name-part-type="family">Acanthaceae</tp:taxon-name-part></tp:taxon-name>) in Peru</article-title><source>PhytoKeys</source><day>16</day><month>06</month><year>2025</year><volume>258</volume><fpage>1</fpage><lpage>123</lpage><pub-id pub-id-type="doi">10.3897/phytokeys.258.144435</pub-id></mixed-citation></tp:treatment-meta><tp:nomenclature><label>﻿﻿31.</label><tp:taxon-name>
              <object-id xmlns:xlink="http://www.w3.org/1999/xlink" content-type="arpha" xlink:type="simple">68C33605-458B-5BD1-B26C-C56040FE24EA</object-id>
              <tp:taxon-name-part taxon-name-part-type="genus" reg="Justicia">Justicia</tp:taxon-name-part>
              <tp:taxon-name-part taxon-name-part-type="species" reg="warmingii">warmingii</tp:taxon-name-part>
            </tp:taxon-name><tp:taxon-authority>Hiern, Vidensk. Meddel. Naturhist. Foren. Kjøbenhavn 1877–78: 80. (Hiern 1877: 80)</tp:taxon-authority><tp:nomenclature-citation-list><tp:nomenclature-citation><tp:taxon-name>
                  <tp:taxon-name-part taxon-name-part-type="genus" reg="Dianthera">Dianthera</tp:taxon-name-part>
                  <tp:taxon-name-part taxon-name-part-type="species" reg="hirsuta">hirsuta</tp:taxon-name-part>
                </tp:taxon-name><comment>Ruiz &amp; Pav., Fl. Peruv. Prodr.1: t.13 (<xref ref-type="bibr" rid="B35">Ruiz and Pavón 1798</xref>: t.13) pro parte, quoad icones et spec. in Herb. Benth. (K), non descr. et non (Jacq.) J.F.Gmel. (1791).</comment></tp:nomenclature-citation><tp:nomenclature-citation><tp:taxon-name>
                  <tp:taxon-name-part taxon-name-part-type="genus" reg="Sarotheca">Sarotheca</tp:taxon-name-part>
                  <tp:taxon-name-part taxon-name-part-type="species" reg="elegans">elegans</tp:taxon-name-part>
                </tp:taxon-name><comment>Nees, Flora Bras. 9(7): 113. 1847. (<xref ref-type="bibr" rid="B34">Nees 1847a</xref>: 113) non <tp:taxon-name><tp:taxon-name-part taxon-name-part-type="genus" reg="Justicia">J.</tp:taxon-name-part><tp:taxon-name-part taxon-name-part-type="species" reg="elegans">elegans</tp:taxon-name-part></tp:taxon-name> P. Beauv. (1806). Type. BRAZIL. Goias, Serra de S. Felis ad fluvium Rio Trahiras, Pohl 1989 (holotype GZU-000250360, isotype W-0049983).</comment></tp:nomenclature-citation><tp:nomenclature-citation><tp:taxon-name>
                  <tp:taxon-name-part taxon-name-part-type="genus" reg="Justicia">Justicia</tp:taxon-name-part>
                  <tp:taxon-name-part taxon-name-part-type="species" reg="sarotheca">sarotheca</tp:taxon-name-part>
                </tp:taxon-name><comment>V.A.W. Graham, Kew Bull. 43(4): 614. 1988. (<xref ref-type="bibr" rid="B12">Graham 1988</xref>: 614). Type. Based on <tp:taxon-name><tp:taxon-name-part taxon-name-part-type="genus" reg="Sarotheca">Sarotheca</tp:taxon-name-part><tp:taxon-name-part taxon-name-part-type="species" reg="elegans">elegans</tp:taxon-name-part></tp:taxon-name>Pohl.</comment></tp:nomenclature-citation><tp:nomenclature-citation><tp:taxon-name>
                  <tp:taxon-name-part taxon-name-part-type="genus" reg="Sarotheca">Sarotheca</tp:taxon-name-part>
                  <tp:taxon-name-part taxon-name-part-type="species" reg="glutinosa">glutinosa</tp:taxon-name-part>
                </tp:taxon-name><comment>Bremek., Proc. Kon. Ned. Akad. Wetensch., C 72: 426. 1969. (<xref ref-type="bibr" rid="B2">Bremekamp 1969</xref>: 426) Type. BOLIVIA. Chuquisaca, <italic>W.M.A. Brooke</italic> 5677 (holotype BM-000551558, isotype F-0077602F).</comment></tp:nomenclature-citation><tp:nomenclature-citation><tp:taxon-name>
                  <tp:taxon-name-part taxon-name-part-type="genus" reg="Justicia">Justicia</tp:taxon-name-part>
                  <tp:taxon-name-part taxon-name-part-type="species" reg="glutinosa">glutinosa</tp:taxon-name-part>
                </tp:taxon-name><comment>(Bremek.) V.A.W. Graham, Kew Bull. 43(4): 613. 1988. (<xref ref-type="bibr" rid="B12">Graham 1988</xref>: 613).</comment></tp:nomenclature-citation></tp:nomenclature-citation-list></tp:nomenclature><tp:treatment-sec sec-type="material" id="SECID0EP1CK"><title>Type.</title><p>Brazil. <italic>Warming</italic> 1028 (holotype C-10005029, isotype K-000529271).</p></tp:treatment-sec><tp:treatment-sec sec-type="description" id="SECID0E31CK"><title>Description.</title><p>Subshrub 0.5–2 m high, stems conspicuously pilose. Leaves petiolate, lamina 6–14 × 2–4 cm, variable in shape, commonly broadly oblong, sometimes, ovate, oblong-elliptic or oblanceolate, shortly acuminate, base attenuate and sometimes decurrent on the petiole, thinly or densely pilose on the veins, especially beneath; petioles 0.2–2.5 cm, hirsute. Inflorescence of simple or branched spikes 5–15 cm long from the upper leaf axils, these often aggregated to form a terminal panicle of spikes; rhachis and axes glandular and somewhat sticky; bracts linear-oblong, 4–5 × 1–2 mm, glandular, bracteoles similar but shorter; calyx 4-lobed to base, lobes 4–5 × 1 mm, lanceolate, glandular; corolla 9–10 (–12) mm long cream with purple “herring bone” patterning on lower lip, glandular, tube short, stout, 2.5 mm wide, lips short 4–5 mm; pollen prolate 40 × 21 μm, 2-aperturate, colporate, 1 row of indistinct insulae on either side of the aperture (Fig. <xref ref-type="fig" rid="F51">51A</xref>). Capsule 14–17 × 3 mm, clavate, constricted between seeds, covered in subsessile glands, 4-seeded; seeds 3 mm diam., tuberculate.</p></tp:treatment-sec><tp:treatment-sec sec-type="Illustration" id="SECID0EG2CK"><title>Illustration.</title><p>Figs <xref ref-type="fig" rid="F29">29</xref>, <xref ref-type="fig" rid="F30">30</xref>.</p><fig id="F29" position="float" orientation="portrait"><object-id xmlns:xlink="http://www.w3.org/1999/xlink" content-type="doi" xlink:type="simple">10.3897/phytokeys.258.144435.figure29</object-id><object-id xmlns:xlink="http://www.w3.org/1999/xlink" content-type="arpha" xlink:type="simple">9151E2EB-F489-5945-9B5C-ED2039ADF918</object-id><label>Figure 29.</label><caption><p><italic><tp:taxon-name><tp:taxon-name-part taxon-name-part-type="genus" reg="Justicia">Justicia</tp:taxon-name-part><tp:taxon-name-part taxon-name-part-type="species" reg="warmingii">warmingii</tp:taxon-name-part></tp:taxon-name></italic><bold>A</bold> habit <bold>B</bold> bract, bracteole and calyx <bold>C</bold> bract <bold>D</bold> corolla showing anthers. Drawn from <italic>Killip &amp; Smith</italic> 23459 by Cathy Pasquale.</p></caption><graphic xmlns:xlink="http://www.w3.org/1999/xlink" xlink:href="phytokeys-258-001_article-144435__-g029.jpg" position="float" orientation="portrait" xlink:type="simple" id="oo_1354143.jpg"><uri content-type="original_file" xlink:type="simple">https://binary.pensoft.net/fig/1354143</uri></graphic></fig><fig id="F30" position="float" orientation="portrait"><object-id xmlns:xlink="http://www.w3.org/1999/xlink" content-type="doi" xlink:type="simple">10.3897/phytokeys.258.144435.figure30</object-id><object-id xmlns:xlink="http://www.w3.org/1999/xlink" content-type="arpha" xlink:type="simple">79EA9EBA-B38A-5FD2-9DB1-4056E6633BB6</object-id><label>Figure 30.</label><caption><p>Photographs of <italic><tp:taxon-name><tp:taxon-name-part taxon-name-part-type="genus" reg="Justicia">Justicia</tp:taxon-name-part><tp:taxon-name-part taxon-name-part-type="species" reg="warmingii">warmingii</tp:taxon-name-part></tp:taxon-name></italic> (<italic>Villanueva</italic> 920) by Rosa Villanueva.</p></caption><graphic xmlns:xlink="http://www.w3.org/1999/xlink" xlink:href="phytokeys-258-001_article-144435__-g030.jpg" position="float" orientation="portrait" xlink:type="simple" id="oo_1354144.jpg"><uri content-type="original_file" xlink:type="simple">https://binary.pensoft.net/fig/1354144</uri></graphic></fig></tp:treatment-sec><tp:treatment-sec sec-type="phenology" id="SECID0EQ4CK"><title>Phenology.</title><p>Found in flower throughout most of the year, but perhaps flowering most prolifically in the June–September period.</p></tp:treatment-sec><tp:treatment-sec sec-type="habitat" id="SECID0EV4CK"><title>Habitat.</title><p>Subtropical forest, secondary bushland, cliffs, scrubby slopes, roadsides between 500 and 1500 m.</p></tp:treatment-sec><tp:treatment-sec sec-type="distribution" id="SECID0E14CK"><title>Distribution.</title><p>Widely distributed in dispersed but locally extensive colonies in Peru, Argentina, Brazil and Bolivia. In Peru almost restricted to Junín in the centre of the country, where it is abundant, constituting a very curious distribution, somewhat parallelling that of <italic><tp:taxon-name><tp:taxon-name-part taxon-name-part-type="genus" reg="Justicia">Justicia</tp:taxon-name-part><tp:taxon-name-part taxon-name-part-type="species" reg="tenuiflora">tenuiflora</tp:taxon-name-part></tp:taxon-name></italic>, as both species are locally common further south in Bolivia. Fig. <xref ref-type="fig" rid="F62">62</xref>.</p></tp:treatment-sec><tp:treatment-sec sec-type="material" id="SECID0EP5CK"><title>Material examined.</title><p><bold>Peru</bold> • <bold>Junín</bold>: Prov. Chanchamayo, Montayaco, west of San Ramón, 900 m, 27 June 1976, <italic>Al. Gentry &amp; G. Prance</italic> 16419 (F, MO, USM); • ibid., Puente Paucartambo to La Merced, Chanchamayo valley, 800 m, 30 Jan. 1983, <italic>Al. Gentry et al.</italic> 39826 (MO, US, USM); • ibid., Río Colorado, near junction with Río Chanchamayo, <named-content xmlns:xlink="http://www.w3.org/1999/xlink" content-type="dwc:verbatimCoordinates" xlink:type="simple"><named-content content-type="geo-json" specific-use="{&#34;type&#34;:&#34;Point&#34;,&#34;coordinates&#34;:[-75.366667,-10.966667]}" id="NCID0EA6CK" xlink:type="simple">10°58'S, 75°22'W</named-content></named-content>, 500–600 m, 7 Feb. 1983, <italic>A. Gentry &amp;. D. Smith</italic> 40141 (MO, US); • ibid., Pichis trail, Enenas, 1600–1900 m, June–July 1929, <italic>E.P. Killip &amp; A.C. Smith</italic> 25647 (US); • ibid., San Ramón–Chanchamayo, 1360 m, 17 July 1978, <italic>H. Ellenberg</italic> 8880 (US); • ibid., Río Colorado, San Ramón–Puente Paucartambo road, <named-content xmlns:xlink="http://www.w3.org/1999/xlink" content-type="dwc:verbatimCoordinates" xlink:type="simple"><named-content content-type="geo-json" specific-use="{&#34;type&#34;:&#34;Point&#34;,&#34;coordinates&#34;:[-75.500000,-10.966667]}" id="NCID0EO6CK" xlink:type="simple">10°58'S, 75°30'W</named-content></named-content>, 760 m, 6 Oct. 1982, <italic>D. Smith &amp; R. Foster</italic> 2486 (MO, USM, US); • ibid., Chanchamayo Valley, 1200 m, July 1929, <italic>C. Schunke</italic> 457 (F); • ibid., <italic>C. Schunke</italic> 458 (F); • ibid.,Chanchamayo Valley, 1200 m, June 1929, <italic>C. Schunke</italic> 234 (F); • ibid., Chanchamayo Valley, 1500 m, Sept. 1924–1927, <italic>C. Schunke</italic> 376 (F); • ibid., San Luis, 14 Aug. 1944, <italic>Ridoutt</italic> s.n., USM 14558 (USM); • ibid., Dist. Chanchamayo, La Merced, 2000 ft, Aug. 1923, <italic>J.F. MacBride</italic> 5204 (US); • ibid.,10–24 Aug. 1923, <italic>J. F. MacBride</italic> 5294 (F); • ibid., 800 m, Aug. 1944, <italic>J. Soukup</italic> 2527 (US); • ibid., 700 m, May–June 1929, <italic>E.P. Killip &amp; A.C. Smith</italic> 23454 (F); • ibid., <italic>E.P. Killip &amp; A.C. Smith</italic> 23462 (US); • ibid., Río Chanchamayo, vic. La Merced, 750 m, 23 May 1979, <italic>D.C. Wasshausen &amp; F. Encarnación</italic> 1080 (K, MO, US, USM); • ibid., entre Pampa Whaley y Puente Perené, 800–900 m, 23 Sept. 1955, <italic>R. Ferreyra</italic> 11363 (MO, US, USM); • ibid., <italic>R. Ferreyra</italic> 11369 (USM); • ibid., 600 m, 16–18 June 1929, <italic>E.P. Killip &amp; A.C. Smith</italic> 25240 (F); • ibid., Río Perené, 19 June 1929, <italic>E.P. Killip &amp; A.C. Smith</italic> 25762 (US); • ibid., Dist. Pichanaki, 750 m, 3 Sept. 1960, <italic>G.W.H. Kunkel</italic> 6237 (B); • ibid., Dist. Perené, Río Perené, Colonia Perené, 600 m, June 1929, <italic>E.P. Killip &amp; A.C. Smith</italic> 25211 (US); • ibid., June 1929, <italic>E.P. Killip &amp; A.C. Smith</italic> 24940 (US); • ibid., along Río Perené, near “Hacienda 3”, Colonia Perené, <italic>Tovar et al.</italic> 1536 (USM); • ibid., Dist. San Ramón, San Ramón, <named-content xmlns:xlink="http://www.w3.org/1999/xlink" content-type="dwc:verbatimCoordinates" xlink:type="simple"><named-content content-type="geo-json" specific-use="{&#34;type&#34;:&#34;Point&#34;,&#34;coordinates&#34;:[-75.353111,-11.121389]}" id="NCID0E5ADK" xlink:type="simple">11°07'17"S, 75°21'11.2"W</named-content></named-content>, 772 m, 17 Aug. 2010, <italic>Xue-Jun Ge et al</italic>. 276 (USM); • ibid., 3000 ft, Aug. 1945, <italic>C. Sandeman</italic> 4938 (OXF); • ibid., along roadside, 750 m, 28 May 1979, <italic>D.C. Wasshausen &amp; F. Encarnación</italic> 1133 (USM); • ibid., valle de Chanchamayo, 800–900 m, 28 June 1954, <italic>O. Tovar</italic> 2290 (US, USM); • ibid., Hac. Génova, 1600 m, 10 July 1962, <italic>F. Woytkowski</italic> 7396 (MO, US); • ibid., <named-content xmlns:xlink="http://www.w3.org/1999/xlink" content-type="dwc:verbatimCoordinates" xlink:type="simple"><named-content content-type="geo-json" specific-use="{&#34;type&#34;:&#34;Point&#34;,&#34;coordinates&#34;:[-75.352222,-11.090556]}" id="NCID0EQBDK" xlink:type="simple">11°05'26"S, 75°21'08"W</named-content></named-content>, 820 m, 27 Dec. 2017, <italic>R. Villanueva et al.</italic> 33 (MOL); • ibid., Hac. Schunke, 1300–1700 m, 1923, <italic>C. Schunke</italic> A7 (US); • ibid., Lourdes de Oxabamba, <named-content xmlns:xlink="http://www.w3.org/1999/xlink" content-type="dwc:verbatimCoordinates" xlink:type="simple"><named-content content-type="geo-json" specific-use="{&#34;type&#34;:&#34;Point&#34;,&#34;coordinates&#34;:[-75.390083,-11.073778]}" id="NCID0E3BDK" xlink:type="simple">11°04'25.6"S, 75°23'24.3"W</named-content></named-content>, 1227 m, 3 Aug. 2023, <italic>R. Villanueva et al.</italic> 920 (HOXA); • ibid., Centro Poblado Nueva Italia, <named-content xmlns:xlink="http://www.w3.org/1999/xlink" content-type="dwc:verbatimCoordinates" xlink:type="simple"><named-content content-type="geo-json" specific-use="{&#34;type&#34;:&#34;Point&#34;,&#34;coordinates&#34;:[-75.418639,-10.989750]}" id="NCID0EGCDK" xlink:type="simple">10°59'23.1"S, 75°25'7.1"W</named-content></named-content>, 1245 m, 3 Aug. 2023, <italic>R. Villanueva et al</italic>. 935 (HOXA); • ibid., Catarata Tirol, <named-content xmlns:xlink="http://www.w3.org/1999/xlink" content-type="dwc:verbatimCoordinates" xlink:type="simple"><named-content content-type="geo-json" specific-use="{&#34;type&#34;:&#34;Point&#34;,&#34;coordinates&#34;:[-75.341944,-11.136500]}" id="NCID0EQCDK" xlink:type="simple">11°08'11.4"S, 75°20'31"W</named-content></named-content>, 886 m, 4 Aug. 2023, <italic>R. Villanueva et al. 9</italic>42 (HOXA). <bold>Pasco</bold>: Prov. Oxapampa, below Oxapampa, 1500 m, 19 Oct. 1974, <italic>P &amp; G. Gutte</italic> 4101 (US); • ibid., Santa Cruz, 14 Aug. 1944, <italic>C. Ridoutt</italic> s.n. (USM14610).</p></tp:treatment-sec><tp:treatment-sec sec-type="Typification" id="SECID0E4CDK"><title>Typification.</title><p>As GZU-000250360 is the only specimen of <italic>Pohl</italic> 1989 annotated by Nees, it must be assumed to be the holotype of <italic><tp:taxon-name><tp:taxon-name-part taxon-name-part-type="genus" reg="Sarotheca">Sarotheca</tp:taxon-name-part><tp:taxon-name-part taxon-name-part-type="species" reg="elegans">elegans</tp:taxon-name-part></tp:taxon-name></italic>, even though the Vienna specimen, W-0049983, is much more complete.</p></tp:treatment-sec><tp:treatment-sec sec-type="notes" id="SECID0EVDDK"><title>Notes.</title><p>The inflorescence can be of axillary spikes or aggregated to form a terminal panicle of spikes. The indumentum of the corolla and capsules is of subsessile glands.</p></tp:treatment-sec><tp:treatment-sec><!--Section generated to contain objects referenced in tp:taxon-treatment.--><fig id="F51" position="float" orientation="portrait"><object-id xmlns:xlink="http://www.w3.org/1999/xlink" content-type="doi" xlink:type="simple">10.3897/phytokeys.258.144435.figure51</object-id><object-id xmlns:xlink="http://www.w3.org/1999/xlink" content-type="arpha" xlink:type="simple">618B8EB2-E624-535E-892F-FDB5811FB914</object-id><label>Figure 51.</label><caption><p>Pollen images <bold>A</bold><italic><tp:taxon-name><tp:taxon-name-part taxon-name-part-type="genus" reg="Justicia">Justicia</tp:taxon-name-part><tp:taxon-name-part taxon-name-part-type="species" reg="warmingii">warmingii</tp:taxon-name-part></tp:taxon-name></italic> (<italic>Villanueva</italic> 920) <bold>B</bold><italic><tp:taxon-name><tp:taxon-name-part taxon-name-part-type="genus" reg="Justicia">J.</tp:taxon-name-part><tp:taxon-name-part taxon-name-part-type="species" reg="werffii">werffii</tp:taxon-name-part></tp:taxon-name></italic> (<italic>Van der Werff</italic> 15565) <bold>C</bold><italic><tp:taxon-name><tp:taxon-name-part taxon-name-part-type="genus" reg="Justicia">J.</tp:taxon-name-part><tp:taxon-name-part taxon-name-part-type="species" reg="schunkei">schunkei</tp:taxon-name-part></tp:taxon-name></italic> (<italic>Schunke</italic> 7599) <bold>D</bold><italic><tp:taxon-name><tp:taxon-name-part taxon-name-part-type="genus" reg="Justicia">J.</tp:taxon-name-part><tp:taxon-name-part taxon-name-part-type="species" reg="spathuliformis">spathuliformis</tp:taxon-name-part></tp:taxon-name></italic> (<italic>Villanueva</italic> 1028) <bold>E</bold><italic><tp:taxon-name><tp:taxon-name-part taxon-name-part-type="genus" reg="Justicia">J.</tp:taxon-name-part><tp:taxon-name-part taxon-name-part-type="species" reg="saccata">saccata</tp:taxon-name-part></tp:taxon-name></italic> (<italic>Villanueva</italic> 997) <bold>F</bold><italic><tp:taxon-name><tp:taxon-name-part taxon-name-part-type="genus" reg="Justicia">J.</tp:taxon-name-part><tp:taxon-name-part taxon-name-part-type="species" reg="lactiflora">lactiflora</tp:taxon-name-part></tp:taxon-name></italic> (<italic>Woytkowski</italic> 34339). Scale bars: 10 μm.</p></caption><graphic xmlns:xlink="http://www.w3.org/1999/xlink" xlink:href="phytokeys-258-001_article-144435__-g051.jpg" position="float" orientation="portrait" xlink:type="simple" id="oo_1354166.jpg"><uri content-type="original_file" xlink:type="simple">https://binary.pensoft.net/fig/1354166</uri></graphic></fig><fig id="F62" position="float" orientation="portrait"><object-id xmlns:xlink="http://www.w3.org/1999/xlink" content-type="doi" xlink:type="simple">10.3897/phytokeys.258.144435.figure62</object-id><object-id xmlns:xlink="http://www.w3.org/1999/xlink" content-type="arpha" xlink:type="simple">E49D873C-B0D1-584F-B5A4-BE7F8CC63616</object-id><label>Figure 62.</label><caption><p>Distribution of <italic><tp:taxon-name><tp:taxon-name-part taxon-name-part-type="genus" reg="Justicia">Justicia</tp:taxon-name-part><tp:taxon-name-part taxon-name-part-type="species" reg="dryadum">dryadum</tp:taxon-name-part></tp:taxon-name></italic> (red circles), <italic><tp:taxon-name><tp:taxon-name-part taxon-name-part-type="genus" reg="Justicia">J.</tp:taxon-name-part><tp:taxon-name-part taxon-name-part-type="species" reg="tenuiflora">tenuiflora</tp:taxon-name-part></tp:taxon-name></italic> (green triangles) and <italic><tp:taxon-name><tp:taxon-name-part taxon-name-part-type="genus" reg="Justicia">J.</tp:taxon-name-part><tp:taxon-name-part taxon-name-part-type="species" reg="warmingii">warmingii</tp:taxon-name-part></tp:taxon-name></italic> (blue squares) in Peru.</p></caption><graphic xmlns:xlink="http://www.w3.org/1999/xlink" xlink:href="phytokeys-258-001_article-144435__-g062.jpg" position="float" orientation="portrait" xlink:type="simple" id="oo_1354177.jpg"><uri content-type="original_file" xlink:type="simple">https://binary.pensoft.net/fig/1354177</uri></graphic></fig></tp:treatment-sec><ref-list><ref id="B35"><mixed-citation xmlns:xlink="http://www.w3.org/1999/xlink" xlink:type="simple"><person-group><name name-style="western"><surname>Ruiz</surname><given-names>H</given-names></name><name name-style="western"><surname>Pavón</surname><given-names>JA</given-names></name></person-group> (<year>1798</year>) Florae Peruvianae, et Chilensis, vol 1. Gabrielis de Sancha, Madrid. <ext-link xlink:href="https://www.biodiversitylibrary.org/page/671319" ext-link-type="uri" xlink:type="simple">https://www.biodiversitylibrary.org/page/671319</ext-link></mixed-citation></ref><ref id="B34"><mixed-citation xmlns:xlink="http://www.w3.org/1999/xlink" xlink:type="simple"><person-group><name name-style="western"><surname>Nees von Esenbeck</surname><given-names>CGE</given-names></name></person-group> (<year>1847b</year>) <article-title><tp:taxon-name><tp:taxon-name-part taxon-name-part-type="family">Acanthaceae</tp:taxon-name-part></tp:taxon-name>. In: Candolle A de (Ed.</article-title><source>) Prodromus Systematis Naturalis Regni Vegetabilis</source><volume>11</volume>: <fpage>46</fpage>–<lpage>519</lpage>. <ext-link xlink:href="https://www.biodiversitylibrary.org/item/7160#" ext-link-type="uri" xlink:type="simple">https://www.biodiversitylibrary.org/item/7160#</ext-link></mixed-citation></ref><ref id="B12"><mixed-citation xmlns:xlink="http://www.w3.org/1999/xlink" xlink:type="simple"><person-group><name name-style="western"><surname>Graham</surname><given-names>VAW</given-names></name></person-group> (<year>1988</year>) <article-title>Delimitation and infrageneric classification of <italic><tp:taxon-name><tp:taxon-name-part taxon-name-part-type="genus">Justicia</tp:taxon-name-part></tp:taxon-name></italic> (<tp:taxon-name><tp:taxon-name-part taxon-name-part-type="family">Acanthaceae</tp:taxon-name-part></tp:taxon-name>).</article-title><source>Kew Bulletin</source><volume>43</volume>: <fpage>551</fpage>–<lpage>624</lpage>. <ext-link xlink:href="10.2307/4129957" ext-link-type="doi" xlink:type="simple">https://doi.org/10.2307/4129957</ext-link></mixed-citation></ref><ref id="B2"><mixed-citation xmlns:xlink="http://www.w3.org/1999/xlink" xlink:type="simple"><person-group><name name-style="western"><surname>Bremekamp</surname><given-names>CEB</given-names></name></person-group> (<year>1969</year>) <article-title>An annotated list of the <tp:taxon-name><tp:taxon-name-part taxon-name-part-type="family">Acanthaceae</tp:taxon-name-part></tp:taxon-name> collected by Miss W.M.A. Brooke on her travels in Bolivia. Proceedings of the Koninklijke Nederlandse Akademie van Wetenschappen. Series C.</article-title><source>Biological and Medical Sciences</source><volume>72</volume>: <fpage>424</fpage>–<lpage>433</lpage>.</mixed-citation></ref></ref-list></tp:taxon-treatment>
