# Supplementary material for: ﻿Preliminary notes on Justicia (Acanthaceae) in Peru
Source: PhytoKeys. 2025 Jun 16;258:1–123. doi: 10.3897/phytokeys.258.144435 (PMC12239001; doi:10.3897/phytokeys.258.144435)
Supplement: XML Treatment for Justicia chlamydocardioides [file phytokeys.258.144435-treatment36.xml]

<!DOCTYPE tp:taxon-treatment
  PUBLIC "-//TaxonX//DTD Taxonomic Treatment Publishing DTD v0 20100105//EN" "tax-treatment-NSO.dtd">
<tp:taxon-treatment xmlns:tp="http://www.plazi.org/taxpub"><tp:treatment-meta><kwd-group><label>Taxon classification</label><kwd>
                <named-content content-type="kingdom">Plantae</named-content>
              </kwd><kwd>
                <named-content content-type="order">Lamiales</named-content>
              </kwd><kwd>
                <named-content content-type="family">Acanthaceae</named-content>
              </kwd></kwd-group><mixed-citation publication-type="journal"><person-group><name><surname>Villanueva-Espinoza</surname><given-names>Rosa</given-names></name><name><surname>Deng</surname><given-names>Yunfei</given-names></name><name><surname>Scotland</surname><given-names>Robert</given-names></name><name><surname>Wood</surname><given-names>John R. I.</given-names></name></person-group><article-title>﻿Preliminary notes on <italic><tp:taxon-name><tp:taxon-name-part taxon-name-part-type="genus" reg="Justicia">Justicia</tp:taxon-name-part></tp:taxon-name></italic> (<tp:taxon-name><tp:taxon-name-part taxon-name-part-type="family">Acanthaceae</tp:taxon-name-part></tp:taxon-name>) in Peru</article-title><source>PhytoKeys</source><day>16</day><month>06</month><year>2025</year><volume>258</volume><fpage>1</fpage><lpage>123</lpage><pub-id pub-id-type="doi">10.3897/phytokeys.258.144435</pub-id></mixed-citation></tp:treatment-meta><tp:nomenclature><label>﻿﻿32.</label><tp:taxon-name>
              <object-id xmlns:xlink="http://www.w3.org/1999/xlink" content-type="arpha" xlink:type="simple">F50C4290-14C7-5C3E-9C10-63C86FDB6222</object-id>
              <tp:taxon-name-part taxon-name-part-type="genus" reg="Justicia">Justicia</tp:taxon-name-part>
              <tp:taxon-name-part taxon-name-part-type="species" reg="chlamydocardioides">chlamydocardioides</tp:taxon-name-part>
              <object-id xmlns:xlink="http://www.w3.org/1999/xlink" content-type="ipni" xlink:type="simple">urn:lsid:ipni.org:names:77363424-1</object-id>
            </tp:taxon-name><tp:taxon-authority>(Mildbr.) R.Villanueva &amp; J.R.I.Wood</tp:taxon-authority><tp:taxon-status xmlns:xlink="http://www.w3.org/1999/xlink" xlink:type="simple">comb. nov.</tp:taxon-status><tp:nomenclature-citation-list><tp:nomenclature-citation><tp:taxon-name>
                  <tp:taxon-name-part taxon-name-part-type="genus" reg="Tessmanniacanthus">Tessmanniacanthus</tp:taxon-name-part>
                  <tp:taxon-name-part taxon-name-part-type="species" reg="chlamydocardioides">chlamydocardioides</tp:taxon-name-part>
                </tp:taxon-name><comment>Mildbr., Notizbl. Bot. Gart. Berlin-Dahlem 9: 987. 1926. (<xref ref-type="bibr" rid="B30">Mildbraed 1926</xref>: 987). Type. PERU. Puerto Melendez, below Pongo de Manseriche, <italic>Tessmann</italic> 4788 (presumed holotype B†, photo of holotype FOBN008790, US-02869761, isotype NY-00278328).</comment></tp:nomenclature-citation></tp:nomenclature-citation-list></tp:nomenclature><tp:treatment-sec sec-type="material" id="SECID0E2FDK"><title>Type.</title><p>Based on <italic><tp:taxon-name><tp:taxon-name-part taxon-name-part-type="genus" reg="Tessmanniacanthus">Tessmanniacanthus</tp:taxon-name-part><tp:taxon-name-part taxon-name-part-type="species" reg="chlamydocardioides">chlamydocardioides</tp:taxon-name-part></tp:taxon-name></italic> Mildbr.</p></tp:treatment-sec><tp:treatment-sec sec-type="description" id="SECID0EMGDK"><title>Description.</title><p>Subshrub up to 2 m high. Stems dark brown with warty outgrowths. Leaves petiolate, lamina mostly 15–25 × 8–9 cm, broadly oblong elliptic, acuminate to an acute apex, base cuneate and subcordate, slightly oblique, glabrous except for the veins beneath, the venation patterning very clear abaxially. Inflorescence of shortly pedunculate spikes from the uppermost leaf axils, mostly 10–15 cm long; bracts spathulate with apiculate apex and prominent petiole, 9–11 mm long, the expended part c. 4–5 × 7 mm, thinly glandular ciliate; calyx 5-lobed to base, lobes 3 × 0.5 mm, linear-lanceolate, glabrous; corolla 12 mm long, pubescent, cream with purple lines on lower lip, thecae c. 2 × 0.5 mm, oblong, parallel, lower with a basal appendage. Capsule 10 × 4 mm, strongly clavate, glabrous (<italic>Wasshausen</italic> 904, <italic>Lewis</italic> 12985) or pubescent (<italic>Ancuash</italic> 1368); seeds 3.5 mm diam., rugose.</p></tp:treatment-sec><tp:treatment-sec sec-type="Illustration" id="SECID0EYGDK"><title>Illustration.</title><p>Fig. <xref ref-type="fig" rid="F31">31</xref>.</p><fig id="F31" position="float" orientation="portrait"><object-id xmlns:xlink="http://www.w3.org/1999/xlink" content-type="doi" xlink:type="simple">10.3897/phytokeys.258.144435.figure31</object-id><object-id xmlns:xlink="http://www.w3.org/1999/xlink" content-type="arpha" xlink:type="simple">812F1062-A0D5-50C5-92B8-AE594B042873</object-id><label>Figure 31.</label><caption><p>Photograph of inflorescence of <italic><tp:taxon-name><tp:taxon-name-part taxon-name-part-type="genus" reg="Justicia">Justicia</tp:taxon-name-part><tp:taxon-name-part taxon-name-part-type="species" reg="chlamydocardioides">chlamydocardioides</tp:taxon-name-part></tp:taxon-name></italic> (<italic>Wasshausen &amp; Encarnación</italic> 904).</p></caption><graphic xmlns:xlink="http://www.w3.org/1999/xlink" xlink:href="phytokeys-258-001_article-144435__-g031.jpg" position="float" orientation="portrait" xlink:type="simple" id="oo_1354145.jpg"><uri content-type="original_file" xlink:type="simple">https://binary.pensoft.net/fig/1354145</uri></graphic></fig></tp:treatment-sec><tp:treatment-sec sec-type="phenology" id="SECID0E3HDK"><title>Phenology.</title><p>Found in flower in January to March, June to August and November.</p></tp:treatment-sec><tp:treatment-sec sec-type="habitat" id="SECID0EBIDK"><title>Habitat.</title><p>Lowland rainforest, often near rivers 150–600 m.</p></tp:treatment-sec><tp:treatment-sec sec-type="distribution" id="SECID0EGIDK"><title>Distribution.</title><p>Endemic to Peru in a limited area of Amazonas and Loreto near the Pongo de Manseriche. Fig. <xref ref-type="fig" rid="F64">64</xref>.</p></tp:treatment-sec><tp:treatment-sec sec-type="material" id="SECID0EQIDK"><title>Material examined.</title><p><bold>Peru</bold> • <bold>Amazonas</bold>: Prov. Condorcanqui, Dist. El Cenepa, Quebrada Huampani, 600 m, 17 July 1974, <italic>R. Kayap</italic> 1149 (US, USM); • ibid., <named-content xmlns:xlink="http://www.w3.org/1999/xlink" content-type="dwc:verbatimCoordinates" xlink:type="simple"><named-content content-type="geo-json" specific-use="{&#34;type&#34;:&#34;Point&#34;,&#34;coordinates&#34;:[-78.166667,-4.550000]}" id="NCID0E6IDK" xlink:type="simple">4°33'S, 78°10'W</named-content></named-content>, Río Cenepa, Comunidad Tutino, <named-content xmlns:xlink="http://www.w3.org/1999/xlink" content-type="dwc:verbatimCoordinates" xlink:type="simple"><named-content content-type="geo-json" specific-use="{&#34;type&#34;:&#34;Point&#34;,&#34;coordinates&#34;:[-78.166667,-4.550000]}" id="NCID0EHJDK" xlink:type="simple">4°33'S, 78°10'W</named-content></named-content>, 350 m, 21 Nov. 1993, <italic>R. Vásquez et al</italic>. 18416 (HUT, MOL, USM); • ibid., 300 m, 23 Nov. 1993, <italic>R. Vásquez et al.</italic> 18548 (HUT, US, USM); • ibid., Com. Aguaruna Agui Suwa, <named-content xmlns:xlink="http://www.w3.org/1999/xlink" content-type="dwc:verbatimCoordinates" xlink:type="simple"><named-content content-type="geo-json" specific-use="{&#34;type&#34;:&#34;Point&#34;,&#34;coordinates&#34;:[-78.176111,-4.526389]}" id="NCID0ETJDK" xlink:type="simple">4°31'35"S, 78°10'34"W</named-content></named-content>, 289 m, 22 Jan. 1997, <italic>R. Vásquez et al</italic>. 22152 (HUT, US, USM); • ibid., vic. Huampami, 5 km E. of Chavez Valdivia, <named-content xmlns:xlink="http://www.w3.org/1999/xlink" content-type="dwc:verbatimCoordinates" xlink:type="simple"><named-content content-type="geo-json" specific-use="{&#34;type&#34;:&#34;Point&#34;,&#34;coordinates&#34;:[-78.500000,-4.500000]}" id="NCID0E4JDK" xlink:type="simple">4°30'S, 78°30'W</named-content></named-content>, 200–250 m, 15 Aug. 1978, <italic>A. Kujikat</italic> 390 (F, MO, US); • ibid., 200 m., <italic>E. Ancuash</italic> 1368 (MO, US); • ibid., 15 Aug. 1978, <italic>E. Ancuash</italic> 1519 (US); • ibid., Com. Mamayaque, <named-content xmlns:xlink="http://www.w3.org/1999/xlink" content-type="dwc:verbatimCoordinates" xlink:type="simple"><named-content content-type="geo-json" specific-use="{&#34;type&#34;:&#34;Point&#34;,&#34;coordinates&#34;:[-78.176111,-4.059722]}" id="NCID0ELKDK" xlink:type="simple">4°03'35"S, 78°10'34"W</named-content></named-content>, 260 m, 21 Feb. 1997, <italic>E. Rodríguez et al.</italic> 1593 (F, MO, USM). Prov. Bagua, Dist. Imaza, Com. Aguaruna de Yamayakat, 250 m, 16 July 1994, <italic>C. Diaz et al.</italic> 6905 (F, MO, USM); • ibid., Com. Aguaruna de Putuim, <named-content xmlns:xlink="http://www.w3.org/1999/xlink" content-type="dwc:verbatimCoordinates" xlink:type="simple"><named-content content-type="geo-json" specific-use="{&#34;type&#34;:&#34;Point&#34;,&#34;coordinates&#34;:[-78.316667,-4.916667]}" id="NCID0EXKDK" xlink:type="simple">4°55'S, 78°19'W</named-content></named-content>, 480 m, 19 June 1996, <italic>E. Rodríguez et al.</italic> 1120 (F, HUT, MO, US, USM); • ibid., Yamayakat, Quebrada Kusu, <named-content xmlns:xlink="http://www.w3.org/1999/xlink" content-type="dwc:verbatimCoordinates" xlink:type="simple"><named-content content-type="geo-json" specific-use="{&#34;type&#34;:&#34;Point&#34;,&#34;coordinates&#34;:[-78.339722,-5.055556]}" id="NCID0EBLDK" xlink:type="simple">5°03'20"S, 78°20'23"W</named-content></named-content>, 380 m, 5 Nov. 1996, <italic>R. Vásquez et al.</italic> 21522 (USM); • ibid., 480 m, 9 Nov. 1996, <italic>R. Vásquez et al.</italic> 21785 (US, USM). • <bold>Loreto</bold>: Prov. Alto Amazonas, Río Marañón, near Pongo de Manseriche, 200 m, 14 Feb. 1978, <italic>D. C. Wasshausen &amp; F. Encarnación</italic> 904 (K, US, USM); • ibid., Dist. Pijuayil, Quebrada Tiriima, 1 km S on Río Morona, <named-content xmlns:xlink="http://www.w3.org/1999/xlink" content-type="dwc:verbatimCoordinates" xlink:type="simple"><named-content content-type="geo-json" specific-use="{&#34;type&#34;:&#34;Point&#34;,&#34;coordinates&#34;:[-77.283333,-4.366667]}" id="NCID0ERLDK" xlink:type="simple">4°22'S, 77°17'W</named-content></named-content>, 150 m, 23 March 1987, <italic>W.H. Lewis et al.</italic> 12985 (MO); • ibid., Dist. Manseriche, Pongo de Manseriche, <named-content xmlns:xlink="http://www.w3.org/1999/xlink" content-type="dwc:verbatimCoordinates" xlink:type="simple"><named-content content-type="geo-json" specific-use="{&#34;type&#34;:&#34;Point&#34;,&#34;coordinates&#34;:[-77.571667,-4.433611]}" id="NCID0E2LDK" xlink:type="simple">4°26'01"S, 77°34'18"W</named-content></named-content>, 500 m, 29 Nov. 1997, <italic>R. Vásquez &amp; E. Chávez</italic> 25084 (USM).</p></tp:treatment-sec><tp:treatment-sec sec-type="notes" id="SECID0ECMDK"><title>Notes.</title><p><italic><tp:taxon-name><tp:taxon-name-part taxon-name-part-type="genus" reg="Justicia">Justicia</tp:taxon-name-part><tp:taxon-name-part taxon-name-part-type="species" reg="chlamydocardioides">chlamydocardioides</tp:taxon-name-part></tp:taxon-name></italic> was described in a separate genus <italic><tp:taxon-name><tp:taxon-name-part taxon-name-part-type="genus" reg="Tessmanniacanthus">Tessmanniacanthus</tp:taxon-name-part></tp:taxon-name></italic> by Mildbraed. Mildbraed’s reasons for establishing a distinct genus are not entirely clear but seem to be based on his mistaken belief that it belonged to the Odontonemeae (i.e. <italic>Graptophyllinae</italic> T.Anderson) rather than the <tp:taxon-name><tp:taxon-name-part taxon-name-part-type="subtribe">Justiciinae</tp:taxon-name-part></tp:taxon-name> Nees, although he does comment that it resembles <italic><tp:taxon-name><tp:taxon-name-part taxon-name-part-type="genus" reg="Justicia">Justicia</tp:taxon-name-part><tp:taxon-name-part taxon-name-part-type="species" reg="pilosa">pilosa</tp:taxon-name-part></tp:taxon-name></italic>. He comments that it is distinguished “durch die Brakteen sehr ausgezeichnet,”, which are large relative to the flowers, broadly petiolate, the lamina broader than long, the bracteoles minute. None of these characters serve as a justification for a new genus so we have transferred this species to <italic><tp:taxon-name><tp:taxon-name-part taxon-name-part-type="genus" reg="Justicia">Justicia</tp:taxon-name-part></tp:taxon-name></italic>, so reducing the genus <italic><tp:taxon-name><tp:taxon-name-part taxon-name-part-type="genus" reg="Tessmanniacanthus">Tessmanniacanthus</tp:taxon-name-part></tp:taxon-name></italic> to synonymy with <italic><tp:taxon-name><tp:taxon-name-part taxon-name-part-type="genus" reg="Justicia">Justicia</tp:taxon-name-part></tp:taxon-name></italic>.</p><p><italic><tp:taxon-name><tp:taxon-name-part taxon-name-part-type="genus" reg="Justicia">Justicia</tp:taxon-name-part><tp:taxon-name-part taxon-name-part-type="species" reg="chlamydocardioides">chlamydocardioides</tp:taxon-name-part></tp:taxon-name></italic> is close to <italic><tp:taxon-name><tp:taxon-name-part taxon-name-part-type="genus" reg="Justicia">J.</tp:taxon-name-part><tp:taxon-name-part taxon-name-part-type="species" reg="reniformis">reniformis</tp:taxon-name-part></tp:taxon-name></italic> J.R.I.Wood from Colombia, which is a very local endemic to the Río Claro area of Antioquia (<xref ref-type="bibr" rid="B52">Wood et al. 2024</xref>), so the two populations are very disjunct in distribution. <italic><tp:taxon-name><tp:taxon-name-part taxon-name-part-type="genus" reg="Justicia">J.</tp:taxon-name-part><tp:taxon-name-part taxon-name-part-type="species" reg="chlamydocardioides">chlamydocardioides</tp:taxon-name-part></tp:taxon-name></italic> differs in the larger bracts, the expanded part c. 4–5 × 7 mm (not 2–3 × 5 mm) and longer petiolar base 9–11 mm long (not 2–5 mm). In size the bracts recall another Colombian species, <italic><tp:taxon-name><tp:taxon-name-part taxon-name-part-type="genus" reg="Justicia">J.</tp:taxon-name-part><tp:taxon-name-part taxon-name-part-type="species" reg="axiologa">axiologa</tp:taxon-name-part></tp:taxon-name></italic> (Leonard) J.R.I.Wood, but the expanded part is subreniform, not suborbicular as in <italic><tp:taxon-name><tp:taxon-name-part taxon-name-part-type="genus" reg="Justicia">J.</tp:taxon-name-part><tp:taxon-name-part taxon-name-part-type="species" reg="axiologa">axiologa</tp:taxon-name-part></tp:taxon-name></italic>.</p></tp:treatment-sec><tp:treatment-sec><!--Section generated to contain objects referenced in tp:taxon-treatment.--><fig id="F64" position="float" orientation="portrait"><object-id xmlns:xlink="http://www.w3.org/1999/xlink" content-type="doi" xlink:type="simple">10.3897/phytokeys.258.144435.figure64</object-id><object-id xmlns:xlink="http://www.w3.org/1999/xlink" content-type="arpha" xlink:type="simple">A5FAE6AE-8A13-522A-BAF1-E73E315A3003</object-id><label>Figure 64.</label><caption><p>Distribution of <italic><tp:taxon-name><tp:taxon-name-part taxon-name-part-type="genus" reg="Justicia">Justicia</tp:taxon-name-part><tp:taxon-name-part taxon-name-part-type="species" reg="chlamydocardioides">chlamydocardioides</tp:taxon-name-part></tp:taxon-name></italic> (red polygons), <italic><tp:taxon-name><tp:taxon-name-part taxon-name-part-type="genus" reg="Justicia">J.</tp:taxon-name-part><tp:taxon-name-part taxon-name-part-type="species" reg="schunkei">schunkei</tp:taxon-name-part></tp:taxon-name></italic> (blue circles), <italic><tp:taxon-name><tp:taxon-name-part taxon-name-part-type="genus" reg="Justicia">J.</tp:taxon-name-part><tp:taxon-name-part taxon-name-part-type="species" reg="werffii">werffii</tp:taxon-name-part></tp:taxon-name></italic> (yellow square) and <italic><tp:taxon-name><tp:taxon-name-part taxon-name-part-type="genus" reg="Justicia">J.</tp:taxon-name-part><tp:taxon-name-part taxon-name-part-type="species" reg="spathuliformis">spathuliformis</tp:taxon-name-part></tp:taxon-name></italic> (green triangles) in Peru.</p></caption><graphic xmlns:xlink="http://www.w3.org/1999/xlink" xlink:href="phytokeys-258-001_article-144435__-g064.jpg" position="float" orientation="portrait" xlink:type="simple" id="oo_1354179.jpg"><uri content-type="original_file" xlink:type="simple">https://binary.pensoft.net/fig/1354179</uri></graphic></fig></tp:treatment-sec><ref-list><ref id="B30"><mixed-citation xmlns:xlink="http://www.w3.org/1999/xlink" xlink:type="simple"><person-group><name name-style="western"><surname>Mildbraed</surname><given-names>GWJ</given-names></name></person-group> (<year>1926</year>) <article-title>Plantae Tessmannianae peruvianae 111.</article-title><source>Notizblatt des Botanischen Gartens und Museums zu Berlin-Dahlem</source><volume>9</volume>(<issue>89</issue>): <fpage>964</fpage>–<lpage>997</lpage>. <ext-link xlink:href="10.2307/3994448" ext-link-type="doi" xlink:type="simple">https://doi.org/10.2307/3994448</ext-link></mixed-citation></ref><ref id="B52"><mixed-citation xmlns:xlink="http://www.w3.org/1999/xlink" xlink:type="simple"><person-group><name name-style="western"><surname>Wood</surname><given-names>JRI</given-names></name><name name-style="western"><surname>Hoyos-Gómez</surname><given-names>SE</given-names></name><name name-style="western"><surname>Granados-Zarate</surname><given-names>DE</given-names></name></person-group> (<year>2024</year>) A glipse into the diversity of Colombian <tp:taxon-name><tp:taxon-name-part taxon-name-part-type="family">Acanthaceae</tp:taxon-name-part></tp:taxon-name> 79: 145–183. <ext-link xlink:href="10.1007/s12225-023-10146-4" ext-link-type="doi" xlink:type="simple">https://doi.org/10.1007/s12225-023-10146-4</ext-link></mixed-citation></ref></ref-list></tp:taxon-treatment>
