# Supplementary material for: ﻿Preliminary notes on Justicia (Acanthaceae) in Peru
Source: PhytoKeys. 2025 Jun 16;258:1–123. doi: 10.3897/phytokeys.258.144435 (PMC12239001; doi:10.3897/phytokeys.258.144435)
Supplement: XML Treatment for Justicia schunkei [file phytokeys.258.144435-treatment37.xml]

<!DOCTYPE tp:taxon-treatment
  PUBLIC "-//TaxonX//DTD Taxonomic Treatment Publishing DTD v0 20100105//EN" "tax-treatment-NSO.dtd">
<tp:taxon-treatment xmlns:tp="http://www.plazi.org/taxpub"><tp:treatment-meta><kwd-group><label>Taxon classification</label><kwd>
                <named-content content-type="kingdom">Plantae</named-content>
              </kwd><kwd>
                <named-content content-type="order">Lamiales</named-content>
              </kwd><kwd>
                <named-content content-type="family">Acanthaceae</named-content>
              </kwd></kwd-group><mixed-citation publication-type="journal"><person-group><name><surname>Villanueva-Espinoza</surname><given-names>Rosa</given-names></name><name><surname>Deng</surname><given-names>Yunfei</given-names></name><name><surname>Scotland</surname><given-names>Robert</given-names></name><name><surname>Wood</surname><given-names>John R. I.</given-names></name></person-group><article-title>﻿Preliminary notes on <italic><tp:taxon-name><tp:taxon-name-part taxon-name-part-type="genus" reg="Justicia">Justicia</tp:taxon-name-part></tp:taxon-name></italic> (<tp:taxon-name><tp:taxon-name-part taxon-name-part-type="family">Acanthaceae</tp:taxon-name-part></tp:taxon-name>) in Peru</article-title><source>PhytoKeys</source><day>16</day><month>06</month><year>2025</year><volume>258</volume><fpage>1</fpage><lpage>123</lpage><pub-id pub-id-type="doi">10.3897/phytokeys.258.144435</pub-id></mixed-citation></tp:treatment-meta><tp:nomenclature><label>﻿﻿33.</label><tp:taxon-name>
              <object-id xmlns:xlink="http://www.w3.org/1999/xlink" content-type="arpha" xlink:type="simple">3180740F-4AAF-5931-B2C2-87E5182C0F58</object-id>
              <tp:taxon-name-part taxon-name-part-type="genus" reg="Justicia">Justicia</tp:taxon-name-part>
              <tp:taxon-name-part taxon-name-part-type="species" reg="schunkei">schunkei</tp:taxon-name-part>
              <object-id xmlns:xlink="http://www.w3.org/1999/xlink" content-type="ipni" xlink:type="simple">urn:lsid:ipni.org:names:77363425-1</object-id>
            </tp:taxon-name><tp:taxon-authority>J.R.I.Wood &amp; R.Villanueva</tp:taxon-authority><tp:taxon-status xmlns:xlink="http://www.w3.org/1999/xlink" xlink:type="simple">sp. nov.</tp:taxon-status></tp:nomenclature><tp:treatment-sec sec-type="material" id="SECID0EMRDK"><title>Type.</title><p>Peru • San Martin, Prov. “Mariscal Caceres” [Tocache], Dist. Tocache, Quebrada de Santa Rosa, Carretera a Progreso, 500–700 m, 20 July 1974, <italic>J. Schunke Vigo</italic> 7599 (holotype F-1882751, isotypes MO-2794266, US-2798703, USM).</p></tp:treatment-sec><tp:treatment-sec sec-type="diagnosis" id="SECID0EURDK"><title>Diagnosis.</title><p>This species can be compared with <italic><tp:taxon-name><tp:taxon-name-part taxon-name-part-type="genus" reg="Justicia">Justicia</tp:taxon-name-part><tp:taxon-name-part taxon-name-part-type="species" reg="yuyoensis">yuyoensis</tp:taxon-name-part></tp:taxon-name></italic> Wassh. &amp; J.R.I.Wood but is a scandent shrub (not a herb), the bracts are &lt; 6 mm long, mucronate and ciliate with eglandular hairs (not c. 8 mm long, ciliate with glandular hairs), the bracteoles nearly equal the bracts (not much shorter than bracts) and the calyx is c. 4 mm long, puberulent (not 2.5 mm long, glabrous).</p></tp:treatment-sec><tp:treatment-sec sec-type="description" id="SECID0EFSDK"><title>Description.</title><p>Isophyllous scandent shrub 1–6 m in height; stems rounded, glabrous, greenish. Leaves petiolate, lamina 3–7.5 × 2–4 cm, ovate, acuminate to an obtuse apex, base broadly cuneate, margin irregularly undulate, both surfaces shiny, glabrous, paler beneath; petioles 0.5–0.8 cm, scurfy. Inflorescence of short axillary spikes, 1–3.5 cm long; peduncles 0–0.8 cm, puberulent; rhachis pubescent; bracts 5.5–6 × 1.5–2 mm, spathulate, apiculate, yellow-green, pilose and ciliate; bracteoles 5.5 × 1 mm, narrowly obovate, ciliate; calyx subequally 5-lobed to base, lobes 4 × 0.75 mm, narrowly ovate, finely acuminate, densely puberulent; corolla c. 7 mm long, pink with white markings, shortly pubescent on exterior in bud, tube c. 3 × 1.5 mm, upper lip 3–4 mm long, entire, lower lip 3-lobed, 3–4 mm long, lobes oblong, rounded; filaments glabrous, anther thecae weakly superposed, spreading, broadly oblong, c. 0.75 × 0.25 mm, pubescent dorsally, lower theca with a basal appendage; pollen prolate, 23 × 14–15 μm, 3-aperturate, colporate, a distinct band of sexine on either side of aperture (Fig. <xref ref-type="fig" rid="F51">51C</xref>). Capsule 9 × 3 mm, narrowly clavate, pubescent, 4-seeded; seeds 1.5–2 mm diam., rounded, flattened, ± smooth.</p></tp:treatment-sec><tp:treatment-sec sec-type="Illustration" id="SECID0EPSDK"><title>Illustration.</title><p>Fig. <xref ref-type="fig" rid="F32">32</xref>.</p><fig id="F32" position="float" orientation="portrait"><object-id xmlns:xlink="http://www.w3.org/1999/xlink" content-type="doi" xlink:type="simple">10.3897/phytokeys.258.144435.figure32</object-id><object-id xmlns:xlink="http://www.w3.org/1999/xlink" content-type="arpha" xlink:type="simple">34B348E9-A642-5E10-BEF2-9ECB8637759A</object-id><label>Figure 32.</label><caption><p><italic><tp:taxon-name><tp:taxon-name-part taxon-name-part-type="genus" reg="Justicia">Justicia</tp:taxon-name-part><tp:taxon-name-part taxon-name-part-type="species" reg="schunkei">schunkei</tp:taxon-name-part></tp:taxon-name></italic><bold>A</bold> habit <bold>B</bold> bract <bold>C</bold> bracteole <bold>D</bold> calyx <bold>E</bold> corolla <bold>F</bold> anther <bold>G</bold> exterior of capsule valve <bold>H</bold> interior of capsule valve <bold>J</bold> seed. <bold>A, F</bold> drawn from <italic>Schunke Vigo</italic> 7599, <bold>G, J</bold> from <italic>Schunke Vigo</italic> 5011 by Margaret Tebbs.</p></caption><graphic xmlns:xlink="http://www.w3.org/1999/xlink" xlink:href="phytokeys-258-001_article-144435__-g032.jpg" position="float" orientation="portrait" xlink:type="simple" id="oo_1354146.jpg"><uri content-type="original_file" xlink:type="simple">https://binary.pensoft.net/fig/1354146</uri></graphic></fig></tp:treatment-sec><tp:treatment-sec sec-type="etymology" id="SECID0ELUDK"><title>Etymology.</title><p>This species is named for Jose Schunke Vigo, leading Peruvian plant collector and botanist. Not only did he collect the type of <italic><tp:taxon-name><tp:taxon-name-part taxon-name-part-type="genus" reg="Justicia">Justicia</tp:taxon-name-part><tp:taxon-name-part taxon-name-part-type="species" reg="schunkei">schunkei</tp:taxon-name-part></tp:taxon-name></italic> but some 80 other collections cited in this paper.</p></tp:treatment-sec><tp:treatment-sec sec-type="phenology" id="SECID0E3UDK"><title>Phenology.</title><p>Flowering from July to September.</p></tp:treatment-sec><tp:treatment-sec sec-type="habitat" id="SECID0EBVDK"><title>Habitat.</title><p>In shade of primary forest, 500–700 m.</p></tp:treatment-sec><tp:treatment-sec sec-type="distribution" id="SECID0EGVDK"><title>Distribution.</title><p>Endemic to San Martin in Peru. Fig. <xref ref-type="fig" rid="F64">64</xref>.</p></tp:treatment-sec><tp:treatment-sec sec-type="material" id="SECID0EQVDK"><title>Material examined.</title><p><bold>Peru</bold> • <bold>San Martin</bold>: Prov. “Mariscal Cáceres” [Tocache], Dist. Tocache, the type; • ibid., desembocadura del Río Mishollo, margen derecha del Río Huallaga, 8 Sept. 1972, <italic>J. Schunke Vigo</italic> 5011 (F, K, US, USM).</p></tp:treatment-sec><tp:treatment-sec><!--Section generated to contain objects referenced in tp:taxon-treatment.--><fig id="F51" position="float" orientation="portrait"><object-id xmlns:xlink="http://www.w3.org/1999/xlink" content-type="doi" xlink:type="simple">10.3897/phytokeys.258.144435.figure51</object-id><object-id xmlns:xlink="http://www.w3.org/1999/xlink" content-type="arpha" xlink:type="simple">618B8EB2-E624-535E-892F-FDB5811FB914</object-id><label>Figure 51.</label><caption><p>Pollen images <bold>A</bold><italic><tp:taxon-name><tp:taxon-name-part taxon-name-part-type="genus" reg="Justicia">Justicia</tp:taxon-name-part><tp:taxon-name-part taxon-name-part-type="species" reg="warmingii">warmingii</tp:taxon-name-part></tp:taxon-name></italic> (<italic>Villanueva</italic> 920) <bold>B</bold><italic><tp:taxon-name><tp:taxon-name-part taxon-name-part-type="genus" reg="Justicia">J.</tp:taxon-name-part><tp:taxon-name-part taxon-name-part-type="species" reg="werffii">werffii</tp:taxon-name-part></tp:taxon-name></italic> (<italic>Van der Werff</italic> 15565) <bold>C</bold><italic><tp:taxon-name><tp:taxon-name-part taxon-name-part-type="genus" reg="Justicia">J.</tp:taxon-name-part><tp:taxon-name-part taxon-name-part-type="species" reg="schunkei">schunkei</tp:taxon-name-part></tp:taxon-name></italic> (<italic>Schunke</italic> 7599) <bold>D</bold><italic><tp:taxon-name><tp:taxon-name-part taxon-name-part-type="genus" reg="Justicia">J.</tp:taxon-name-part><tp:taxon-name-part taxon-name-part-type="species" reg="spathuliformis">spathuliformis</tp:taxon-name-part></tp:taxon-name></italic> (<italic>Villanueva</italic> 1028) <bold>E</bold><italic><tp:taxon-name><tp:taxon-name-part taxon-name-part-type="genus" reg="Justicia">J.</tp:taxon-name-part><tp:taxon-name-part taxon-name-part-type="species" reg="saccata">saccata</tp:taxon-name-part></tp:taxon-name></italic> (<italic>Villanueva</italic> 997) <bold>F</bold><italic><tp:taxon-name><tp:taxon-name-part taxon-name-part-type="genus" reg="Justicia">J.</tp:taxon-name-part><tp:taxon-name-part taxon-name-part-type="species" reg="lactiflora">lactiflora</tp:taxon-name-part></tp:taxon-name></italic> (<italic>Woytkowski</italic> 34339). Scale bars: 10 μm.</p></caption><graphic xmlns:xlink="http://www.w3.org/1999/xlink" xlink:href="phytokeys-258-001_article-144435__-g051.jpg" position="float" orientation="portrait" xlink:type="simple" id="oo_1354166.jpg"><uri content-type="original_file" xlink:type="simple">https://binary.pensoft.net/fig/1354166</uri></graphic></fig><fig id="F64" position="float" orientation="portrait"><object-id xmlns:xlink="http://www.w3.org/1999/xlink" content-type="doi" xlink:type="simple">10.3897/phytokeys.258.144435.figure64</object-id><object-id xmlns:xlink="http://www.w3.org/1999/xlink" content-type="arpha" xlink:type="simple">A5FAE6AE-8A13-522A-BAF1-E73E315A3003</object-id><label>Figure 64.</label><caption><p>Distribution of <italic><tp:taxon-name><tp:taxon-name-part taxon-name-part-type="genus" reg="Justicia">Justicia</tp:taxon-name-part><tp:taxon-name-part taxon-name-part-type="species" reg="chlamydocardioides">chlamydocardioides</tp:taxon-name-part></tp:taxon-name></italic> (red polygons), <italic><tp:taxon-name><tp:taxon-name-part taxon-name-part-type="genus" reg="Justicia">J.</tp:taxon-name-part><tp:taxon-name-part taxon-name-part-type="species" reg="schunkei">schunkei</tp:taxon-name-part></tp:taxon-name></italic> (blue circles), <italic><tp:taxon-name><tp:taxon-name-part taxon-name-part-type="genus" reg="Justicia">J.</tp:taxon-name-part><tp:taxon-name-part taxon-name-part-type="species" reg="werffii">werffii</tp:taxon-name-part></tp:taxon-name></italic> (yellow square) and <italic><tp:taxon-name><tp:taxon-name-part taxon-name-part-type="genus" reg="Justicia">J.</tp:taxon-name-part><tp:taxon-name-part taxon-name-part-type="species" reg="spathuliformis">spathuliformis</tp:taxon-name-part></tp:taxon-name></italic> (green triangles) in Peru.</p></caption><graphic xmlns:xlink="http://www.w3.org/1999/xlink" xlink:href="phytokeys-258-001_article-144435__-g064.jpg" position="float" orientation="portrait" xlink:type="simple" id="oo_1354179.jpg"><uri content-type="original_file" xlink:type="simple">https://binary.pensoft.net/fig/1354179</uri></graphic></fig></tp:treatment-sec></tp:taxon-treatment>
