# Supplementary material for: ﻿Preliminary notes on Justicia (Acanthaceae) in Peru
Source: PhytoKeys. 2025 Jun 16;258:1–123. doi: 10.3897/phytokeys.258.144435 (PMC12239001; doi:10.3897/phytokeys.258.144435)
Supplement: XML Treatment for Justicia werffii [file phytokeys.258.144435-treatment38.xml]

<!DOCTYPE tp:taxon-treatment
  PUBLIC "-//TaxonX//DTD Taxonomic Treatment Publishing DTD v0 20100105//EN" "tax-treatment-NSO.dtd">
<tp:taxon-treatment xmlns:tp="http://www.plazi.org/taxpub"><tp:treatment-meta><kwd-group><label>Taxon classification</label><kwd>
                <named-content content-type="kingdom">Plantae</named-content>
              </kwd><kwd>
                <named-content content-type="order">Lamiales</named-content>
              </kwd><kwd>
                <named-content content-type="family">Acanthaceae</named-content>
              </kwd></kwd-group><mixed-citation publication-type="journal"><person-group><name><surname>Villanueva-Espinoza</surname><given-names>Rosa</given-names></name><name><surname>Deng</surname><given-names>Yunfei</given-names></name><name><surname>Scotland</surname><given-names>Robert</given-names></name><name><surname>Wood</surname><given-names>John R. I.</given-names></name></person-group><article-title>﻿Preliminary notes on <italic><tp:taxon-name><tp:taxon-name-part taxon-name-part-type="genus" reg="Justicia">Justicia</tp:taxon-name-part></tp:taxon-name></italic> (<tp:taxon-name><tp:taxon-name-part taxon-name-part-type="family">Acanthaceae</tp:taxon-name-part></tp:taxon-name>) in Peru</article-title><source>PhytoKeys</source><day>16</day><month>06</month><year>2025</year><volume>258</volume><fpage>1</fpage><lpage>123</lpage><pub-id pub-id-type="doi">10.3897/phytokeys.258.144435</pub-id></mixed-citation></tp:treatment-meta><tp:nomenclature><label>﻿﻿34.</label><tp:taxon-name>
              <object-id xmlns:xlink="http://www.w3.org/1999/xlink" content-type="arpha" xlink:type="simple">1A4354C9-B135-5217-9AC5-4CDF94E33609</object-id>
              <tp:taxon-name-part taxon-name-part-type="genus" reg="Justicia">Justicia</tp:taxon-name-part>
              <tp:taxon-name-part taxon-name-part-type="species" reg="werffii">werffii</tp:taxon-name-part>
              <object-id xmlns:xlink="http://www.w3.org/1999/xlink" content-type="ipni" xlink:type="simple">urn:lsid:ipni.org:names:77363426-1</object-id>
            </tp:taxon-name><tp:taxon-authority>J.R.I.Wood &amp; R.Villanueva</tp:taxon-authority><tp:taxon-status xmlns:xlink="http://www.w3.org/1999/xlink" xlink:type="simple">sp. nov.</tp:taxon-status></tp:nomenclature><tp:treatment-sec sec-type="material" id="SECID0EFXDK"><title>Type.</title><p><bold>Peru</bold> • San Martin, Prov. Rioja, Carretera Rioja [<named-content xmlns:xlink="http://www.w3.org/1999/xlink" content-type="dwc:verbatimCoordinates" xlink:type="simple"><named-content content-type="geo-json" specific-use="{&#34;type&#34;:&#34;Point&#34;,&#34;coordinates&#34;:[-77.166667,-6.050000]}" id="NCID0EQXDK" xlink:type="simple">6°03'S, 77°10'W</named-content></named-content>]–Pedro Ruiz [<named-content xmlns:xlink="http://www.w3.org/1999/xlink" content-type="dwc:verbatimCoordinates" xlink:type="simple"><named-content content-type="geo-json" specific-use="{&#34;type&#34;:&#34;Point&#34;,&#34;coordinates&#34;:[-77.966667,-5.950000]}" id="NCID0EYXDK" xlink:type="simple">5°57'S, 77°58'W</named-content></named-content>], 1450 m, 2 March 1998, <italic>H. Van der Werff</italic> 15565 (holotype MO-5763942, isotypes US-3387908, USM).</p></tp:treatment-sec><tp:treatment-sec sec-type="diagnosis" id="SECID0E6XDK"><title>Diagnosis.</title><p>A small-flowered species that resembles <italic><tp:taxon-name><tp:taxon-name-part taxon-name-part-type="genus" reg="Justicia">J.</tp:taxon-name-part><tp:taxon-name-part taxon-name-part-type="species" reg="morona-santiagoensis">morona-santiagoensis</tp:taxon-name-part></tp:taxon-name></italic> Wassh. in the spathulate bracts but differs in the liana habit (not erect or ascending subshrub), short peduncles, 0.5–2 cm long (not 4–6 cm) and the ciliate bracts and bracteoles (not glabrous).</p></tp:treatment-sec><tp:treatment-sec sec-type="description" id="SECID0EQYDK"><title>Description.</title><p>Liana of unknown height; stems sulcate, glabrous. Leaves petiolate, lamina 2.5–6 × 1–2.3 cm, apex acuminate, base cuneate, slightly oblique, margin entire to crenulate, subglabrous or with few hairs in the veins, numerous small cystoliths present, veins 5–6 pairs; petioles 3–7 mm, subglabrous or hirtellous. Inflorescence of solitary or paired axillary racemes 1–4 cm long, becoming aggregated apically to form a terminal thyrse, the leaves progressively reduced in size; peduncles 0.5–2 cm, glabrous; rhachis 0.5–2 cm long, scurfy; flowers on pedicels 0–2 mm long; bracts and bracteoles similar, spathulate, 4 × 1.5 mm, ciliolate; calyx 5-lobed to c. 1 mm above base, lobes 4 × 0.5 mm, lanceolate, acuminate, puberulent; corolla c. 12 mm long, white, minutely tomentellous, the tube c. 3.5 mm, the base somewhat bulbous, upper lip c. 8 mm long, minutely notched, erect, lower lip c. 6 mm, 3-lobed, lobes c. 2–2.5 × 1.5–2 mm, narrowly ovate, obtuse; anthers shortly exserted, thecae ellipsoid, c. 1.5 × 1 mm, slightly superposed, glabrous, basally acute; pollen prolate, 29–35 × 16–21 μm, 3-aperturate, colporate, 1 row of ± 7–8 distinct insulae on either side of aperture (Fig. <xref ref-type="fig" rid="F51">51B</xref>); style 12 mm, glabrous except for a few hairs at base; ovary glabrous. Capsule and seeds not seen.</p></tp:treatment-sec><tp:treatment-sec sec-type="Illustration" id="SECID0E1YDK"><title>Illustration.</title><p>Fig. <xref ref-type="fig" rid="F33">33</xref>.</p><fig id="F33" position="float" orientation="portrait"><object-id xmlns:xlink="http://www.w3.org/1999/xlink" content-type="doi" xlink:type="simple">10.3897/phytokeys.258.144435.figure33</object-id><object-id xmlns:xlink="http://www.w3.org/1999/xlink" content-type="arpha" xlink:type="simple">8BD9DF02-F3A3-5099-B32C-83F8E62A6130</object-id><label>Figure 33.</label><caption><p><italic><tp:taxon-name><tp:taxon-name-part taxon-name-part-type="genus" reg="Justicia">Justicia</tp:taxon-name-part><tp:taxon-name-part taxon-name-part-type="species" reg="werffii">werffii</tp:taxon-name-part></tp:taxon-name></italic><bold>A</bold> habit <bold>B</bold> detail of abaxial surface of leaf <bold>C</bold> bract <bold>D</bold> bracteole <bold>E</bold> calyx <bold>F</bold> corolla <bold>G</bold> anther <bold>H</bold> ovary and style. Drawn from <italic>Van der Werff</italic> 15565 by Margaret Tebbs.</p></caption><graphic xmlns:xlink="http://www.w3.org/1999/xlink" xlink:href="phytokeys-258-001_article-144435__-g033.jpg" position="float" orientation="portrait" xlink:type="simple" id="oo_1354147.jpg"><uri content-type="original_file" xlink:type="simple">https://binary.pensoft.net/fig/1354147</uri></graphic></fig></tp:treatment-sec><tp:treatment-sec sec-type="etymology" id="SECID0EO1DK"><title>Etymology.</title><p>This species is named for Henk van der Werff, who collected the type as well as many other important specimens from northern Peru.</p></tp:treatment-sec><tp:treatment-sec sec-type="phenology" id="SECID0ET1DK"><title>Phenology.</title><p>Found in flower in March.</p></tp:treatment-sec><tp:treatment-sec sec-type="habitat" id="SECID0EY1DK"><title>Habitat.</title><p>Montane forest on clay soil in San Martin, 1450 m.</p></tp:treatment-sec><tp:treatment-sec sec-type="distribution" id="SECID0E41DK"><title>Distribution.</title><p>Endemic to Peru and only known from the type, which was collected in San Martin. Fig. <xref ref-type="fig" rid="F64">64</xref>.</p></tp:treatment-sec><tp:treatment-sec sec-type="material" id="SECID0EH2DK"><title>Material examined.</title><p><bold>Peru</bold> • <bold>San Martin</bold>: type collection.</p></tp:treatment-sec><tp:treatment-sec><!--Section generated to contain objects referenced in tp:taxon-treatment.--><fig id="F51" position="float" orientation="portrait"><object-id xmlns:xlink="http://www.w3.org/1999/xlink" content-type="doi" xlink:type="simple">10.3897/phytokeys.258.144435.figure51</object-id><object-id xmlns:xlink="http://www.w3.org/1999/xlink" content-type="arpha" xlink:type="simple">618B8EB2-E624-535E-892F-FDB5811FB914</object-id><label>Figure 51.</label><caption><p>Pollen images <bold>A</bold><italic><tp:taxon-name><tp:taxon-name-part taxon-name-part-type="genus" reg="Justicia">Justicia</tp:taxon-name-part><tp:taxon-name-part taxon-name-part-type="species" reg="warmingii">warmingii</tp:taxon-name-part></tp:taxon-name></italic> (<italic>Villanueva</italic> 920) <bold>B</bold><italic><tp:taxon-name><tp:taxon-name-part taxon-name-part-type="genus" reg="Justicia">J.</tp:taxon-name-part><tp:taxon-name-part taxon-name-part-type="species" reg="werffii">werffii</tp:taxon-name-part></tp:taxon-name></italic> (<italic>Van der Werff</italic> 15565) <bold>C</bold><italic><tp:taxon-name><tp:taxon-name-part taxon-name-part-type="genus" reg="Justicia">J.</tp:taxon-name-part><tp:taxon-name-part taxon-name-part-type="species" reg="schunkei">schunkei</tp:taxon-name-part></tp:taxon-name></italic> (<italic>Schunke</italic> 7599) <bold>D</bold><italic><tp:taxon-name><tp:taxon-name-part taxon-name-part-type="genus" reg="Justicia">J.</tp:taxon-name-part><tp:taxon-name-part taxon-name-part-type="species" reg="spathuliformis">spathuliformis</tp:taxon-name-part></tp:taxon-name></italic> (<italic>Villanueva</italic> 1028) <bold>E</bold><italic><tp:taxon-name><tp:taxon-name-part taxon-name-part-type="genus" reg="Justicia">J.</tp:taxon-name-part><tp:taxon-name-part taxon-name-part-type="species" reg="saccata">saccata</tp:taxon-name-part></tp:taxon-name></italic> (<italic>Villanueva</italic> 997) <bold>F</bold><italic><tp:taxon-name><tp:taxon-name-part taxon-name-part-type="genus" reg="Justicia">J.</tp:taxon-name-part><tp:taxon-name-part taxon-name-part-type="species" reg="lactiflora">lactiflora</tp:taxon-name-part></tp:taxon-name></italic> (<italic>Woytkowski</italic> 34339). Scale bars: 10 μm.</p></caption><graphic xmlns:xlink="http://www.w3.org/1999/xlink" xlink:href="phytokeys-258-001_article-144435__-g051.jpg" position="float" orientation="portrait" xlink:type="simple" id="oo_1354166.jpg"><uri content-type="original_file" xlink:type="simple">https://binary.pensoft.net/fig/1354166</uri></graphic></fig><fig id="F64" position="float" orientation="portrait"><object-id xmlns:xlink="http://www.w3.org/1999/xlink" content-type="doi" xlink:type="simple">10.3897/phytokeys.258.144435.figure64</object-id><object-id xmlns:xlink="http://www.w3.org/1999/xlink" content-type="arpha" xlink:type="simple">A5FAE6AE-8A13-522A-BAF1-E73E315A3003</object-id><label>Figure 64.</label><caption><p>Distribution of <italic><tp:taxon-name><tp:taxon-name-part taxon-name-part-type="genus" reg="Justicia">Justicia</tp:taxon-name-part><tp:taxon-name-part taxon-name-part-type="species" reg="chlamydocardioides">chlamydocardioides</tp:taxon-name-part></tp:taxon-name></italic> (red polygons), <italic><tp:taxon-name><tp:taxon-name-part taxon-name-part-type="genus" reg="Justicia">J.</tp:taxon-name-part><tp:taxon-name-part taxon-name-part-type="species" reg="schunkei">schunkei</tp:taxon-name-part></tp:taxon-name></italic> (blue circles), <italic><tp:taxon-name><tp:taxon-name-part taxon-name-part-type="genus" reg="Justicia">J.</tp:taxon-name-part><tp:taxon-name-part taxon-name-part-type="species" reg="werffii">werffii</tp:taxon-name-part></tp:taxon-name></italic> (yellow square) and <italic><tp:taxon-name><tp:taxon-name-part taxon-name-part-type="genus" reg="Justicia">J.</tp:taxon-name-part><tp:taxon-name-part taxon-name-part-type="species" reg="spathuliformis">spathuliformis</tp:taxon-name-part></tp:taxon-name></italic> (green triangles) in Peru.</p></caption><graphic xmlns:xlink="http://www.w3.org/1999/xlink" xlink:href="phytokeys-258-001_article-144435__-g064.jpg" position="float" orientation="portrait" xlink:type="simple" id="oo_1354179.jpg"><uri content-type="original_file" xlink:type="simple">https://binary.pensoft.net/fig/1354179</uri></graphic></fig></tp:treatment-sec></tp:taxon-treatment>
