# Supplementary material for: ﻿Preliminary notes on Justicia (Acanthaceae) in Peru
Source: PhytoKeys. 2025 Jun 16;258:1–123. doi: 10.3897/phytokeys.258.144435 (PMC12239001; doi:10.3897/phytokeys.258.144435)
Supplement: XML Treatment for Justicia spathuliformis [file phytokeys.258.144435-treatment39.xml]

<!DOCTYPE tp:taxon-treatment
  PUBLIC "-//TaxonX//DTD Taxonomic Treatment Publishing DTD v0 20100105//EN" "tax-treatment-NSO.dtd">
<tp:taxon-treatment xmlns:tp="http://www.plazi.org/taxpub"><tp:treatment-meta><kwd-group><label>Taxon classification</label><kwd>
                <named-content content-type="kingdom">Plantae</named-content>
              </kwd><kwd>
                <named-content content-type="order">Lamiales</named-content>
              </kwd><kwd>
                <named-content content-type="family">Acanthaceae</named-content>
              </kwd></kwd-group><mixed-citation publication-type="journal"><person-group><name><surname>Villanueva-Espinoza</surname><given-names>Rosa</given-names></name><name><surname>Deng</surname><given-names>Yunfei</given-names></name><name><surname>Scotland</surname><given-names>Robert</given-names></name><name><surname>Wood</surname><given-names>John R. I.</given-names></name></person-group><article-title>﻿Preliminary notes on <italic><tp:taxon-name><tp:taxon-name-part taxon-name-part-type="genus" reg="Justicia">Justicia</tp:taxon-name-part></tp:taxon-name></italic> (<tp:taxon-name><tp:taxon-name-part taxon-name-part-type="family">Acanthaceae</tp:taxon-name-part></tp:taxon-name>) in Peru</article-title><source>PhytoKeys</source><day>16</day><month>06</month><year>2025</year><volume>258</volume><fpage>1</fpage><lpage>123</lpage><pub-id pub-id-type="doi">10.3897/phytokeys.258.144435</pub-id></mixed-citation></tp:treatment-meta><tp:nomenclature><label>﻿﻿35.</label><tp:taxon-name>
              <object-id xmlns:xlink="http://www.w3.org/1999/xlink" content-type="arpha" xlink:type="simple">A16EE967-DB93-5E5F-991F-F3A0B71E94B3</object-id>
              <tp:taxon-name-part taxon-name-part-type="genus" reg="Justicia">Justicia</tp:taxon-name-part>
              <tp:taxon-name-part taxon-name-part-type="species" reg="spathuliformis">spathuliformis</tp:taxon-name-part>
              <object-id xmlns:xlink="http://www.w3.org/1999/xlink" content-type="ipni" xlink:type="simple">urn:lsid:ipni.org:names:77363427-1</object-id>
            </tp:taxon-name><tp:taxon-authority>R.Villanueva &amp; J.R.I Wood</tp:taxon-authority><tp:taxon-status xmlns:xlink="http://www.w3.org/1999/xlink" xlink:type="simple">sp. nov.</tp:taxon-status></tp:nomenclature><tp:treatment-sec sec-type="material" id="SECID0E13DK"><title>Type.</title><p>Peru • Huánuco, Prov. Leoncio Prado, Dist. Hermilio Valdizán, Río Azul, 30 km from Tingo María, 750–850 m, 15 Oct. 1957, <italic>R. Ferreyra</italic> 12739 (holotype US-2267252, isotype USM).</p></tp:treatment-sec><tp:treatment-sec sec-type="diagnosis" id="SECID0EC4DK"><title>Diagnosis.</title><p>Resembling <italic><tp:taxon-name><tp:taxon-name-part taxon-name-part-type="genus" reg="Justicia">Justicia</tp:taxon-name-part><tp:taxon-name-part taxon-name-part-type="species" reg="morona-santiagoensis">morona-santiagoensis</tp:taxon-name-part></tp:taxon-name></italic> Wassh. but the inflorescence is clearly terminal (not axillary), with verticillate branching, the bracts at the inflorescence branching points oblong, (not spathulate), floral bracts ciliate (not glabrous) and corolla glabrous (not with hirtellous upper lip).</p></tp:treatment-sec><tp:treatment-sec sec-type="description" id="SECID0ET4DK"><title>Description.</title><p>Isophyllous shrub 0.6–1.5 m high, habit unknown but probably erect, branched; stems crisped-pubescent with multicellular hairs. Leaves petiolate, lamina 10–19 × 2–9.5 cm, narrowly oblong-elliptic, apex acuminate, base cuneate, adaxially dark green, thinly pilose with multicellular hairs, the veins pubescent, abaxially paler, sometimes reddish-purple, glabrous except for pubescent veins, lateral veins 6–8 pairs; petioles 1–5.5 cm, densely pubescent. Inflorescence terminal, noticeably shorter than the subtending leaves, consisting of a relatively stout rhachis, from which arise verticillate branches with relatively slender secondary peduncles from the upper leaf axils; primary peduncles 3.2–5.2 cm (including rhachis to 10 cm), weakly quadrangular, densely but somewhat bifariously pubescent; secondary peduncles 1.5–3.6 cm; bracts at inflorescence branching points shortly petiolate, 10–12 × 2.5 mm, oblong, foliose, glabrous, somewhat caducous, the petioles up to 2 mm long; pedicels 5–15 mm flowers clustered in short dense spikes at apex of pedicels; floral bracts 6–10 × 2.5 mm, obovate-spathulate, ciliate; calyx subequally 5-lobed to base, lobes 4 × 1.5 mm, lanceolate, acuminate, ciliolate; corolla yellow-green, minutely puberulent, tube 5 × 3 mm, stout, somewhat ventricose, mouth gaping, upper lip 4–5 mm, bidentate, lower lip purple-spotted, 3-lobed, the lobes oblong-ovate rounded; anthers included but prominent, the thecae 2.25 × 1.5 mm, oblong-elliptic, glabrous, weakly superposed, lower with a small basal appendage; pollen prolate, 27–33 × 19–22 μm, 3-aperturate, colporate, 1 row of c. 4–5 insulae on either side of the aperture (Fig. <xref ref-type="fig" rid="F51">51D</xref>). Capsule 11 × 3 mm, weakly clavate, glabrous, 4-seeded; seeds lenticular, 2 × 2 mm.</p></tp:treatment-sec><tp:treatment-sec sec-type="Illustration" id="SECID0E44DK"><title>Illustration.</title><p>Figs <xref ref-type="fig" rid="F34">34</xref>, <xref ref-type="fig" rid="F35">35A–D</xref>.</p><fig id="F34" position="float" orientation="portrait"><object-id xmlns:xlink="http://www.w3.org/1999/xlink" content-type="doi" xlink:type="simple">10.3897/phytokeys.258.144435.figure34</object-id><object-id xmlns:xlink="http://www.w3.org/1999/xlink" content-type="arpha" xlink:type="simple">889B2DD3-7FE8-5A8E-A65A-9341E32C6283</object-id><label>Figure 34.</label><caption><p>Photographs of <italic><tp:taxon-name><tp:taxon-name-part taxon-name-part-type="genus" reg="Justicia">Justicia</tp:taxon-name-part><tp:taxon-name-part taxon-name-part-type="species" reg="spathuliformis">spathuliformis</tp:taxon-name-part></tp:taxon-name></italic> (<italic>Villanueva</italic> 1028) by Rosa Villanueva.</p></caption><graphic xmlns:xlink="http://www.w3.org/1999/xlink" xlink:href="phytokeys-258-001_article-144435__-g034.jpg" position="float" orientation="portrait" xlink:type="simple" id="oo_1354148.jpg"><uri content-type="original_file" xlink:type="simple">https://binary.pensoft.net/fig/1354148</uri></graphic></fig><fig id="F35" position="float" orientation="portrait"><object-id xmlns:xlink="http://www.w3.org/1999/xlink" content-type="doi" xlink:type="simple">10.3897/phytokeys.258.144435.figure35</object-id><object-id xmlns:xlink="http://www.w3.org/1999/xlink" content-type="arpha" xlink:type="simple">788089C9-9867-54B8-93C2-B16C9E6F31C6</object-id><label>Figure 35.</label><caption><p><italic><tp:taxon-name><tp:taxon-name-part taxon-name-part-type="genus" reg="Justicia">Justicia</tp:taxon-name-part><tp:taxon-name-part taxon-name-part-type="species" reg="spathuliformis">spathuliformis</tp:taxon-name-part></tp:taxon-name></italic><bold>A</bold> habit <bold>B</bold> bracts <bold>C</bold> calyx <bold>D</bold> corolla. <italic><tp:taxon-name><tp:taxon-name-part taxon-name-part-type="genus" reg="Justicia">Justicia</tp:taxon-name-part><tp:taxon-name-part taxon-name-part-type="species" reg="saccata">saccata</tp:taxon-name-part></tp:taxon-name></italic><bold>E</bold> habit <bold>F</bold> bracts and bracteoles <bold>G</bold> corolla. <bold>A, D</bold> drawn from <italic>Ferreyra</italic> 12739, <bold>E, G</bold> from <italic>Schunke</italic> 3264 by Cathy Pasquale.</p></caption><graphic xmlns:xlink="http://www.w3.org/1999/xlink" xlink:href="phytokeys-258-001_article-144435__-g035.jpg" position="float" orientation="portrait" xlink:type="simple" id="oo_1354149.jpg"><uri content-type="original_file" xlink:type="simple">https://binary.pensoft.net/fig/1354149</uri></graphic></fig></tp:treatment-sec><tp:treatment-sec sec-type="etymology" id="SECID0E5AEK"><title>Etymology.</title><p>The epithet “<italic>spathuliformis</italic>” refers to the distinctive spathulate bracts, which are characteristic of this species.</p></tp:treatment-sec><tp:treatment-sec sec-type="phenology" id="SECID0EGBEK"><title>Phenology.</title><p>Found in flower from June to October.</p></tp:treatment-sec><tp:treatment-sec sec-type="habitat" id="SECID0ELBEK"><title>Habitat.</title><p>c. 350–800 m. Primary Forest, often near streams.</p></tp:treatment-sec><tp:treatment-sec sec-type="distribution" id="SECID0EQBEK"><title>Distribution.</title><p>Endemic to Peru but relatively widely distributed on the eastern Andean slopes from San Martin south to Cusco. Fig. <xref ref-type="fig" rid="F64">64</xref>.</p></tp:treatment-sec><tp:treatment-sec sec-type="material" id="SECID0E1BEK"><title>Material examined.</title><p><bold>Peru</bold> • <bold>Cusco</bold>: Prov. La Convención, Dist. Echarate, Sepriato, margen derecha del Río Camisea, Reserva Nacional Nahua Kogapakori, 11°49'S, 78°33'W, 430 m, 19 July 2007, <italic>H. Beltrán et al.</italic> 6413 (USM). • <bold>Junín</bold>: Prov. Chanchamayo, Dist. Chanchamayo, La Merced, 400–500 m, 14 Aug. 1948, <italic>R. Ferreyra</italic> 4470 (USM). • <bold>Huánuco</bold>: Prov. Leoncio Prado, hills east of Tingo María [<named-content xmlns:xlink="http://www.w3.org/1999/xlink" content-type="dwc:verbatimCoordinates" xlink:type="simple"><named-content content-type="geo-json" specific-use="{&#34;type&#34;:&#34;Point&#34;,&#34;coordinates&#34;:[-75.983333,-9.300000]}" id="NCID0EXCEK" xlink:type="simple">9°18'S, 75°59'W</named-content></named-content>], 5 Oct. 1972, <italic>T.B. Croat</italic> 21176 (US); • ibid., Dist. Hermilio Valdizán, Río Azul, 30 km from Tingo María, 750–850 m, 15 Oct. 1957, <italic>R. Ferreyra</italic> 12739 (US, USM); • ibid., Dist. Daniel Alomias Robles, oeste del Restaurante Canabraba, cerca de Delicios, 800–900 m, 17 June 1976, <italic>J. Schunke V</italic>. 9296 (MEXU, MO, US); • ibid., Dist. José Crespo y Castillo, <named-content xmlns:xlink="http://www.w3.org/1999/xlink" content-type="dwc:verbatimCoordinates" xlink:type="simple"><named-content content-type="geo-json" specific-use="{&#34;type&#34;:&#34;Point&#34;,&#34;coordinates&#34;:[-76.083333,-8.666667]}" id="NCID0EFDEK" xlink:type="simple">8°40'S, 76°05'W</named-content></named-content>, 673 m, 11 Aug. 2023, <italic>R. Villanueva et al.</italic> 1028 (HOXA, IBSC); • ibid., Dist. Rupa-Rupa, Tingo María, 625–1100 m, 1949–1950, <italic>H.A. Allard</italic> 20611 (US); • ibid., <italic>H.A. Allard</italic> 21902 (US). • <bold>San Martin.</bold> Prov. Tocache [Mariscal Cáceres], Dist. Tocache [Nuevo], desembocadura del Río Mishollo en Río Huallaga, 350–380 m, 25 July 1973, <italic>J. Schunke V.</italic> 6423 (US); • ibid., el este del puente, 500 m, 27 July 1974, <italic>J. Schunke V</italic>. 7816 (F, MO, US, USM). • <bold>Ucayali</bold>: Prov. Padre Abad, Dist. Padre Abad, Cuenca del Río Aguaytía, carretera al Río Yurac <named-content xmlns:xlink="http://www.w3.org/1999/xlink" content-type="dwc:verbatimCoordinates" xlink:type="simple"><named-content content-type="geo-json" specific-use="{&#34;type&#34;:&#34;Point&#34;,&#34;coordinates&#34;:[-75.600000,-9.066667]}" id="NCID0E2DEK" xlink:type="simple">9°04'S, 75°36'W</named-content></named-content>, 350 m, 9 Oct. 2004, <italic>J. Schunke V. &amp; J.G. Graham 16322</italic> (F, US, MOL).</p></tp:treatment-sec><tp:treatment-sec sec-type="notes" id="SECID0ECEEK"><title>Note.</title><p>This species has a gaping corolla, so giving the appearance of having strongly exserted anthers. <italic>Schunke</italic> 7816 has large ovate, subcordate, somewhat oblique leaves, the other cited specimens have broadly oblong-elliptic leaves with cuneate base.</p></tp:treatment-sec><tp:treatment-sec><!--Section generated to contain objects referenced in tp:taxon-treatment.--><fig id="F51" position="float" orientation="portrait"><object-id xmlns:xlink="http://www.w3.org/1999/xlink" content-type="doi" xlink:type="simple">10.3897/phytokeys.258.144435.figure51</object-id><object-id xmlns:xlink="http://www.w3.org/1999/xlink" content-type="arpha" xlink:type="simple">618B8EB2-E624-535E-892F-FDB5811FB914</object-id><label>Figure 51.</label><caption><p>Pollen images <bold>A</bold><italic><tp:taxon-name><tp:taxon-name-part taxon-name-part-type="genus" reg="Justicia">Justicia</tp:taxon-name-part><tp:taxon-name-part taxon-name-part-type="species" reg="warmingii">warmingii</tp:taxon-name-part></tp:taxon-name></italic> (<italic>Villanueva</italic> 920) <bold>B</bold><italic><tp:taxon-name><tp:taxon-name-part taxon-name-part-type="genus" reg="Justicia">J.</tp:taxon-name-part><tp:taxon-name-part taxon-name-part-type="species" reg="werffii">werffii</tp:taxon-name-part></tp:taxon-name></italic> (<italic>Van der Werff</italic> 15565) <bold>C</bold><italic><tp:taxon-name><tp:taxon-name-part taxon-name-part-type="genus" reg="Justicia">J.</tp:taxon-name-part><tp:taxon-name-part taxon-name-part-type="species" reg="schunkei">schunkei</tp:taxon-name-part></tp:taxon-name></italic> (<italic>Schunke</italic> 7599) <bold>D</bold><italic><tp:taxon-name><tp:taxon-name-part taxon-name-part-type="genus" reg="Justicia">J.</tp:taxon-name-part><tp:taxon-name-part taxon-name-part-type="species" reg="spathuliformis">spathuliformis</tp:taxon-name-part></tp:taxon-name></italic> (<italic>Villanueva</italic> 1028) <bold>E</bold><italic><tp:taxon-name><tp:taxon-name-part taxon-name-part-type="genus" reg="Justicia">J.</tp:taxon-name-part><tp:taxon-name-part taxon-name-part-type="species" reg="saccata">saccata</tp:taxon-name-part></tp:taxon-name></italic> (<italic>Villanueva</italic> 997) <bold>F</bold><italic><tp:taxon-name><tp:taxon-name-part taxon-name-part-type="genus" reg="Justicia">J.</tp:taxon-name-part><tp:taxon-name-part taxon-name-part-type="species" reg="lactiflora">lactiflora</tp:taxon-name-part></tp:taxon-name></italic> (<italic>Woytkowski</italic> 34339). Scale bars: 10 μm.</p></caption><graphic xmlns:xlink="http://www.w3.org/1999/xlink" xlink:href="phytokeys-258-001_article-144435__-g051.jpg" position="float" orientation="portrait" xlink:type="simple" id="oo_1354166.jpg"><uri content-type="original_file" xlink:type="simple">https://binary.pensoft.net/fig/1354166</uri></graphic></fig><fig id="F64" position="float" orientation="portrait"><object-id xmlns:xlink="http://www.w3.org/1999/xlink" content-type="doi" xlink:type="simple">10.3897/phytokeys.258.144435.figure64</object-id><object-id xmlns:xlink="http://www.w3.org/1999/xlink" content-type="arpha" xlink:type="simple">A5FAE6AE-8A13-522A-BAF1-E73E315A3003</object-id><label>Figure 64.</label><caption><p>Distribution of <italic><tp:taxon-name><tp:taxon-name-part taxon-name-part-type="genus" reg="Justicia">Justicia</tp:taxon-name-part><tp:taxon-name-part taxon-name-part-type="species" reg="chlamydocardioides">chlamydocardioides</tp:taxon-name-part></tp:taxon-name></italic> (red polygons), <italic><tp:taxon-name><tp:taxon-name-part taxon-name-part-type="genus" reg="Justicia">J.</tp:taxon-name-part><tp:taxon-name-part taxon-name-part-type="species" reg="schunkei">schunkei</tp:taxon-name-part></tp:taxon-name></italic> (blue circles), <italic><tp:taxon-name><tp:taxon-name-part taxon-name-part-type="genus" reg="Justicia">J.</tp:taxon-name-part><tp:taxon-name-part taxon-name-part-type="species" reg="werffii">werffii</tp:taxon-name-part></tp:taxon-name></italic> (yellow square) and <italic><tp:taxon-name><tp:taxon-name-part taxon-name-part-type="genus" reg="Justicia">J.</tp:taxon-name-part><tp:taxon-name-part taxon-name-part-type="species" reg="spathuliformis">spathuliformis</tp:taxon-name-part></tp:taxon-name></italic> (green triangles) in Peru.</p></caption><graphic xmlns:xlink="http://www.w3.org/1999/xlink" xlink:href="phytokeys-258-001_article-144435__-g064.jpg" position="float" orientation="portrait" xlink:type="simple" id="oo_1354179.jpg"><uri content-type="original_file" xlink:type="simple">https://binary.pensoft.net/fig/1354179</uri></graphic></fig></tp:treatment-sec></tp:taxon-treatment>
