# Supplementary material for: ﻿Preliminary notes on Justicia (Acanthaceae) in Peru
Source: PhytoKeys. 2025 Jun 16;258:1–123. doi: 10.3897/phytokeys.258.144435 (PMC12239001; doi:10.3897/phytokeys.258.144435)
Supplement: XML Treatment for Justicia saccata [file phytokeys.258.144435-treatment40.xml]

<!DOCTYPE tp:taxon-treatment
  PUBLIC "-//TaxonX//DTD Taxonomic Treatment Publishing DTD v0 20100105//EN" "tax-treatment-NSO.dtd">
<tp:taxon-treatment xmlns:tp="http://www.plazi.org/taxpub"><tp:treatment-meta><kwd-group><label>Taxon classification</label><kwd>
                <named-content content-type="kingdom">Plantae</named-content>
              </kwd><kwd>
                <named-content content-type="order">Lamiales</named-content>
              </kwd><kwd>
                <named-content content-type="family">Acanthaceae</named-content>
              </kwd></kwd-group><mixed-citation publication-type="journal"><person-group><name><surname>Villanueva-Espinoza</surname><given-names>Rosa</given-names></name><name><surname>Deng</surname><given-names>Yunfei</given-names></name><name><surname>Scotland</surname><given-names>Robert</given-names></name><name><surname>Wood</surname><given-names>John R. I.</given-names></name></person-group><article-title>﻿Preliminary notes on <italic><tp:taxon-name><tp:taxon-name-part taxon-name-part-type="genus" reg="Justicia">Justicia</tp:taxon-name-part></tp:taxon-name></italic> (<tp:taxon-name><tp:taxon-name-part taxon-name-part-type="family">Acanthaceae</tp:taxon-name-part></tp:taxon-name>) in Peru</article-title><source>PhytoKeys</source><day>16</day><month>06</month><year>2025</year><volume>258</volume><fpage>1</fpage><lpage>123</lpage><pub-id pub-id-type="doi">10.3897/phytokeys.258.144435</pub-id></mixed-citation></tp:treatment-meta><tp:nomenclature><label>﻿﻿36.</label><tp:taxon-name>
              <object-id xmlns:xlink="http://www.w3.org/1999/xlink" content-type="arpha" xlink:type="simple">195AD858-8B47-597F-B099-F25099F93899</object-id>
              <tp:taxon-name-part taxon-name-part-type="genus" reg="Justicia">Justicia</tp:taxon-name-part>
              <tp:taxon-name-part taxon-name-part-type="species" reg="saccata">saccata</tp:taxon-name-part>
              <object-id xmlns:xlink="http://www.w3.org/1999/xlink" content-type="ipni" xlink:type="simple">urn:lsid:ipni.org:names:77363429-1</object-id>
            </tp:taxon-name><tp:taxon-authority>R.Villanueva &amp; J.R.I.Wood</tp:taxon-authority><tp:taxon-status xmlns:xlink="http://www.w3.org/1999/xlink" xlink:type="simple">sp. nov.</tp:taxon-status></tp:nomenclature><tp:treatment-sec sec-type="material" id="SECID0EXFEK"><title>Type.</title><p>Peru. Huánuco, Prov. Leoncio Prado, Dist. Rupa-Rupa, Quebrada Las Pavas, 5 km S. of Tingo María, 720 m, 24 March 1976, <italic>T. Plowman &amp; H. Kennedy</italic> 5722 (holotype US-2728351, isotype USM).</p></tp:treatment-sec><tp:treatment-sec sec-type="diagnosis" id="SECID0E6FEK"><title>Diagnosis.</title><p>Resembling <italic><tp:taxon-name><tp:taxon-name-part taxon-name-part-type="genus" reg="Justicia">Justicia</tp:taxon-name-part><tp:taxon-name-part taxon-name-part-type="species" reg="chloanantha">chloanantha</tp:taxon-name-part></tp:taxon-name></italic> Leonard in the large leaves, panicled inflorescence with white flowers and short calyx lobes but the corolla shorter, &lt; 10 mm long, with a prominent ventral bulge (not corolla c. 15 mm long, lacking a ventral bulge), calyx lobes very narrowly oblong-elliptic to oblanceolate, appressed to the corolla, (not narrowly linear-lanceolate to subulate and spreading) and the capsule glabrous (not glandular-pubescent). It might be confused with <italic><tp:taxon-name><tp:taxon-name-part taxon-name-part-type="genus" reg="Justicia">J.</tp:taxon-name-part><tp:taxon-name-part taxon-name-part-type="species" reg="wallnoeferi">wallnoeferi</tp:taxon-name-part></tp:taxon-name></italic> Wassh. and <italic><tp:taxon-name><tp:taxon-name-part taxon-name-part-type="genus" reg="Justicia">J.</tp:taxon-name-part><tp:taxon-name-part taxon-name-part-type="species" reg="cuzcoensis">cuzcoensis</tp:taxon-name-part></tp:taxon-name></italic> Lindau but the leaves are long-petiolate and flowers not arranged in opposite pairs, the calyx 4–5 mm long (not 3 mm long) and corolla minutely glandular-puberulent with ventral bulge (not pubescent and lacking a ventral bulge).</p></tp:treatment-sec><tp:treatment-sec sec-type="description" id="SECID0EGHEK"><title>Description.</title><p>Isophyllous subshrub c. 1 5 m high; stem glabrous. Leaves petiolate, lamina 12–29 × 4–12 cm, broadly oblong-elliptic, apex shortly acuminate, base broadly cuneate, both surfaces glabrous with numerous cystoliths, abaxially paler, lateral veins 12 pairs; petioles 8–10 cm long, glabrous. Inflorescence of pedunculate thyrses from the upper leaf axils, these much shorter than the leaves; peduncles 1–11 cm, glabrous, rhachis mostly 4–6 cm long, secondary peduncles 2–3 cm, tertiary peduncles 5–8 mm; bracts 2–5 mm, filiform, caducous; calyx subequally 5-lobed to base, lobes 5 × 1 mm, very narrowly oblong-elliptic to oblanceolate, shortly acuminate, minutely scabrous; corolla c. 8–9 mm long, cream with purplish veins, minutely glandular-puberulent, tube c. 4 × 2 mm, stout with prominent ventricose bulge, 2-lipped, upper lip c. 3 mm long, bidentate, lower lip with purplish “herring bone” patterning, c. 4 mm long, 3-lobed, the lobes obovate, rounded; filaments glabrous, anthers included in the upper lip, thecae superposed, c. 1 × 0.75 mm, basally muticous, glabrous; pollen prolate, 25–28 × 16–19 μm, 3-aperturate, colporate, 1 row of c. 6 insulae on either side of the aperture (Fig. <xref ref-type="fig" rid="F51">51E</xref>). Capsule 10–12 × 3–4 mm, clavate, glabrous, 4-seeded; seeds lenticular, 1.75 mm diam., dark brown, smooth.</p></tp:treatment-sec><tp:treatment-sec sec-type="Illustration" id="SECID0EQHEK"><title>Illustration.</title><p>Figs <xref ref-type="fig" rid="F35">35E–G</xref>, <xref ref-type="fig" rid="F36">36</xref>.</p><fig id="F36" position="float" orientation="portrait"><object-id xmlns:xlink="http://www.w3.org/1999/xlink" content-type="doi" xlink:type="simple">10.3897/phytokeys.258.144435.figure36</object-id><object-id xmlns:xlink="http://www.w3.org/1999/xlink" content-type="arpha" xlink:type="simple">4E8721B0-9D55-5A8B-AFEC-E237B5778295</object-id><label>Figure 36.</label><caption><p>Photographs of <italic><tp:taxon-name><tp:taxon-name-part taxon-name-part-type="genus" reg="Justicia">Justicia</tp:taxon-name-part><tp:taxon-name-part taxon-name-part-type="species" reg="saccata">saccata</tp:taxon-name-part></tp:taxon-name></italic> (<italic>Villanueva</italic> 1018) by Rosa Villanueva.</p></caption><graphic xmlns:xlink="http://www.w3.org/1999/xlink" xlink:href="phytokeys-258-001_article-144435__-g036.jpg" position="float" orientation="portrait" xlink:type="simple" id="oo_1354150.jpg"><uri content-type="original_file" xlink:type="simple">https://binary.pensoft.net/fig/1354150</uri></graphic></fig></tp:treatment-sec><tp:treatment-sec sec-type="etymology" id="SECID0EYIEK"><title>Etymology.</title><p>The epithet “<italic>saccata</italic>” refers to the distinctive saccate or ventricose corolla, which is a characteristic feature of this species.</p></tp:treatment-sec><tp:treatment-sec sec-type="phenology" id="SECID0EAJEK"><title>Phenology.</title><p>Flowering from March to September.</p></tp:treatment-sec><tp:treatment-sec sec-type="habitat" id="SECID0EFJEK"><title>Habitat.</title><p>In forest shade along rocky river banks and river cliffs, c. 380–950 m.</p></tp:treatment-sec><tp:treatment-sec sec-type="distribution" id="SECID0EKJEK"><title>Distribution.</title><p>Endemic to Peru, where it is known from Huánuco and Pasco. Fig. <xref ref-type="fig" rid="F65">65</xref>.</p></tp:treatment-sec><tp:treatment-sec sec-type="material" id="SECID0EUJEK"><title>Material examined.</title><p><bold>Peru</bold> • <bold>Huánuco</bold>: Prov. Leoncio Prado, Dist. Rupa-Rupa, Cueva de las Pavas, 5 km S of Tingo María, [<named-content xmlns:xlink="http://www.w3.org/1999/xlink" content-type="dwc:verbatimCoordinates" xlink:type="simple"><named-content content-type="geo-json" specific-use="{&#34;type&#34;:&#34;Point&#34;,&#34;coordinates&#34;:[-75.993333,-9.321944]}" id="NCID0EBKEK" xlink:type="simple">9°19'19"S, 75°59'36"W</named-content></named-content>] 672 m, 4 July 1969, <italic>J. Schunke Vigo</italic> 3264 (F, K, US, USM); • ibid., quebrada Las Pavas, 5 km S. of Tingo María, 720 m, 24 March 1976, <italic>T. Plowman &amp; H. Kennedy</italic> 5722 (US, USM); • ibid., Cueva de las Pavas, 700–750 m, 11 July 1948, <italic>R. Ferreyra</italic> 4133 (USM); • ibid., Dist. Mariano Damaso Beraun, Catarata Derrepente, <named-content xmlns:xlink="http://www.w3.org/1999/xlink" content-type="dwc:verbatimCoordinates" xlink:type="simple"><named-content content-type="geo-json" specific-use="{&#34;type&#34;:&#34;Point&#34;,&#34;coordinates&#34;:[-75.977222,-9.499167]}" id="NCID0EPKEK" xlink:type="simple">09°29'57"S, 75°58'38"W</named-content></named-content>, 938 m, 9 Aug. 2023, <italic>R. Villanueva et al</italic>. 997 (HOXA); • ibid., cerca de la Poza de la Doncella, Cueva de las pavas, <named-content xmlns:xlink="http://www.w3.org/1999/xlink" content-type="dwc:verbatimCoordinates" xlink:type="simple"><named-content content-type="geo-json" specific-use="{&#34;type&#34;:&#34;Point&#34;,&#34;coordinates&#34;:[-75.974472,-9.370917]}" id="NCID0EZKEK" xlink:type="simple">9°22'15.3"S, 75°58'28.1"W</named-content></named-content>, 694 m, 10 Aug. 2023, <italic>R. Villanueva et al.</italic> 1018 (HOXA). • <bold>Pasco</bold>: Prov. Oxapampa, Dist. Palcazú, quebrada Ataz, <named-content xmlns:xlink="http://www.w3.org/1999/xlink" content-type="dwc:verbatimCoordinates" xlink:type="simple"><named-content content-type="geo-json" specific-use="{&#34;type&#34;:&#34;Point&#34;,&#34;coordinates&#34;:[-75.323056,-10.168333]}" id="NCID0EFLEK" xlink:type="simple">10°10'06"S, 75°19'23"W</named-content></named-content>, 407 m, 28 May 2009, <italic>L. Valenzuela et al.</italic> 13027 (HOXA, MO, USM); • ibid., Ataz, camino al convento, <named-content xmlns:xlink="http://www.w3.org/1999/xlink" content-type="dwc:verbatimCoordinates" xlink:type="simple"><named-content content-type="geo-json" specific-use="{&#34;type&#34;:&#34;Point&#34;,&#34;coordinates&#34;:[-75.326111,-10.158333]}" id="NCID0EWLEK" xlink:type="simple">10°09'30"S, 75°19'34"W</named-content></named-content>, 375–635 m, 28 May 2009, <italic>L. Valenzuela et al.</italic> 12009 (HOXA, USM); • ibid., P. N. Yanachaga-Chemillén, Est. Biológica Paujil Pozo Tigre, <named-content xmlns:xlink="http://www.w3.org/1999/xlink" content-type="dwc:verbatimCoordinates" xlink:type="simple"><named-content content-type="geo-json" specific-use="{&#34;type&#34;:&#34;Point&#34;,&#34;coordinates&#34;:[-75.251944,-10.337778]}" id="NCID0EHMEK" xlink:type="simple">10°20'16"S, 75°15'07"W</named-content></named-content>, 450 m, 31 March 2006, <italic>R. Vásquez et al.</italic> 31357 (HOXA); • ibid., <named-content xmlns:xlink="http://www.w3.org/1999/xlink" content-type="dwc:verbatimCoordinates" xlink:type="simple"><named-content content-type="geo-json" specific-use="{&#34;type&#34;:&#34;Point&#34;,&#34;coordinates&#34;:[-75.266111,-10.331944]}" id="NCID0ERMEK" xlink:type="simple">10°19'55"S, 75°15'58"W</named-content></named-content>, 400 m, 10 March 2007, <italic>R. Vásquez et al.</italic> 32095 (HOXA); • ibid., <named-content xmlns:xlink="http://www.w3.org/1999/xlink" content-type="dwc:verbatimCoordinates" xlink:type="simple"><named-content content-type="geo-json" specific-use="{&#34;type&#34;:&#34;Point&#34;,&#34;coordinates&#34;:[-75.264167,-10.325278]}" id="NCID0E2MEK" xlink:type="simple">10°19'31"S, 75°15'51"W</named-content></named-content>, 380 m, 10 March 2009, <italic>R. Vásquez et al.</italic> 35533 (HOXA, HUT, MOL, USM); • ibid., Estación Paujil-camino a la quebrada Ozus, <named-content xmlns:xlink="http://www.w3.org/1999/xlink" content-type="dwc:verbatimCoordinates" xlink:type="simple"><named-content content-type="geo-json" specific-use="{&#34;type&#34;:&#34;Point&#34;,&#34;coordinates&#34;:[-75.281111,-10.305556]}" id="NCID0EFNEK" xlink:type="simple">10°18'20"S, 75°16'52"W</named-content></named-content>, 479 m, 17 March 2009, <italic>R. Vásquez et al.</italic> 35664 (HOXA, MOL, USM); • ibid., camino a parcela permanente ubicada en el Cerro Ozus, <named-content xmlns:xlink="http://www.w3.org/1999/xlink" content-type="dwc:verbatimCoordinates" xlink:type="simple"><named-content content-type="geo-json" specific-use="{&#34;type&#34;:&#34;Point&#34;,&#34;coordinates&#34;:[-75.288556,-10.310417]}" id="NCID0EPNEK" xlink:type="simple">10°18'37.5"S, 75°17'18.8"W</named-content></named-content>, 850–1010 m, 26 Sept. 2005, <italic>Vilca</italic> 371 (HOXA, USM).</p></tp:treatment-sec><tp:treatment-sec sec-type="notes" id="SECID0EWNEK"><title>Note.</title><p><italic>L. Valenzuela &amp; J.L. Mateo</italic> 13175 (MO) is close to <italic><tp:taxon-name><tp:taxon-name-part taxon-name-part-type="genus" reg="Justicia">Justicia</tp:taxon-name-part><tp:taxon-name-part taxon-name-part-type="species" reg="saccata">saccata</tp:taxon-name-part></tp:taxon-name></italic>. It has the same ventricose corolla but differs in the more prominently hirtellous corolla and the subsessile leaves which are basally truncate.</p></tp:treatment-sec><tp:treatment-sec><!--Section generated to contain objects referenced in tp:taxon-treatment.--><fig id="F51" position="float" orientation="portrait"><object-id xmlns:xlink="http://www.w3.org/1999/xlink" content-type="doi" xlink:type="simple">10.3897/phytokeys.258.144435.figure51</object-id><object-id xmlns:xlink="http://www.w3.org/1999/xlink" content-type="arpha" xlink:type="simple">618B8EB2-E624-535E-892F-FDB5811FB914</object-id><label>Figure 51.</label><caption><p>Pollen images <bold>A</bold><italic><tp:taxon-name><tp:taxon-name-part taxon-name-part-type="genus" reg="Justicia">Justicia</tp:taxon-name-part><tp:taxon-name-part taxon-name-part-type="species" reg="warmingii">warmingii</tp:taxon-name-part></tp:taxon-name></italic> (<italic>Villanueva</italic> 920) <bold>B</bold><italic><tp:taxon-name><tp:taxon-name-part taxon-name-part-type="genus" reg="Justicia">J.</tp:taxon-name-part><tp:taxon-name-part taxon-name-part-type="species" reg="werffii">werffii</tp:taxon-name-part></tp:taxon-name></italic> (<italic>Van der Werff</italic> 15565) <bold>C</bold><italic><tp:taxon-name><tp:taxon-name-part taxon-name-part-type="genus" reg="Justicia">J.</tp:taxon-name-part><tp:taxon-name-part taxon-name-part-type="species" reg="schunkei">schunkei</tp:taxon-name-part></tp:taxon-name></italic> (<italic>Schunke</italic> 7599) <bold>D</bold><italic><tp:taxon-name><tp:taxon-name-part taxon-name-part-type="genus" reg="Justicia">J.</tp:taxon-name-part><tp:taxon-name-part taxon-name-part-type="species" reg="spathuliformis">spathuliformis</tp:taxon-name-part></tp:taxon-name></italic> (<italic>Villanueva</italic> 1028) <bold>E</bold><italic><tp:taxon-name><tp:taxon-name-part taxon-name-part-type="genus" reg="Justicia">J.</tp:taxon-name-part><tp:taxon-name-part taxon-name-part-type="species" reg="saccata">saccata</tp:taxon-name-part></tp:taxon-name></italic> (<italic>Villanueva</italic> 997) <bold>F</bold><italic><tp:taxon-name><tp:taxon-name-part taxon-name-part-type="genus" reg="Justicia">J.</tp:taxon-name-part><tp:taxon-name-part taxon-name-part-type="species" reg="lactiflora">lactiflora</tp:taxon-name-part></tp:taxon-name></italic> (<italic>Woytkowski</italic> 34339). Scale bars: 10 μm.</p></caption><graphic xmlns:xlink="http://www.w3.org/1999/xlink" xlink:href="phytokeys-258-001_article-144435__-g051.jpg" position="float" orientation="portrait" xlink:type="simple" id="oo_1354166.jpg"><uri content-type="original_file" xlink:type="simple">https://binary.pensoft.net/fig/1354166</uri></graphic></fig><fig id="F35" position="float" orientation="portrait"><object-id xmlns:xlink="http://www.w3.org/1999/xlink" content-type="doi" xlink:type="simple">10.3897/phytokeys.258.144435.figure35</object-id><object-id xmlns:xlink="http://www.w3.org/1999/xlink" content-type="arpha" xlink:type="simple">788089C9-9867-54B8-93C2-B16C9E6F31C6</object-id><label>Figure 35.</label><caption><p><italic><tp:taxon-name><tp:taxon-name-part taxon-name-part-type="genus" reg="Justicia">Justicia</tp:taxon-name-part><tp:taxon-name-part taxon-name-part-type="species" reg="spathuliformis">spathuliformis</tp:taxon-name-part></tp:taxon-name></italic><bold>A</bold> habit <bold>B</bold> bracts <bold>C</bold> calyx <bold>D</bold> corolla. <italic><tp:taxon-name><tp:taxon-name-part taxon-name-part-type="genus" reg="Justicia">Justicia</tp:taxon-name-part><tp:taxon-name-part taxon-name-part-type="species" reg="saccata">saccata</tp:taxon-name-part></tp:taxon-name></italic><bold>E</bold> habit <bold>F</bold> bracts and bracteoles <bold>G</bold> corolla. <bold>A, D</bold> drawn from <italic>Ferreyra</italic> 12739, <bold>E, G</bold> from <italic>Schunke</italic> 3264 by Cathy Pasquale.</p></caption><graphic xmlns:xlink="http://www.w3.org/1999/xlink" xlink:href="phytokeys-258-001_article-144435__-g035.jpg" position="float" orientation="portrait" xlink:type="simple" id="oo_1354149.jpg"><uri content-type="original_file" xlink:type="simple">https://binary.pensoft.net/fig/1354149</uri></graphic></fig><fig id="F65" position="float" orientation="portrait"><object-id xmlns:xlink="http://www.w3.org/1999/xlink" content-type="doi" xlink:type="simple">10.3897/phytokeys.258.144435.figure65</object-id><object-id xmlns:xlink="http://www.w3.org/1999/xlink" content-type="arpha" xlink:type="simple">06A45998-0D78-5ACC-A6DE-4C625C5F178D</object-id><label>Figure 65.</label><caption><p>Distribution of <italic><tp:taxon-name><tp:taxon-name-part taxon-name-part-type="genus" reg="Justicia">Justicia</tp:taxon-name-part><tp:taxon-name-part taxon-name-part-type="species" reg="saccata">saccata</tp:taxon-name-part></tp:taxon-name></italic> (green squares) and <italic><tp:taxon-name><tp:taxon-name-part taxon-name-part-type="genus" reg="Justicia">J.</tp:taxon-name-part><tp:taxon-name-part taxon-name-part-type="species" reg="chamaecaulis">chamaecaulis</tp:taxon-name-part></tp:taxon-name></italic> (red circles) in Peru.</p></caption><graphic xmlns:xlink="http://www.w3.org/1999/xlink" xlink:href="phytokeys-258-001_article-144435__-g065.jpg" position="float" orientation="portrait" xlink:type="simple" id="oo_1354180.jpg"><uri content-type="original_file" xlink:type="simple">https://binary.pensoft.net/fig/1354180</uri></graphic></fig></tp:treatment-sec></tp:taxon-treatment>
