# Supplementary material for: ﻿Preliminary notes on Justicia (Acanthaceae) in Peru
Source: PhytoKeys. 2025 Jun 16;258:1–123. doi: 10.3897/phytokeys.258.144435 (PMC12239001; doi:10.3897/phytokeys.258.144435)
Supplement: XML Treatment for Justicia secundiflora [file phytokeys.258.144435-treatment41.xml]

<!DOCTYPE tp:taxon-treatment
  PUBLIC "-//TaxonX//DTD Taxonomic Treatment Publishing DTD v0 20100105//EN" "tax-treatment-NSO.dtd">
<tp:taxon-treatment xmlns:tp="http://www.plazi.org/taxpub"><tp:treatment-meta><kwd-group><label>Taxon classification</label><kwd>
                <named-content content-type="kingdom">Plantae</named-content>
              </kwd><kwd>
                <named-content content-type="order">Lamiales</named-content>
              </kwd><kwd>
                <named-content content-type="family">Acanthaceae</named-content>
              </kwd></kwd-group><mixed-citation publication-type="journal"><person-group><name><surname>Villanueva-Espinoza</surname><given-names>Rosa</given-names></name><name><surname>Deng</surname><given-names>Yunfei</given-names></name><name><surname>Scotland</surname><given-names>Robert</given-names></name><name><surname>Wood</surname><given-names>John R. I.</given-names></name></person-group><article-title>﻿Preliminary notes on <italic><tp:taxon-name><tp:taxon-name-part taxon-name-part-type="genus" reg="Justicia">Justicia</tp:taxon-name-part></tp:taxon-name></italic> (<tp:taxon-name><tp:taxon-name-part taxon-name-part-type="family">Acanthaceae</tp:taxon-name-part></tp:taxon-name>) in Peru</article-title><source>PhytoKeys</source><day>16</day><month>06</month><year>2025</year><volume>258</volume><fpage>1</fpage><lpage>123</lpage><pub-id pub-id-type="doi">10.3897/phytokeys.258.144435</pub-id></mixed-citation></tp:treatment-meta><tp:nomenclature><label>﻿﻿37.</label><tp:taxon-name>
              <object-id xmlns:xlink="http://www.w3.org/1999/xlink" content-type="arpha" xlink:type="simple">2013C72C-02C5-532E-AFF8-2F08EC603D6D</object-id>
              <tp:taxon-name-part taxon-name-part-type="genus" reg="Justicia">Justicia</tp:taxon-name-part>
              <tp:taxon-name-part taxon-name-part-type="species" reg="secundiflora">secundiflora</tp:taxon-name-part>
            </tp:taxon-name><tp:taxon-authority>(Ruiz &amp; Pav.) Vahl, Enum. Pl. 1:159. 1804. (Vahl 1804: 158)</tp:taxon-authority><tp:nomenclature-citation-list><tp:nomenclature-citation><tp:taxon-name>
                  <tp:taxon-name-part taxon-name-part-type="genus" reg="Dianthera">Dianthera</tp:taxon-name-part>
                  <tp:taxon-name-part taxon-name-part-type="species" reg="secundiflora">secundiflora</tp:taxon-name-part>
                </tp:taxon-name><comment>Ruiz &amp; Pav., Fl. Peruv. Prodr.1: 11. 1798. (<xref ref-type="bibr" rid="B35">Ruiz and Pavón 1798</xref>: 11) Type. PERU. <italic>Ruiz &amp; Pavon</italic> s.n. (lectotype MA815540, designated here, isolectotypes BC-872859, BM-014608695, G-00236348, G-00236349, G-00236350, MA-815542, OXF-00194112).</comment></tp:nomenclature-citation><tp:nomenclature-citation><tp:taxon-name>
                  <tp:taxon-name-part taxon-name-part-type="genus" reg="Leptostachya">Leptostachya</tp:taxon-name-part>
                  <tp:taxon-name-part taxon-name-part-type="species" reg="secundiflora">secundiflora</tp:taxon-name-part>
                </tp:taxon-name><comment>(Ruiz &amp; Pav.) Nees, Prodr. [A. P. de Candolle] 11: 378. 1847. (<xref ref-type="bibr" rid="B35">Nees 1847b</xref>: 378)</comment></tp:nomenclature-citation><tp:nomenclature-citation><tp:taxon-name>
                  <tp:taxon-name-part taxon-name-part-type="genus" reg="Leptostachya">Leptostachya</tp:taxon-name-part>
                  <tp:taxon-name-part taxon-name-part-type="species" reg="poeppigiana">poeppigiana</tp:taxon-name-part>
                </tp:taxon-name><comment>Nees, Flora Bras. 9: 150. 1847. (<xref ref-type="bibr" rid="B34">Nees 1847a</xref>: 150) Type. BRAZIL, Ega, Rio Amazon, <italic>Poeppig</italic> 2485β (lectotype W-0049994, designated here), syn. nov.</comment></tp:nomenclature-citation><tp:nomenclature-citation><tp:taxon-name>
                  <tp:taxon-name-part taxon-name-part-type="genus" reg="Ecbolium">Ecbolium</tp:taxon-name-part>
                  <tp:taxon-name-part taxon-name-part-type="species" reg="poeppigianum">poeppigianum</tp:taxon-name-part>
                </tp:taxon-name><comment>(Nees) Kuntze, Rev. Gen. Pl. 2: 981. 1891. (<xref ref-type="bibr" rid="B20">Kuntze 1891</xref>: 981)</comment></tp:nomenclature-citation><tp:nomenclature-citation><tp:taxon-name>
                  <tp:taxon-name-part taxon-name-part-type="genus" reg="Justicia">Justicia</tp:taxon-name-part>
                  <tp:taxon-name-part taxon-name-part-type="species" reg="poeppigiana">poeppigiana</tp:taxon-name-part>
                </tp:taxon-name><comment>(Nees) Lindau, Bot. Jahrb. Syst. 19(4), Beibl. 48: 20. 1894. (<xref ref-type="bibr" rid="B23">Lindau 1894</xref>: 20)</comment></tp:nomenclature-citation></tp:nomenclature-citation-list></tp:nomenclature><tp:treatment-sec sec-type="material" id="SECID0ETSEK"><title>Type.</title><p>Based on <italic><tp:taxon-name><tp:taxon-name-part taxon-name-part-type="genus" reg="Dianthera">Dianthera</tp:taxon-name-part><tp:taxon-name-part taxon-name-part-type="species" reg="secundiflora">secundiflora</tp:taxon-name-part></tp:taxon-name></italic> Ruiz &amp; Pav.</p></tp:treatment-sec><tp:treatment-sec sec-type="description" id="SECID0EETEK"><title>Description.</title><p>Subshrub 1–3 m high; stems glabrous. Leaves petiolate, lamina 10–23 × 3.5–11 cm, obovate-elliptic, apex obtuse to very shortly acuminate, base cuneate, lateral veins 7–10; petioles 2–4 cm. Inflorescences composed of axillary 1-sided spikes, up to 18 cm long these simple or branched, the branches verticillate with 1–4 secondary branches arising at each node; ultimate spikes 2–6 cm long, the flowers c. 3 mm distant, rachis pulverulent; bracts at inflorescence branching points 10 × c. 2 mm, puberulent; floral bracts deltoid 1 × 0.5 mm; bracteoles 2 × 1 mm, deltoid, both puberulent; calyx 4-lobed to near base, lobes 3 × 1 mm; corolla 8 mm long, cream mottled purple, puberulent; anthers superposed, 0.9 × 0.5 mm, subquadrangular, glabrous, lower with a basal appendage. Capsule 15–16 × 2.5 mm, oblong, puberulent, 4-seeded; seeds rugose.</p></tp:treatment-sec><tp:treatment-sec sec-type="Illustration" id="SECID0EJTEK"><title>Illustration.</title><p>Fig. <xref ref-type="fig" rid="F37">37</xref>.</p><fig id="F37" position="float" orientation="portrait"><object-id xmlns:xlink="http://www.w3.org/1999/xlink" content-type="doi" xlink:type="simple">10.3897/phytokeys.258.144435.figure37</object-id><object-id xmlns:xlink="http://www.w3.org/1999/xlink" content-type="arpha" xlink:type="simple">A74177BC-32C3-55EE-BB2B-F2A5CB9BD7D9</object-id><label>Figure 37.</label><caption><p>Photographs of <italic><tp:taxon-name><tp:taxon-name-part taxon-name-part-type="genus" reg="Justicia">Justicia</tp:taxon-name-part><tp:taxon-name-part taxon-name-part-type="species" reg="secundiflora">secundiflora</tp:taxon-name-part></tp:taxon-name></italic><bold>A, B</bold> (<italic>Vásquez</italic> 46813) Rodolfo Vásquez <bold>C, D</bold> (<italic>Azevedo</italic> 174) Igor Azevedo</p></caption><graphic xmlns:xlink="http://www.w3.org/1999/xlink" xlink:href="phytokeys-258-001_article-144435__-g037.jpg" position="float" orientation="portrait" xlink:type="simple" id="oo_1354151.jpg"><uri content-type="original_file" xlink:type="simple">https://binary.pensoft.net/fig/1354151</uri></graphic></fig></tp:treatment-sec><tp:treatment-sec sec-type="habitat" id="SECID0ETUEK"><title>Habitat.</title><p>Lowland rainforest, mostly at altitudes below 600 m, but exceptionally up to 1368 m.</p></tp:treatment-sec><tp:treatment-sec sec-type="phenology" id="SECID0EYUEK"><title>Phenology.</title><p>Mostly flowering from June to October.</p></tp:treatment-sec><tp:treatment-sec sec-type="distribution" id="SECID0E4UEK"><title>Distribution.</title><p>Amazonian regions of Peru, Amazonian Brazil and the south of Ecuador. Fig. <xref ref-type="fig" rid="F66">66</xref>.</p></tp:treatment-sec><tp:treatment-sec sec-type="material" id="SECID0EHVEK"><title>Material examined.</title><p><bold>Peru</bold> • <bold>Amazonas</bold>: Prov. Condorcanqui, Dist. Río Santiago, Cerro Kampankis, <named-content xmlns:xlink="http://www.w3.org/1999/xlink" content-type="dwc:verbatimCoordinates" xlink:type="simple"><named-content content-type="geo-json" specific-use="{&#34;type&#34;:&#34;Point&#34;,&#34;coordinates&#34;:[-77.768611,-3.110278]}" id="NCID0EUVEK" xlink:type="simple">3°06'37"S, 77°46'07"W</named-content></named-content>, 450 m, 6 Aug. 2011, <italic>I. Huamantupa et al.</italic> 15412 (USM); • ibid., Dist. El Cenepa, Quebrada Satik entsa, 600 ft, 16 July 1974, <italic>R. Kayap</italic> 1132 (US, USM); • ibid., Comunidad de Tutino, <named-content xmlns:xlink="http://www.w3.org/1999/xlink" content-type="dwc:verbatimCoordinates" xlink:type="simple"><named-content content-type="geo-json" specific-use="{&#34;type&#34;:&#34;Point&#34;,&#34;coordinates&#34;:[-78.215000,-4.551389]}" id="NCID0EAWEK" xlink:type="simple">04°33'05"S, 78°12'54"W</named-content></named-content>, 340 m, 28 July 1977, <italic>R. Vásquez et al</italic>. 24479 (HUT, US, USM); • ibid., <named-content xmlns:xlink="http://www.w3.org/1999/xlink" content-type="dwc:verbatimCoordinates" xlink:type="simple"><named-content content-type="geo-json" specific-use="{&#34;type&#34;:&#34;Point&#34;,&#34;coordinates&#34;:[-78.198056,-4.568056]}" id="NCID0EKWEK" xlink:type="simple">04°34'05"S, 78°11'53"W</named-content></named-content>, 28 June 1997, <italic>R. Vásquez et al.</italic> 24289 (USM); • ibid., <named-content xmlns:xlink="http://www.w3.org/1999/xlink" content-type="dwc:verbatimCoordinates" xlink:type="simple"><named-content content-type="geo-json" specific-use="{&#34;type&#34;:&#34;Point&#34;,&#34;coordinates&#34;:[-78.175000,-4.491667]}" id="NCID0EUWEK" xlink:type="simple">04°29'30"S, 78°10'30"W</named-content></named-content>, 300 m, 16 June 1997, <italic>R. Vásquez et al.</italic> 24052 (USM). Prov. Bagua, rainforest along Río Marañón 2–10 km above mouth of Río Santiago, 250–275 m, 14–15 Oct. 1962, <italic>J. Wurdack</italic> 2249 (US, USM). • <bold>Ayacucho</bold>: Prov. La Mar, between Santa Rosa y Hac. Luisiana, 640 m, 8 Sept. 1976, <italic>D.C. Wasshausen &amp; F. Encarnación</italic> 626 (K, USM); • ibid., 585 m, 7 June 1968, <italic>T.R. Dudley</italic> 9088B (F). <bold>Cusco</bold>: Prov. La Convención, Quempiri, caserío Campa, 460–480 m, 24 July 1965, <italic>R. Ferreyra</italic> 16361 (USM); • ibid., Camp. Malvinas, <named-content xmlns:xlink="http://www.w3.org/1999/xlink" content-type="dwc:verbatimCoordinates" xlink:type="simple"><named-content content-type="geo-json" specific-use="{&#34;type&#34;:&#34;Point&#34;,&#34;coordinates&#34;:[-72.941111,-11.870000]}" id="NCID0EKXEK" xlink:type="simple">11°52'12"S, 72°56'28"W</named-content></named-content>, 23 Sept. 1997, <italic>P. Acevedo-Rodríguez &amp; F. Ramírez</italic> 9885 (F, K, MO, US, USM); • ibid., Chokoriari, <named-content xmlns:xlink="http://www.w3.org/1999/xlink" content-type="dwc:verbatimCoordinates" xlink:type="simple"><named-content content-type="geo-json" specific-use="{&#34;type&#34;:&#34;Point&#34;,&#34;coordinates&#34;:[-72.950000,-11.850000]}" id="NCID0EUXEK" xlink:type="simple">11°51'S, 72°57'W</named-content></named-content>, 400 m, <italic>P. Nuñez et al.</italic> 20877 (CUZ, F, USM). • <bold>Huánuco</bold>: Prov. Puerto Inca, Dist. Codo de Pozuzo, <named-content xmlns:xlink="http://www.w3.org/1999/xlink" content-type="dwc:verbatimCoordinates" xlink:type="simple"><named-content content-type="geo-json" specific-use="{&#34;type&#34;:&#34;Point&#34;,&#34;coordinates&#34;:[-75.416667,-9.666667]}" id="NCID0EAYEK" xlink:type="simple">9°40'S, 75°25'W</named-content></named-content>, 450 m, 18 Oct. 1982, <italic>R. Foster</italic> 9278 (USM, US); • ibid., Dist. Puerto Inca, Santa Antonio en la cocha, 200 m, 29 Aug. 2019, <italic>I. Azevedo &amp; R. Villanueva</italic> 174 (HOXA); • ibid., Dist. Rupa-Rupa, Villa Isabel-Cucharas, 550 m, 24 July 1954, <italic>F. Woytkowski</italic> 1247 (MOL). Prov. Pachitea, western part of Sira mountains, <named-content xmlns:xlink="http://www.w3.org/1999/xlink" content-type="dwc:verbatimCoordinates" xlink:type="simple"><named-content content-type="geo-json" specific-use="{&#34;type&#34;:&#34;Point&#34;,&#34;coordinates&#34;:[-74.800000,-9.466667]}" id="NCID0EOYEK" xlink:type="simple">9°28'S, 74°48'W</named-content></named-content>, 31 July 1988, <italic>B. Wallnoefer</italic> 115-31788 (US). • <bold>Junín</bold>: Prov. Satipo, Dist. Río Tambo, Com. Nativa Pichiquia, <named-content xmlns:xlink="http://www.w3.org/1999/xlink" content-type="dwc:verbatimCoordinates" xlink:type="simple"><named-content content-type="geo-json" specific-use="{&#34;type&#34;:&#34;Point&#34;,&#34;coordinates&#34;:[-74.038611,-11.370000]}" id="NCID0E1YEK" xlink:type="simple">11°22'12"S, 74°02'19"W</named-content></named-content>, 1348 m, 13 July 2013, <italic>L. Valenzuela et al.</italic> 25073 (HOXA, MO). Prov. Chanchamayo, Dist. La Merced, entre Situlli y Cerro Santa Cruz, c. 86 km. de Tingo María, 500–600 m, 3 Aug. 1948, <italic>R. Ferreyra</italic> 4383 (USM, US). Prov. Datém del Marañón, Dist. Manseriche, Santa Rosa, lower Río Huallaga below Yurimaguas, 135 m, 1–5 Sept. 1929, <italic>E. P. Killip &amp; A. C. Smith</italic> 28833 (US). <bold>Loreto</bold>: Prov. Alto Amazonas, Dist. Acapulco, 25 March 2009, <italic>M. Chocce et al.</italic> 4991 (USM); • ibid., Dist. Yurimaguas, Between Yurimaguas and Balsapuerto (lower Río Huallaga basin), 135–150 m, 26–31 Aug. 1929, <italic>E. P. Killip &amp; A. C. Smith</italic> 28343 (F, US); • ibid., Dist. Balsapuerto (lower Río Huallaga basin), 150–350 m, 28–30 Aug. 1929, <italic>E. P. Killip &amp; A. C. Smith</italic> 28635 (F, US); • ibid., <italic>E. P. Killip &amp; A. C. Smith</italic> 28654 (US). Prov. Ucayali, Dist. Pampa Hermosa, Parque Nacional Cordillera Azul, Sector PV-106, 175 m, 15 Sept. 2002, <italic>R. Vásquez et al.</italic> 47524 (USM). • <bold>Madre de Dios</bold>: Prov. Manu, P.N. Manu, 5 km due north of Est. Biol. Cocha Cashu, <named-content xmlns:xlink="http://www.w3.org/1999/xlink" content-type="dwc:verbatimCoordinates" xlink:type="simple"><named-content content-type="geo-json" specific-use="{&#34;type&#34;:&#34;Point&#34;,&#34;coordinates&#34;:[-71.366667,-11.866667]}" id="NCID0E4ZEK" xlink:type="simple">11°52'S, 71°22'W</named-content></named-content>, 15 Aug. 1983, <italic>Al. Gentry</italic> 43606 (MO); • ibid., <named-content xmlns:xlink="http://www.w3.org/1999/xlink" content-type="dwc:verbatimCoordinates" xlink:type="simple"><named-content content-type="geo-json" specific-use="{&#34;type&#34;:&#34;Point&#34;,&#34;coordinates&#34;:[-71.916667,-11.666667]}" id="NCID0EH1EK" xlink:type="simple">11°40'S, 71°55'W</named-content></named-content>, 400–450 m, 2 Oct. 1986, <italic>R. B. Foster et al.</italic> 11581 (F); • ibid., 15 Aug. 1976, <italic>R. B. Foster &amp; C. Augspurger</italic> 3160 (F); • ibid., Cocha Cashu uplands, <named-content xmlns:xlink="http://www.w3.org/1999/xlink" content-type="dwc:verbatimCoordinates" xlink:type="simple"><named-content content-type="geo-json" specific-use="{&#34;type&#34;:&#34;Point&#34;,&#34;coordinates&#34;:[-71.000000,-11.750000]}" id="NCID0ET1EK" xlink:type="simple">11°45'S, 71°0'W</named-content></named-content>, 400 m, 22 Aug. 1986, <italic>P. Nuñez</italic> 5895 (USM); • ibid., 5 Sept. 1989, <italic>A. Tupayachi</italic> 1196 (CUZ27808). • <bold>Pasco</bold>: Prov. Oxapampa, Dist. Palcazú, Iscozacin, Est. Biol. Paujil, <named-content xmlns:xlink="http://www.w3.org/1999/xlink" content-type="dwc:verbatimCoordinates" xlink:type="simple"><named-content content-type="geo-json" specific-use="{&#34;type&#34;:&#34;Point&#34;,&#34;coordinates&#34;:[-75.247222,-10.357500]}" id="NCID0EB2EK" xlink:type="simple">10°21'27"S, 75°14'50"W</named-content></named-content>, 405 m, 13 Aug. 2010, <italic>J. Perea et al.</italic> 4501 (HOXA, USM); • ibid., <named-content xmlns:xlink="http://www.w3.org/1999/xlink" content-type="dwc:verbatimCoordinates" xlink:type="simple"><named-content content-type="geo-json" specific-use="{&#34;type&#34;:&#34;Point&#34;,&#34;coordinates&#34;:[-75.269444,-10.349444]}" id="NCID0EL2EK" xlink:type="simple">10°20'58"S, 75°16'10"W</named-content></named-content>, 386 m, 17 Aug. 2010, <italic>J. Perea et al.</italic> 4578 (HOXA, USM); • ibid., Ataz, camino al Convento, <named-content xmlns:xlink="http://www.w3.org/1999/xlink" content-type="dwc:verbatimCoordinates" xlink:type="simple"><named-content content-type="geo-json" specific-use="{&#34;type&#34;:&#34;Point&#34;,&#34;coordinates&#34;:[-75.326111,-10.158333]}" id="NCID0EV2EK" xlink:type="simple">10°09'30"S, 75°19'34"W</named-content></named-content>, 375–635 m, 9 Aug. 2008, <italic>L. Valenzuela et al.</italic> 11965 (HOXA); • ibid., quebrada Ataz, <named-content xmlns:xlink="http://www.w3.org/1999/xlink" content-type="dwc:verbatimCoordinates" xlink:type="simple"><named-content content-type="geo-json" specific-use="{&#34;type&#34;:&#34;Point&#34;,&#34;coordinates&#34;:[-75.323056,-10.168333]}" id="NCID0EG3EK" xlink:type="simple">10°10'06"S, 75°19'23"W</named-content></named-content>, 407 m, 28 May 2009, <italic>L. Valenzuela et al.</italic> 13035 (HOXA, USM); • ibid., P. N. Yanachaga Chemillén, trocha Estación Biológica Paujil a Pozo Tigre, 400 m, <named-content xmlns:xlink="http://www.w3.org/1999/xlink" content-type="dwc:verbatimCoordinates" xlink:type="simple"><named-content content-type="geo-json" specific-use="{&#34;type&#34;:&#34;Point&#34;,&#34;coordinates&#34;:[-75.100000,-10.331944]}" id="NCID0EX3EK" xlink:type="simple">10°19'55"S, 75°6'00"W</named-content></named-content>, 12 July 2007, <italic>A. Monteagudo et al.</italic> 14217 (HOXA); • ibid., Dist. Puerto Bermudez, Valle Pichis, Santa Rosa de Chivis, Río Nochos, 9 km SW of Puerto Bermúdez on new highway, <named-content xmlns:xlink="http://www.w3.org/1999/xlink" content-type="dwc:verbatimCoordinates" xlink:type="simple"><named-content content-type="geo-json" specific-use="{&#34;type&#34;:&#34;Point&#34;,&#34;coordinates&#34;:[-74.966667,-10.333333]}" id="NCID0EB4EK" xlink:type="simple">10°20'S, 74°58'W</named-content></named-content>, 300–400 m, 7 Sept. 1982, <italic>R. Foster</italic> 8595 (MEXU, F, US, USM); • ibid., 375 m, 14–17 July 1929, <italic>E.P. Killip &amp; A.C. Smith</italic> 26646 (F, MA, P, US); • ibid., Cahuapanas, on Río Pichis, 340 m, 20–21 July 1929, <italic>E.P. Killip &amp; A.C. Smith</italic> 26815 (US); • ibid., Dist. Villa Rica, <named-content xmlns:xlink="http://www.w3.org/1999/xlink" content-type="dwc:verbatimCoordinates" xlink:type="simple"><named-content content-type="geo-json" specific-use="{&#34;type&#34;:&#34;Point&#34;,&#34;coordinates&#34;:[-74.942222,-0.757778]}" id="NCID0EP4EK" xlink:type="simple">0°45'28"S, 74°55'92"W</named-content></named-content> 1355 m, 6 July 2003, <italic>J. Perea &amp; C. Mateo</italic> 0194 (HOXA, US). • <bold>San Martin</bold>: Prov. San Martín, Dist. Tarapoto, 1835, <italic>A. Mathews</italic> 1596 (K, OXF). Prov. Tocache, Dist. Tocache, Río Huallaga, fundo Miramar, a 3 km de Tocache Nuevo, 400 m, 19 Aug. 1969, <italic>J. Schunke Vigo</italic> 3352 (F, MOL, US, USM); • ibid., Dist. Uchiza, Cachuyacu de Lepuna, 450–500 m, 11 July 1974, <italic>J. Schunke Vigo</italic> 7314 (F, US, USM). Prov. Bellavista, Dist. Alto Biavo, Sector Las Palmas, Parque Nacional Cordillera Azul, Puesto de Control 20 “Mojarra”, <named-content xmlns:xlink="http://www.w3.org/1999/xlink" content-type="dwc:verbatimCoordinates" xlink:type="simple"><named-content content-type="geo-json" specific-use="{&#34;type&#34;:&#34;Point&#34;,&#34;coordinates&#34;:[-76.183333,-7.583333]}" id="NCID0EB5EK" xlink:type="simple">7°35'S, 76°11'W</named-content></named-content>, 772 m, 13 Sept. 2019, <italic>L. Valenzuela et al.</italic> 36857 (HOXA). • <bold>Ucayali</bold>: Prov. Padre Abad, Río Aguaytía, carretera a Caserío San Miguel y Mapuya, 350 m, <named-content xmlns:xlink="http://www.w3.org/1999/xlink" content-type="dwc:verbatimCoordinates" xlink:type="simple"><named-content content-type="geo-json" specific-use="{&#34;type&#34;:&#34;Point&#34;,&#34;coordinates&#34;:[-75.433333,-9.083333]}" id="NCID0EU5EK" xlink:type="simple">9°05'S, 75°26'W</named-content></named-content>, <italic>J. Schunke Vigo &amp; J.G. Graham</italic> 16210 (F, MOL, US).</p></tp:treatment-sec><tp:treatment-sec sec-type="Lectotypification" id="SECID0E25EK"><title>Lectotypification.</title><p>Of the original material of <italic><tp:taxon-name><tp:taxon-name-part taxon-name-part-type="genus" reg="Dianthera">Dianthera</tp:taxon-name-part><tp:taxon-name-part taxon-name-part-type="species" reg="secundiflora">secundiflora</tp:taxon-name-part></tp:taxon-name></italic> at Madrid, MA815540 is much the best material and is accordingly chosen as the lectotype. In describing <italic><tp:taxon-name><tp:taxon-name-part taxon-name-part-type="genus" reg="Leptostachya">Leptostachya</tp:taxon-name-part><tp:taxon-name-part taxon-name-part-type="species" reg="poeppigiana">poeppigiana</tp:taxon-name-part></tp:taxon-name></italic> Nees cited two collections by Poeppig, “In Maynas et ad Egam [Tefe]oppidum, circum flumen Amazonum”, the former from Peru and the latter from Brazil. Two specimens from Egam are annotated by Nees, one in his own herbarium (GZU-000250901) and one in Vienna (W-00499940). Neither specimen is very adequate but as GZU-000250901 is a fragment, apparently removed from W-0049994, the latter is selected as lectotype, being the original material. There is a fragment also apparently removed from the Vienna specimen at the Smithsonian (US-02880220).</p></tp:treatment-sec><tp:treatment-sec sec-type="notes" id="SECID0EX6EK"><title>Note.</title><p><italic>Acevedo-Rodriguez</italic> 9885 from Cusco, La Convención, has lanceolate (rather than deltoid), less obviously puberulent bracts and a larger corolla and may represent a different species.</p></tp:treatment-sec><tp:treatment-sec><!--Section generated to contain objects referenced in tp:taxon-treatment.--><fig id="F66" position="float" orientation="portrait"><object-id xmlns:xlink="http://www.w3.org/1999/xlink" content-type="doi" xlink:type="simple">10.3897/phytokeys.258.144435.figure66</object-id><object-id xmlns:xlink="http://www.w3.org/1999/xlink" content-type="arpha" xlink:type="simple">A6E63486-6EA9-52E2-B877-C023C54D620D</object-id><label>Figure 66.</label><caption><p>Distribution of <italic><tp:taxon-name><tp:taxon-name-part taxon-name-part-type="genus" reg="Justicia">Justicia</tp:taxon-name-part><tp:taxon-name-part taxon-name-part-type="species" reg="secundiflora">secundiflora</tp:taxon-name-part></tp:taxon-name></italic> in Peru</p></caption><graphic xmlns:xlink="http://www.w3.org/1999/xlink" xlink:href="phytokeys-258-001_article-144435__-g066.jpg" position="float" orientation="portrait" xlink:type="simple" id="oo_1354181.jpg"><uri content-type="original_file" xlink:type="simple">https://binary.pensoft.net/fig/1354181</uri></graphic></fig></tp:treatment-sec><ref-list><ref id="B35"><mixed-citation xmlns:xlink="http://www.w3.org/1999/xlink" xlink:type="simple"><person-group><name name-style="western"><surname>Ruiz</surname><given-names>H</given-names></name><name name-style="western"><surname>Pavón</surname><given-names>JA</given-names></name></person-group> (<year>1798</year>) Florae Peruvianae, et Chilensis, vol 1. Gabrielis de Sancha, Madrid. <ext-link xlink:href="https://www.biodiversitylibrary.org/page/671319" ext-link-type="uri" xlink:type="simple">https://www.biodiversitylibrary.org/page/671319</ext-link></mixed-citation></ref><ref id="B34"><mixed-citation xmlns:xlink="http://www.w3.org/1999/xlink" xlink:type="simple"><person-group><name name-style="western"><surname>Nees von Esenbeck</surname><given-names>CGE</given-names></name></person-group> (<year>1847b</year>) <article-title><tp:taxon-name><tp:taxon-name-part taxon-name-part-type="family">Acanthaceae</tp:taxon-name-part></tp:taxon-name>. In: Candolle A de (Ed.</article-title><source>) Prodromus Systematis Naturalis Regni Vegetabilis</source><volume>11</volume>: <fpage>46</fpage>–<lpage>519</lpage>. <ext-link xlink:href="https://www.biodiversitylibrary.org/item/7160#" ext-link-type="uri" xlink:type="simple">https://www.biodiversitylibrary.org/item/7160#</ext-link></mixed-citation></ref><ref id="B20"><mixed-citation xmlns:xlink="http://www.w3.org/1999/xlink" xlink:type="simple"><person-group><name name-style="western"><surname>Kuntze</surname><given-names>O</given-names></name></person-group> (<year>1891</year>) Revisio Generum Plantarum, Vols. 1–2. A. Felix, Leipzig.</mixed-citation></ref><ref id="B23"><mixed-citation xmlns:xlink="http://www.w3.org/1999/xlink" xlink:type="simple"><person-group><name name-style="western"><surname>Lindau</surname><given-names>G</given-names></name></person-group> (<year>1894</year>) <article-title>Beiträge zur argentinischen Flora. Botanische Jahrbücher für Systematik, Pflanzengeschichte und Pflanzengeographie 19(4), Beibl.</article-title><volume>48</volume>: <fpage>8</fpage>–<lpage>23</lpage>. <ext-link xlink:href="https://www.biodiversitylibrary.org/page/204637" ext-link-type="uri" xlink:type="simple">https://www.biodiversitylibrary.org/page/204637</ext-link></mixed-citation></ref></ref-list></tp:taxon-treatment>
