# Supplementary material for: ﻿Preliminary notes on Justicia (Acanthaceae) in Peru
Source: PhytoKeys. 2025 Jun 16;258:1–123. doi: 10.3897/phytokeys.258.144435 (PMC12239001; doi:10.3897/phytokeys.258.144435)
Supplement: XML Treatment for Justicia sericea [file phytokeys.258.144435-treatment42.xml]

<!DOCTYPE tp:taxon-treatment
  PUBLIC "-//TaxonX//DTD Taxonomic Treatment Publishing DTD v0 20100105//EN" "tax-treatment-NSO.dtd">
<tp:taxon-treatment xmlns:tp="http://www.plazi.org/taxpub"><tp:treatment-meta><kwd-group><label>Taxon classification</label><kwd>
                <named-content content-type="kingdom">Plantae</named-content>
              </kwd><kwd>
                <named-content content-type="order">Lamiales</named-content>
              </kwd><kwd>
                <named-content content-type="family">Acanthaceae</named-content>
              </kwd></kwd-group><mixed-citation publication-type="journal"><person-group><name><surname>Villanueva-Espinoza</surname><given-names>Rosa</given-names></name><name><surname>Deng</surname><given-names>Yunfei</given-names></name><name><surname>Scotland</surname><given-names>Robert</given-names></name><name><surname>Wood</surname><given-names>John R. I.</given-names></name></person-group><article-title>﻿Preliminary notes on <italic><tp:taxon-name><tp:taxon-name-part taxon-name-part-type="genus" reg="Justicia">Justicia</tp:taxon-name-part></tp:taxon-name></italic> (<tp:taxon-name><tp:taxon-name-part taxon-name-part-type="family">Acanthaceae</tp:taxon-name-part></tp:taxon-name>) in Peru</article-title><source>PhytoKeys</source><day>16</day><month>06</month><year>2025</year><volume>258</volume><fpage>1</fpage><lpage>123</lpage><pub-id pub-id-type="doi">10.3897/phytokeys.258.144435</pub-id></mixed-citation></tp:treatment-meta><tp:nomenclature><label>﻿﻿38.</label><tp:taxon-name>
              <object-id xmlns:xlink="http://www.w3.org/1999/xlink" content-type="arpha" xlink:type="simple">A83EF6B9-0A8E-5AC1-A770-35EEF963EB17</object-id>
              <tp:taxon-name-part taxon-name-part-type="genus" reg="Justicia">Justicia</tp:taxon-name-part>
              <tp:taxon-name-part taxon-name-part-type="species" reg="sericea">sericea</tp:taxon-name-part>
            </tp:taxon-name><tp:taxon-authority>Ruiz &amp; Pav., Fl. Peruv. Prodr.1: 12. 1798 (Ruiz &amp; Pavón 1798: 12)</tp:taxon-authority></tp:nomenclature><tp:treatment-sec sec-type="material" id="SECID0EHBFK"><title>Type.</title><p>Peru • [Junín], Tarma, <italic>Ruiz &amp; Pavon</italic> s.n. (lectotype MA-815544, designated here, possible isolectotypes BC-872769, BM-000992567, MA-815543, MA-817208, OXF-00194108, US- 02880852).</p></tp:treatment-sec><tp:treatment-sec sec-type="description" id="SECID0EPBFK"><title>Description.</title><p>Shrub 1–2 m high, stems sericeous, often with dark corky deposits on angles. Leaves subsessile, lamina 3.5–6.5 × 1–1.5 cm, lanceolate to oblong-elliptic, acute, sericeous, coriaceous, yellow-green, lateral veins c. 3 pairs. Inflorescence of few-flowered axillary and terminal spikes, 2.5–3 cm long; bracts oblong-ovate, acuminate, 15 × 4–5 mm; bracteoles linear; calyx deeply 5-lobed, lobes lanceolate, 10 × 2 mm; corolla c. 4.5 cm long, red, hirsute, upper lip 2 cm long, emarginate, lower lip with lobes ovate, 1.5 cm long; anthers purplish, the thecae 2.5–3 × 0.75 mm, held at same level, slightly unequal, parallel, glabrous, base acute. Capsule 22 × 7 mm, oblong, clavate, glabrous, 4-seeded; seeds 5 × 4 mm, wrinkled.</p></tp:treatment-sec><tp:treatment-sec sec-type="Illustration" id="SECID0EUBFK"><title>Illustration.</title><p>Fig. <xref ref-type="fig" rid="F38">38</xref>.</p><fig id="F38" position="float" orientation="portrait"><object-id xmlns:xlink="http://www.w3.org/1999/xlink" content-type="doi" xlink:type="simple">10.3897/phytokeys.258.144435.figure38</object-id><object-id xmlns:xlink="http://www.w3.org/1999/xlink" content-type="arpha" xlink:type="simple">8F0BACA6-3D12-5F30-B0E3-7F165F8F69E2</object-id><label>Figure 38.</label><caption><p>Photographs of <italic><tp:taxon-name><tp:taxon-name-part taxon-name-part-type="genus" reg="Justicia">Justicia</tp:taxon-name-part><tp:taxon-name-part taxon-name-part-type="species" reg="sericea">sericea</tp:taxon-name-part></tp:taxon-name></italic> by Hamilton Beltrán.</p></caption><graphic xmlns:xlink="http://www.w3.org/1999/xlink" xlink:href="phytokeys-258-001_article-144435__-g038.jpg" position="float" orientation="portrait" xlink:type="simple" id="oo_1354152.jpg"><uri content-type="original_file" xlink:type="simple">https://binary.pensoft.net/fig/1354152</uri></graphic></fig></tp:treatment-sec><tp:treatment-sec sec-type="phenology" id="SECID0EWCFK"><title>Phenology.</title><p>Flowering mostly in the dry season from October to May.</p></tp:treatment-sec><tp:treatment-sec sec-type="habitat" id="SECID0E2CFK"><title>Habitat.</title><p>Dry Andean Forest on stony ground. Almost restricted to 2400–3400 m, thus growing at higher altitudes than other species except <italic><tp:taxon-name><tp:taxon-name-part taxon-name-part-type="genus" reg="Justicia">J.</tp:taxon-name-part><tp:taxon-name-part taxon-name-part-type="species" reg="alpina">alpina</tp:taxon-name-part></tp:taxon-name></italic>.</p></tp:treatment-sec><tp:treatment-sec sec-type="distribution" id="SECID0EMDFK"><title>Distribution.</title><p>NW Peru and southern Ecuador, one of the few species of <italic><tp:taxon-name><tp:taxon-name-part taxon-name-part-type="genus" reg="Justicia">Justicia</tp:taxon-name-part></tp:taxon-name></italic> found on both sides of the Andean cordillera. Fig. <xref ref-type="fig" rid="F67">67</xref>.</p></tp:treatment-sec><tp:treatment-sec sec-type="material" id="SECID0E4DFK"><title>Material examined.</title><p><bold>Peru</bold> • sine data: <italic>Maclean</italic> s.n. (K); “Huanca”, <italic>Pearce</italic> 495 (K). • <bold>Ancash</bold>: Prov. Huaraz, 8000 ft, 6 Oct. 1922, <italic>MacBride &amp; Featherstone</italic> 2521 (F, US); • ibid., Purchased in Huaraz market, 14 March 1964, <italic>P. Hutchinson &amp; J. Wright</italic> 4376 (US, USM); • ibid., 15 km S of Huaraz, <named-content xmlns:xlink="http://www.w3.org/1999/xlink" content-type="dwc:verbatimCoordinates" xlink:type="simple"><named-content content-type="geo-json" specific-use="{&#34;type&#34;:&#34;Point&#34;,&#34;coordinates&#34;:[-77.483333,-9.683333]}" id="NCID0ESEFK" xlink:type="simple">09°41'S, 77°29'W</named-content></named-content>, 3450 m, 27 Jan. 1985, <italic>D. Smith et al.</italic> 9386 (US, USM).Prov. Huaylas, debajo de Huaylas, 2500 m, 4 July 1988, <italic>E. Cerrate et al.</italic> 8984 (USM). Prov. Pallasca, Dist. Conchucos, 2900–3150 m, 25 May 2012, <italic>A. Cano et al.</italic> 21245 (USM). Prov. Bolognesi, Entre Chiquian y Aquia, 2900–3000 m, 18 May 1950, <italic>R. Ferreyra</italic> 7553 (K, MO, MOL, US, USM); • ibid., Entre Chiquian y Tallenga, 3000 m, 14 March 1903, <italic>A. Weberbauer</italic> 2857 (MOL, USM); • ibid., near Huasta, 10000 ft, 1970, <italic>C. Boutin</italic> 26975 (US); • ibid., Dist. Pacllón, Llamac, 9000ft, <italic>M. Slesser</italic> 6 (K); • ibid., Dist. Chiquian, road from Chiquian to Huallanca, 3220 m, 17 March 2001, <italic>M. Weigend</italic> 5192 (HUT). • <bold>Ayacucho</bold>: Prov. Huanta, NE of Huanta, 3200 m, 1–10 Feb. 1926, <italic>A. Weberbauer</italic> 7520 (F, US). • <bold>Cajamarca</bold>: Between Cajamarca and Huánuco, <italic>Matthews</italic> 796 (K, OXF). Prov. Cajamarca, Baños del Inca, El Chicche-Sengal, 2800 m, 10 Feb. 2001, <italic>I. Sánchez Vega</italic> 10371 (CPUN, F). Prov. Contumazá, Dist. Chilete, Bosque de Huertas, <italic>L. Dávila</italic> 847 (Laboratorio de dendrología, Cajamarca). • <bold>Huancavelica</bold>: Prov. Huancavelica, Cañón del Río Mantaro, north of Mejorada, 2940 m, 28 Oct. 1957, <italic>P.C. Hutchison</italic> 1671 (F, K, US, USM); • ibid., Dist. Izcuhaca, 8600 ft, 16 April 1960, <italic>S.C.E. Saunders</italic> 479 (K). • <bold>Huánuco</bold>: Quinna, 28 Oct. 1927. <italic>M. Sawada</italic> P98 (F). • <bold>Junín</bold>: Prov. Huancayo, Dist. Huancayo, Cerro Corona del Fraile, Jan. 1948. <italic>J. Soukup</italic> 3581 (US); • ibid., Dist. Colca, 3120 m, 18 Nov. 1989, <italic>G. Yarupaitán</italic> 49 (USM); • ibid., Dist. El Tambo, Hac. la Mejorada, 2900 m, <italic>W. Hoffman</italic> 159 (USM); • ibid., Cercanías de Pasco, al paso del ferrocarril a Huancavelica, 3000 m, 20 Jan. 1950, <italic>C. Ochoa</italic> 762 (US). Prov. Jauja, Dist. Acolla, 3600 m, 29 Oct. 1979, <italic>C. Hastorf</italic> 156 (USM). Prov. Tarma, Dist. Acobamba, 3021 m, 8 Dec. 1999, <italic>M. Binder &amp; A. Daxberger</italic> 417 (USM); • ibid., Santuario de Muruhuay, camino San Ramón–La Merced, 2800 m, Nov. 1948, <italic>C. Ochoa</italic> 625 (MOL, US); • ibid., Sector 9 de Octubre, alrededores de Muruhuay, 2800 m, 25 Oct. 2007, <italic>J.L. Marcelo Peña</italic> 2931 (MOL, USM); • ibid., Cerca de Acobamba, 3000 m, 11 Aug. 1961, <italic>Pizarro</italic> s.n. (USM). Prov. Yauli, Dist. Paccha, a 20 km, sur de Huancayo, 25 April 1961, <italic>O. Tovar</italic> 3284 (MO, US); • ibid., <italic>O. Tovar</italic> 3315 (USM). • <bold>La Libertad</bold>: Prov. Otuzco, 2615 m, 19 June 1950, <italic>O. Velarde</italic> 3567 (US); • ibid., Río Pollo, 2625 m, 109 June 1950, <italic>N. Angulo</italic> 0930 (US, USM); • ibid., Río Huangamarca arriba, 2600 m, 26 Sept. 1997, <italic>E. Rodríguez et al</italic>. 1872 (HUT); • ibid., Trujillo–Otuzco road, 7 km from Otuzco, 2550 m, 13 Feb. 1983, <italic>D.N. Smith &amp; R. Vásquez</italic> 3254 (US); • ibid., Dist. Agallpampa, abajo de José Balta, 2600 m, 30 Oct. 1993, <italic>S. Leiva</italic> 954 (F, HUT, MO, US). Prov. Trujillo, 2–3 km, arriba de Otuzco, carretera Trujillo–Otuzco, 2500 m, 15 May 1948, <italic>R. Ferreyra</italic> 2976 (MOL, USM). • <bold>Lima</bold>: Prov. Cajatambo, Dist. Cajatambo, 16 Oct. 1966, La Rosa 1805 (USM). Prov. Oyón, Dist. Oyón, Oyón, 2400 m, March 1987, <italic>O. Cuya</italic> 209 (USM); • ibid., Viroc, <named-content xmlns:xlink="http://www.w3.org/1999/xlink" content-type="dwc:verbatimCoordinates" xlink:type="simple"><named-content content-type="geo-json" specific-use="{&#34;type&#34;:&#34;Point&#34;,&#34;coordinates&#34;:[-76.824722,-10.697222]}" id="NCID0EKHFK" xlink:type="simple">10°41'50"S, 76°49'29"W</named-content></named-content>, 3040 m, 1 June 2013, <italic>C. Aedo &amp; J. Molina</italic> 20631 (USM). Prov. Canta, Dist. San Buenaventura, San Buenaventura, en el camino del Puente Verde, 2600 m, 10 April 2010, <italic>G. Vilcapoma</italic> 7934 (USM). Prov. Huaral, Dist. San Miguel de Acos, Huascoy, 3300 m, 5 Sept. 1974, <italic>P. Waechter</italic> s.n. (USM). • <bold>Pasco</bold>: Camino entre la Quinua y Huariaca, 24 Nov. 1927, <italic>N. Esposto</italic> s.n. (MOL); • ibid., debajo de Chicón, 3120 m, 8 Feb. 1984, <italic>S. Rivas et al.</italic> s.n. (USM); • ibid., Cerro de Pasco-Huánuco, km 40, <named-content xmlns:xlink="http://www.w3.org/1999/xlink" content-type="dwc:verbatimCoordinates" xlink:type="simple"><named-content content-type="geo-json" specific-use="{&#34;type&#34;:&#34;Point&#34;,&#34;coordinates&#34;:[-76.180000,-10.475000]}" id="NCID0E5HFK" xlink:type="simple">10°28.5'S, 76°10.8'W</named-content></named-content>, 3400 m, 22 Aug. 2002, <italic>A.N. Schmidt-Lebuhn</italic> 525 (USM). Prov. Pasco, Dist. Huariaca, between Cerro de Pasco and Ambo, 3000 m, 24 Nov. 1945, <italic>R.J. Seibert</italic> 2212, 2213, 2214 (US); • ibid., Dist. Ticlacayan, Piquilhuanca, 3.3 km al sur de Huariaca, 2950 m, 10 Aug. 2001, <italic>S. Baldeón et al.</italic> 4942 (USM).</p></tp:treatment-sec><tp:treatment-sec sec-type="Lectotypification" id="SECID0EJIFK"><title>Lectotypification.</title><p>The lectotype has been selected from material at MA. MA815544 is the most complete material and has the label Tarma as specified in the protologue.</p></tp:treatment-sec><tp:treatment-sec><!--Section generated to contain objects referenced in tp:taxon-treatment.--><fig id="F67" position="float" orientation="portrait"><object-id xmlns:xlink="http://www.w3.org/1999/xlink" content-type="doi" xlink:type="simple">10.3897/phytokeys.258.144435.figure67</object-id><object-id xmlns:xlink="http://www.w3.org/1999/xlink" content-type="arpha" xlink:type="simple">099B5AC1-A5D5-5CDE-A8E6-3C2B114903D1</object-id><label>Figure 67.</label><caption><p>Distribution of <italic><tp:taxon-name><tp:taxon-name-part taxon-name-part-type="genus" reg="Justicia">Justicia</tp:taxon-name-part><tp:taxon-name-part taxon-name-part-type="species" reg="sericea">sericea</tp:taxon-name-part></tp:taxon-name></italic> in Peru.</p></caption><graphic xmlns:xlink="http://www.w3.org/1999/xlink" xlink:href="phytokeys-258-001_article-144435__-g067.jpg" position="float" orientation="portrait" xlink:type="simple" id="oo_1354182.jpg"><uri content-type="original_file" xlink:type="simple">https://binary.pensoft.net/fig/1354182</uri></graphic></fig></tp:treatment-sec></tp:taxon-treatment>
