# Supplementary material for: ﻿Preliminary notes on Justicia (Acanthaceae) in Peru
Source: PhytoKeys. 2025 Jun 16;258:1–123. doi: 10.3897/phytokeys.258.144435 (PMC12239001; doi:10.3897/phytokeys.258.144435)
Supplement: XML Treatment for Justicia lactiflora [file phytokeys.258.144435-treatment43.xml]

<!DOCTYPE tp:taxon-treatment
  PUBLIC "-//TaxonX//DTD Taxonomic Treatment Publishing DTD v0 20100105//EN" "tax-treatment-NSO.dtd">
<tp:taxon-treatment xmlns:tp="http://www.plazi.org/taxpub"><tp:treatment-meta><kwd-group><label>Taxon classification</label><kwd>
                <named-content content-type="kingdom">Plantae</named-content>
              </kwd><kwd>
                <named-content content-type="order">Lamiales</named-content>
              </kwd><kwd>
                <named-content content-type="family">Acanthaceae</named-content>
              </kwd></kwd-group><mixed-citation publication-type="journal"><person-group><name><surname>Villanueva-Espinoza</surname><given-names>Rosa</given-names></name><name><surname>Deng</surname><given-names>Yunfei</given-names></name><name><surname>Scotland</surname><given-names>Robert</given-names></name><name><surname>Wood</surname><given-names>John R. I.</given-names></name></person-group><article-title>﻿Preliminary notes on <italic><tp:taxon-name><tp:taxon-name-part taxon-name-part-type="genus" reg="Justicia">Justicia</tp:taxon-name-part></tp:taxon-name></italic> (<tp:taxon-name><tp:taxon-name-part taxon-name-part-type="family">Acanthaceae</tp:taxon-name-part></tp:taxon-name>) in Peru</article-title><source>PhytoKeys</source><day>16</day><month>06</month><year>2025</year><volume>258</volume><fpage>1</fpage><lpage>123</lpage><pub-id pub-id-type="doi">10.3897/phytokeys.258.144435</pub-id></mixed-citation></tp:treatment-meta><tp:nomenclature><label>﻿﻿39.</label><tp:taxon-name>
              <object-id xmlns:xlink="http://www.w3.org/1999/xlink" content-type="arpha" xlink:type="simple">5F98ACC2-69F5-54F2-8A00-73194064F8C6</object-id>
              <tp:taxon-name-part taxon-name-part-type="genus" reg="Justicia">Justicia</tp:taxon-name-part>
              <tp:taxon-name-part taxon-name-part-type="species" reg="lactiflora">lactiflora</tp:taxon-name-part>
              <object-id xmlns:xlink="http://www.w3.org/1999/xlink" content-type="ipni" xlink:type="simple">urn:lsid:ipni.org:names:77363430-1</object-id>
            </tp:taxon-name><tp:taxon-authority>J.R.I.Wood &amp; R.Villanueva</tp:taxon-authority><tp:taxon-status xmlns:xlink="http://www.w3.org/1999/xlink" xlink:type="simple">sp. nov.</tp:taxon-status></tp:nomenclature><tp:treatment-sec sec-type="material" id="SECID0EXJFK"><title>Type.</title><p><bold>Peru</bold> • Ucayali, Prov. Padre Abad, Pucallpa–Tingo María road, km 139, Puente Chio, 10 Sept. 1980, <italic>P.J.M. Maas et al.</italic> 4554 (holotype US-2949117, isotypes K-000544763, U, USM).</p></tp:treatment-sec><tp:treatment-sec sec-type="diagnosis" id="SECID0EBKFK"><title>Diagnosis.</title><p>Clambering shrub similar in habit to <italic><tp:taxon-name><tp:taxon-name-part taxon-name-part-type="genus" reg="Justicia">Justicia</tp:taxon-name-part><tp:taxon-name-part taxon-name-part-type="species" reg="scansilis">scansilis</tp:taxon-name-part></tp:taxon-name></italic> and <italic><tp:taxon-name><tp:taxon-name-part taxon-name-part-type="genus" reg="Justicia">J.</tp:taxon-name-part><tp:taxon-name-part taxon-name-part-type="species" reg="pyrrhostachya">pyrrhostachya</tp:taxon-name-part></tp:taxon-name></italic>, differing most clearly from the former by the greenish lanceolate bracts up to 3 mm wide (not ovate, reddish, 2–2.5 × 1.5–2.5 cm) and from the latter by the white or whitish flowers (not red or orange-red) and the membranous (not scarious) bracts only c. 12–15 × 3 mm (not more than 15 × 10 mm).</p></tp:treatment-sec><tp:treatment-sec sec-type="description" id="SECID0E4KFK"><title>Description.</title><p>Isophyllous clambering shrub 1–8 m in height; stems woody below, bifariously hirtellous. Leaves petiolate, lamina 4–13 × 1.2–5.3 cm, ovate to oblong-ovate, acuminate, base broadly cuneate, both surfaces puberulent when young soon glabrescent, abaxially paler, minutely punctate, lateral veins 6 pairs; petioles 0.3–1.7 cm, puberulent. Inflorescence of pedunculate axillary and terminal, foliose, cymose capitula; primary peduncles to 3 cm long, bifariously puberulent; pedicels 0–0.9 mm, puberulent; bracts 12 × 3 mm, lanceolate, pubescent; bracteoles similar but only c. 1–2 mm long; calyx 5-lobed, lobes 10–11 × 2.5–3 mm, lanceolate, acuminate to a very acute apex, minutely pubescent; corolla c. 3 cm long, white, variously suffused with purple, the veins prominent, thinly pubescent, upper lip hooded c. 10 × 12 mm, ovate, emarginate, lower lip broadly ovate to suborbicular, c. 20 × 20 mm, very shallowly 3-lobed, lobes c. 1 × 2–3 mm; filaments glabrous, anther thecae 2 × 1.5 mm, superposed, parallel, pubescent, shortly oblong, lower with white basal appendage; pollen prolate, 46–47 × 29 μm, 2-aperturate, colporate, 1 row of c. 7–8 peninsulae on either side of aperture (Fig. <xref ref-type="fig" rid="F51">51F</xref>); ovary pilose, style pilose. Capsule and seeds not seen.</p></tp:treatment-sec><tp:treatment-sec sec-type="Illustration" id="SECID0EHLFK"><title>Illustration.</title><p>Fig. <xref ref-type="fig" rid="F39">39</xref>.</p><fig id="F39" position="float" orientation="portrait"><object-id xmlns:xlink="http://www.w3.org/1999/xlink" content-type="doi" xlink:type="simple">10.3897/phytokeys.258.144435.figure39</object-id><object-id xmlns:xlink="http://www.w3.org/1999/xlink" content-type="arpha" xlink:type="simple">E916E612-66B1-5E1B-A685-85E7E81F4FAD</object-id><label>Figure 39.</label><caption><p><italic><tp:taxon-name><tp:taxon-name-part taxon-name-part-type="genus" reg="Justicia">Justicia</tp:taxon-name-part><tp:taxon-name-part taxon-name-part-type="species" reg="lactiflora">lactiflora</tp:taxon-name-part></tp:taxon-name></italic><bold>A</bold> habit <bold>B</bold> detail of bract indumentum <bold>C</bold> bract <bold>D</bold> bracteole <bold>E</bold> calyx <bold>F</bold> corolla <bold>G</bold> anther <bold>H</bold> ovary and style base. Drawn from <italic>J. Schunke Vigo &amp; J.G. Graham</italic> 16107 by Margaret Tebbs.</p></caption><graphic xmlns:xlink="http://www.w3.org/1999/xlink" xlink:href="phytokeys-258-001_article-144435__-g039.jpg" position="float" orientation="portrait" xlink:type="simple" id="oo_1354153.jpg"><uri content-type="original_file" xlink:type="simple">https://binary.pensoft.net/fig/1354153</uri></graphic></fig></tp:treatment-sec><tp:treatment-sec sec-type="etymology" id="SECID0E2MFK"><title>Etymology.</title><p>The epithet “<italic>lactiflora</italic>” refers to the distinctive milk-white corollas of this species.</p></tp:treatment-sec><tp:treatment-sec sec-type="phenology" id="SECID0EDNFK"><title>Phenology.</title><p>Found in flower principally between August and October with a few sporadic records from other months.</p></tp:treatment-sec><tp:treatment-sec sec-type="habitat" id="SECID0EINFK"><title>Habitat.</title><p>Primary tropical forest on alluvial soil, often in scrub along river banks, 100–470 (–1000) m.</p></tp:treatment-sec><tp:treatment-sec sec-type="distribution" id="SECID0ENNFK"><title>Distribution.</title><p>Endemic Amazonian Peru and restricted to Loreto and Ucayali. Fig. <xref ref-type="fig" rid="F68">68</xref>.</p></tp:treatment-sec><tp:treatment-sec sec-type="material" id="SECID0EXNFK"><title>Material examined.</title><p><bold>Peru. Loreto</bold>: Prov. Maynas, Punchana near Iquitos, 100 m, 7 April 1948, <italic>R. Ferreyra &amp; H.J. Corner</italic> 3346 (MOL, US, USM); • ibid., Dist. Iquitos, 100 m, Aug. 1929, <italic>E.P. Killip &amp; A.C. Smith</italic> 27471 (F, US); • ibid., Explorer’s Inn, near Indiana, Río Amazon below Iquitos, 130 m, <named-content xmlns:xlink="http://www.w3.org/1999/xlink" content-type="dwc:verbatimCoordinates" xlink:type="simple"><named-content content-type="geo-json" specific-use="{&#34;type&#34;:&#34;Point&#34;,&#34;coordinates&#34;:[-73.050000,-3.500000]}" id="NCID0EGOFK" xlink:type="simple">3°30'S, 73°3'W</named-content></named-content>, 15 Feb. 1989, <italic>Al. Gentry et al.</italic> 65850 (MO). <bold>Ucayali</bold>: Prov. Coronel Portillo [General Portillo], entre Sinchono y Boquerón, hacia Pucallpa, 1000–1100 m, 15 Aug. 1946, <italic>R. Ferreyra</italic> 1107 (US, USM). Prov. Padre Abad, the type collection; • ibid., Dist. Padre Abad, Aguaytía, 180 m, 26 Aug. 1946, <italic>F. Woytkowski</italic> 34443 (F); • ibid., Pampa Yurac, 300 m, 9 Sept. 2004, <italic>J. Schunke V. &amp; J.G. Graham</italic> 15882 (MO, US); • ibid., Aguaytía, <named-content xmlns:xlink="http://www.w3.org/1999/xlink" content-type="dwc:verbatimCoordinates" xlink:type="simple"><named-content content-type="geo-json" specific-use="{&#34;type&#34;:&#34;Point&#34;,&#34;coordinates&#34;:[-75.533333,-9.083333]}" id="NCID0EYOFK" xlink:type="simple">9°05'S, 75°32'W</named-content></named-content>, 28 Sept. 2004, <italic>J. Schunke V. &amp; J.G. Graham</italic> 16107 (F, MOL, US); • ibid., Previsto, Río Yurac, 420 m, 16 Oct. 1962, <italic>F. Woytkowski</italic> 7610 (US, MO); • ibid., Boquerón de Padre Abad, along Río Chino, 300 m, 8 Aug. 1946, <italic>F. Woytkowski</italic> 34339 (F, MO); • ibid., 470 m, 8 Aug. 1946, <italic>F. Woytkowski</italic> s.n. (USM 72643).</p></tp:treatment-sec><tp:treatment-sec sec-type="notes" id="SECID0EFPFK"><title>Note.</title><p>The corolla is variously reported as white or white with various types of purple markings, but it is unclear whether this is because the corolla varies in colour from plant to plant or at various stages of its development.</p></tp:treatment-sec><tp:treatment-sec><!--Section generated to contain objects referenced in tp:taxon-treatment.--><fig id="F51" position="float" orientation="portrait"><object-id xmlns:xlink="http://www.w3.org/1999/xlink" content-type="doi" xlink:type="simple">10.3897/phytokeys.258.144435.figure51</object-id><object-id xmlns:xlink="http://www.w3.org/1999/xlink" content-type="arpha" xlink:type="simple">618B8EB2-E624-535E-892F-FDB5811FB914</object-id><label>Figure 51.</label><caption><p>Pollen images <bold>A</bold><italic><tp:taxon-name><tp:taxon-name-part taxon-name-part-type="genus" reg="Justicia">Justicia</tp:taxon-name-part><tp:taxon-name-part taxon-name-part-type="species" reg="warmingii">warmingii</tp:taxon-name-part></tp:taxon-name></italic> (<italic>Villanueva</italic> 920) <bold>B</bold><italic><tp:taxon-name><tp:taxon-name-part taxon-name-part-type="genus" reg="Justicia">J.</tp:taxon-name-part><tp:taxon-name-part taxon-name-part-type="species" reg="werffii">werffii</tp:taxon-name-part></tp:taxon-name></italic> (<italic>Van der Werff</italic> 15565) <bold>C</bold><italic><tp:taxon-name><tp:taxon-name-part taxon-name-part-type="genus" reg="Justicia">J.</tp:taxon-name-part><tp:taxon-name-part taxon-name-part-type="species" reg="schunkei">schunkei</tp:taxon-name-part></tp:taxon-name></italic> (<italic>Schunke</italic> 7599) <bold>D</bold><italic><tp:taxon-name><tp:taxon-name-part taxon-name-part-type="genus" reg="Justicia">J.</tp:taxon-name-part><tp:taxon-name-part taxon-name-part-type="species" reg="spathuliformis">spathuliformis</tp:taxon-name-part></tp:taxon-name></italic> (<italic>Villanueva</italic> 1028) <bold>E</bold><italic><tp:taxon-name><tp:taxon-name-part taxon-name-part-type="genus" reg="Justicia">J.</tp:taxon-name-part><tp:taxon-name-part taxon-name-part-type="species" reg="saccata">saccata</tp:taxon-name-part></tp:taxon-name></italic> (<italic>Villanueva</italic> 997) <bold>F</bold><italic><tp:taxon-name><tp:taxon-name-part taxon-name-part-type="genus" reg="Justicia">J.</tp:taxon-name-part><tp:taxon-name-part taxon-name-part-type="species" reg="lactiflora">lactiflora</tp:taxon-name-part></tp:taxon-name></italic> (<italic>Woytkowski</italic> 34339). Scale bars: 10 μm.</p></caption><graphic xmlns:xlink="http://www.w3.org/1999/xlink" xlink:href="phytokeys-258-001_article-144435__-g051.jpg" position="float" orientation="portrait" xlink:type="simple" id="oo_1354166.jpg"><uri content-type="original_file" xlink:type="simple">https://binary.pensoft.net/fig/1354166</uri></graphic></fig><fig id="F68" position="float" orientation="portrait"><object-id xmlns:xlink="http://www.w3.org/1999/xlink" content-type="doi" xlink:type="simple">10.3897/phytokeys.258.144435.figure68</object-id><object-id xmlns:xlink="http://www.w3.org/1999/xlink" content-type="arpha" xlink:type="simple">35D98625-7FC4-5D00-8A75-112F688B17B4</object-id><label>Figure 68.</label><caption><p>Distribution of <italic><tp:taxon-name><tp:taxon-name-part taxon-name-part-type="genus" reg="Justicia">Justicia</tp:taxon-name-part><tp:taxon-name-part taxon-name-part-type="species" reg="oxapampensis">oxapampensis</tp:taxon-name-part></tp:taxon-name></italic> (yellow triangles), <italic><tp:taxon-name><tp:taxon-name-part taxon-name-part-type="genus" reg="Justicia">J.</tp:taxon-name-part><tp:taxon-name-part taxon-name-part-type="species" reg="lactiflora">lactiflora</tp:taxon-name-part></tp:taxon-name></italic> (red circles) and <italic><tp:taxon-name><tp:taxon-name-part taxon-name-part-type="genus" reg="Justicia">J.</tp:taxon-name-part><tp:taxon-name-part taxon-name-part-type="species" reg="huallagensis">huallagensis</tp:taxon-name-part></tp:taxon-name></italic> (light blue square) in Peru.</p></caption><graphic xmlns:xlink="http://www.w3.org/1999/xlink" xlink:href="phytokeys-258-001_article-144435__-g068.jpg" position="float" orientation="portrait" xlink:type="simple" id="oo_1354183.jpg"><uri content-type="original_file" xlink:type="simple">https://binary.pensoft.net/fig/1354183</uri></graphic></fig></tp:treatment-sec></tp:taxon-treatment>
