# Supplementary material for: ﻿Preliminary notes on Justicia (Acanthaceae) in Peru
Source: PhytoKeys. 2025 Jun 16;258:1–123. doi: 10.3897/phytokeys.258.144435 (PMC12239001; doi:10.3897/phytokeys.258.144435)
Supplement: XML Treatment for Justicia bambusiformis [file phytokeys.258.144435-treatment44.xml]

<!DOCTYPE tp:taxon-treatment
  PUBLIC "-//TaxonX//DTD Taxonomic Treatment Publishing DTD v0 20100105//EN" "tax-treatment-NSO.dtd">
<tp:taxon-treatment xmlns:tp="http://www.plazi.org/taxpub"><tp:treatment-meta><kwd-group><label>Taxon classification</label><kwd>
                <named-content content-type="kingdom">Plantae</named-content>
              </kwd><kwd>
                <named-content content-type="order">Lamiales</named-content>
              </kwd><kwd>
                <named-content content-type="family">Acanthaceae</named-content>
              </kwd></kwd-group><mixed-citation publication-type="journal"><person-group><name><surname>Villanueva-Espinoza</surname><given-names>Rosa</given-names></name><name><surname>Deng</surname><given-names>Yunfei</given-names></name><name><surname>Scotland</surname><given-names>Robert</given-names></name><name><surname>Wood</surname><given-names>John R. I.</given-names></name></person-group><article-title>﻿Preliminary notes on <italic><tp:taxon-name><tp:taxon-name-part taxon-name-part-type="genus" reg="Justicia">Justicia</tp:taxon-name-part></tp:taxon-name></italic> (<tp:taxon-name><tp:taxon-name-part taxon-name-part-type="family">Acanthaceae</tp:taxon-name-part></tp:taxon-name>) in Peru</article-title><source>PhytoKeys</source><day>16</day><month>06</month><year>2025</year><volume>258</volume><fpage>1</fpage><lpage>123</lpage><pub-id pub-id-type="doi">10.3897/phytokeys.258.144435</pub-id></mixed-citation></tp:treatment-meta><tp:nomenclature><label>﻿﻿40.</label><tp:taxon-name>
              <object-id xmlns:xlink="http://www.w3.org/1999/xlink" content-type="arpha" xlink:type="simple">C76F894B-836C-525F-AC2C-9F3EFBF69AE9</object-id>
              <tp:taxon-name-part taxon-name-part-type="genus" reg="Justicia">Justicia</tp:taxon-name-part>
              <tp:taxon-name-part taxon-name-part-type="species" reg="bambusiformis">bambusiformis</tp:taxon-name-part>
              <object-id xmlns:xlink="http://www.w3.org/1999/xlink" content-type="ipni" xlink:type="simple">urn:lsid:ipni.org:names:77363431-1</object-id>
            </tp:taxon-name><tp:taxon-authority>J.R.I.Wood &amp; R, Villanueva</tp:taxon-authority><tp:taxon-status xmlns:xlink="http://www.w3.org/1999/xlink" xlink:type="simple">sp. nov.</tp:taxon-status></tp:nomenclature><tp:treatment-sec sec-type="material" id="SECID0ETQFK"><title>Type.</title><p>Peru • Cusco, Prov. La Convención, Dist. Echarate, Llactahuaman, N del Río Apurímac, NE of Pueblo Libre, 12°51'55.5"S, 73°30'40"W 1650 m, 14 July 1998, <italic>S. Baldeón et al.</italic> 3215 (holotype US-3379708, isotype USM).</p></tp:treatment-sec><tp:treatment-sec sec-type="diagnosis" id="SECID0E2QFK"><title>Diagnosis.</title><p>Distinctive species because of its tall, stout, subcylindrical stems, the flowers in short elongate cymose structures, mostly 2–4 cm in length, arranged in verticels in the axis of the leaves, the bracts reduced to scales.</p></tp:treatment-sec><tp:treatment-sec sec-type="description" id="SECID0EARFK"><title>Description.</title><p>Subshrub 1.5–4 m high; stems erect or ascending, bamboo-like in form, slender, pubescent with crisped, multicellular hairs. Leaves petiolate, lamina 10–17 × 2–4.5 cm, narrowly oblong-elliptic, apex acuminate, base attenuate, dark green, adaxially glabrous to very thinly pubescent with scattered hairs, abaxially glabrous apart from puberulent midveins; petioles 5–8 mm, puberulent. Inflorescence a long leafy raceme, at least 25 cm in length, possibly much more; flowers in slender elongate cymose structures, mostly 2–4 cm in length, several arising in the axils at each node; rhachis shortly but densely pubescent; bracts scale-like, c. 0.5 mm long; bracteoles linear, 2.5 × 0.5 mm; calyx subequally 5-lobed to base, lobes 3 × 0.5 mm, ciliolate, puberulent; corolla 15–23 mm long, creamy-white/yellow, puberulent on exterior, cylindrical, 2-lipped, upper lip 8 mm long, notched, lower lip shallowly 3-lobed, the lobes c. 1 mm long, oblong, rounded; filaments glabrous, anther thecae weakly superposed, 1.25 mm long, upper apiculate at base, lower with a basal appendage; pollen prolate-perprolate, 38–40 × 19–20 μm, 3-aperturate, colporate, 1 row of c. 5–8 insulae, (some coalescing) on either side of aperture (Fig. <xref ref-type="fig" rid="F52">52A</xref>); ovary oblong, acute to rostrate, 2.5–3 mm, glabrous, style puberulent, 20 mm long. Capsule 15 × 3 mm, clavate, glabrous, 4-seeded; seeds 2 × 2 mm, glabrous, lenticular.</p></tp:treatment-sec><tp:treatment-sec sec-type="Illustration" id="SECID0EKRFK"><title>Illustration.</title><p>Fig. <xref ref-type="fig" rid="F40">40</xref>.</p><fig id="F40" position="float" orientation="portrait"><object-id xmlns:xlink="http://www.w3.org/1999/xlink" content-type="doi" xlink:type="simple">10.3897/phytokeys.258.144435.figure40</object-id><object-id xmlns:xlink="http://www.w3.org/1999/xlink" content-type="arpha" xlink:type="simple">843FAD45-CE48-5687-9887-E1C492F73963</object-id><label>Figure 40.</label><caption><p><italic><tp:taxon-name><tp:taxon-name-part taxon-name-part-type="genus" reg="Justicia">Justicia</tp:taxon-name-part><tp:taxon-name-part taxon-name-part-type="species" reg="bambusiformis">bambusiformis</tp:taxon-name-part></tp:taxon-name></italic><bold>A</bold> habit <bold>B</bold> detail of abaxial surface of leaf <bold>C</bold> portion of inflorescence showing bracteole <bold>D</bold> calyx <bold>E</bold> corolla <bold>F</bold> anther <bold>G</bold> exterior of capsule valve <bold>H</bold> interior of capsule valve showing seed <bold>J</bold> seed. <bold>A, F</bold> drawn from <italic>Dudley</italic> 10440 <bold>G, J</bold> from <italic>Baldeon</italic> 3215 by Margaret Tebbs.</p></caption><graphic xmlns:xlink="http://www.w3.org/1999/xlink" xlink:href="phytokeys-258-001_article-144435__-g040.jpg" position="float" orientation="portrait" xlink:type="simple" id="oo_1354154.jpg"><uri content-type="original_file" xlink:type="simple">https://binary.pensoft.net/fig/1354154</uri></graphic></fig></tp:treatment-sec><tp:treatment-sec sec-type="etymology" id="SECID0EGTFK"><title>Etymology.</title><p>The epithet “<italic>bambusiformis</italic>” refers to the distinctive habit of the species with its stout, subcylindrical stems and pseudoverticels of flowers in the leaf axils, recalling the habit of cloud forest bamboos of the genus <italic><tp:taxon-name><tp:taxon-name-part taxon-name-part-type="genus" reg="Chusquea">Chusquea</tp:taxon-name-part></tp:taxon-name></italic> Kunth.</p></tp:treatment-sec><tp:treatment-sec sec-type="phenology" id="SECID0EVTFK"><title>Phenology.</title><p>Found in flower in June and July.</p></tp:treatment-sec><tp:treatment-sec sec-type="habitat" id="SECID0E1TFK"><title>Habitat.</title><p>Ceja de monte. Edge of bamboo thickets in cloud forest, 1650–1700 m.</p></tp:treatment-sec><tp:treatment-sec sec-type="distribution" id="SECID0E6TFK"><title>Distribution.</title><p>Endemic to Cusco, La Convención. Fig. <xref ref-type="fig" rid="F69">69</xref>.</p></tp:treatment-sec><tp:treatment-sec sec-type="material" id="SECID0EJUFK"><title>Material examined.</title><p><bold>Peru</bold> • <bold>Cusco</bold>: La Convención, <named-content xmlns:xlink="http://www.w3.org/1999/xlink" content-type="dwc:verbatimCoordinates" xlink:type="simple"><named-content content-type="geo-json" specific-use="{&#34;type&#34;:&#34;Point&#34;,&#34;coordinates&#34;:[-73.600000,-12.633333]}" id="NCID0EWUFK" xlink:type="simple">12°38'S, 73°36'W</named-content></named-content>, 1700 m, 25 June 1968, <italic>T.R. Dudley</italic> 10440 (NA, US); • ibid., Dist. Echarate, the type; • ibid., Echarate, Katarompanaki, <named-content xmlns:xlink="http://www.w3.org/1999/xlink" content-type="dwc:verbatimCoordinates" xlink:type="simple"><named-content content-type="geo-json" specific-use="{&#34;type&#34;:&#34;Point&#34;,&#34;coordinates&#34;:[-72.470278,-12.186667]}" id="NCID0EAVFK" xlink:type="simple">12°11'12"S, 72°28'13"W</named-content></named-content>, 1800 m, <italic>N. Salinas et al.</italic> 6840 (USM).</p></tp:treatment-sec><tp:treatment-sec><!--Section generated to contain objects referenced in tp:taxon-treatment.--><fig id="F52" position="float" orientation="portrait"><object-id xmlns:xlink="http://www.w3.org/1999/xlink" content-type="doi" xlink:type="simple">10.3897/phytokeys.258.144435.figure52</object-id><object-id xmlns:xlink="http://www.w3.org/1999/xlink" content-type="arpha" xlink:type="simple">41637F04-581A-5C33-9984-F814B8126C59</object-id><label>Figure 52.</label><caption><p>Pollen images <bold>A</bold><italic><tp:taxon-name><tp:taxon-name-part taxon-name-part-type="genus" reg="Justicia">Justicia</tp:taxon-name-part><tp:taxon-name-part taxon-name-part-type="species" reg="bambusiformis">bambusiformis</tp:taxon-name-part></tp:taxon-name></italic> (<italic>Dudley</italic> 10440) <bold>B</bold><italic><tp:taxon-name><tp:taxon-name-part taxon-name-part-type="genus" reg="Justicia">J.</tp:taxon-name-part><tp:taxon-name-part taxon-name-part-type="species" reg="valenzuelae">valenzuelae</tp:taxon-name-part></tp:taxon-name></italic> (<italic>Valenzuela</italic> 8722) <bold>C</bold><italic><tp:taxon-name><tp:taxon-name-part taxon-name-part-type="genus" reg="Justicia">J.</tp:taxon-name-part><tp:taxon-name-part taxon-name-part-type="species" reg="huallagensis">huallagensis</tp:taxon-name-part></tp:taxon-name></italic> (<italic>Knapp</italic> 7879) <bold>D</bold><italic><tp:taxon-name><tp:taxon-name-part taxon-name-part-type="genus" reg="Justicia">J.</tp:taxon-name-part><tp:taxon-name-part taxon-name-part-type="species" reg="oxapampensis">oxapampensis</tp:taxon-name-part></tp:taxon-name></italic> (<italic>Villanueva</italic> 963) <bold>E</bold><italic><tp:taxon-name><tp:taxon-name-part taxon-name-part-type="genus" reg="Justicia">J.</tp:taxon-name-part><tp:taxon-name-part taxon-name-part-type="species" reg="falcifolia">falcifolia</tp:taxon-name-part></tp:taxon-name></italic> (<italic>Ortiz</italic> 660) <bold>F</bold><italic><tp:taxon-name><tp:taxon-name-part taxon-name-part-type="genus" reg="Justicia">J.</tp:taxon-name-part><tp:taxon-name-part taxon-name-part-type="species" reg="hyalina">hyalina</tp:taxon-name-part></tp:taxon-name></italic> (<italic>Scolnik</italic> 909). Scale bars: 10 μm.</p></caption><graphic xmlns:xlink="http://www.w3.org/1999/xlink" xlink:href="phytokeys-258-001_article-144435__-g052.jpg" position="float" orientation="portrait" xlink:type="simple" id="oo_1354167.jpg"><uri content-type="original_file" xlink:type="simple">https://binary.pensoft.net/fig/1354167</uri></graphic></fig><fig id="F69" position="float" orientation="portrait"><object-id xmlns:xlink="http://www.w3.org/1999/xlink" content-type="doi" xlink:type="simple">10.3897/phytokeys.258.144435.figure69</object-id><object-id xmlns:xlink="http://www.w3.org/1999/xlink" content-type="arpha" xlink:type="simple">3A67106F-E259-57E5-B758-C5D88E37372B</object-id><label>Figure 69.</label><caption><p>Distribution of <italic><tp:taxon-name><tp:taxon-name-part taxon-name-part-type="genus" reg="Justicia">Justicia</tp:taxon-name-part><tp:taxon-name-part taxon-name-part-type="species" reg="bambusiformis">bambusiformis</tp:taxon-name-part></tp:taxon-name></italic> (pink polygons), <italic><tp:taxon-name><tp:taxon-name-part taxon-name-part-type="genus" reg="Justicia">J.</tp:taxon-name-part><tp:taxon-name-part taxon-name-part-type="species" reg="valenzuelae">valenzuelae</tp:taxon-name-part></tp:taxon-name></italic> (red triangles), <italic><tp:taxon-name><tp:taxon-name-part taxon-name-part-type="genus" reg="Justicia">J.</tp:taxon-name-part><tp:taxon-name-part taxon-name-part-type="species" reg="falcifolia">falcifolia</tp:taxon-name-part></tp:taxon-name></italic> (yellow squares) and <italic><tp:taxon-name><tp:taxon-name-part taxon-name-part-type="genus" reg="Justicia">J.</tp:taxon-name-part><tp:taxon-name-part taxon-name-part-type="species" reg="hyalina">hyalina</tp:taxon-name-part></tp:taxon-name></italic> (green circles) in Peru.</p></caption><graphic xmlns:xlink="http://www.w3.org/1999/xlink" xlink:href="phytokeys-258-001_article-144435__-g069.jpg" position="float" orientation="portrait" xlink:type="simple" id="oo_1354184.jpg"><uri content-type="original_file" xlink:type="simple">https://binary.pensoft.net/fig/1354184</uri></graphic></fig></tp:treatment-sec></tp:taxon-treatment>
