# Supplementary material for: ﻿Preliminary notes on Justicia (Acanthaceae) in Peru
Source: PhytoKeys. 2025 Jun 16;258:1–123. doi: 10.3897/phytokeys.258.144435 (PMC12239001; doi:10.3897/phytokeys.258.144435)
Supplement: XML Treatment for Justicia valenzuelae [file phytokeys.258.144435-treatment45.xml]

<!DOCTYPE tp:taxon-treatment
  PUBLIC "-//TaxonX//DTD Taxonomic Treatment Publishing DTD v0 20100105//EN" "tax-treatment-NSO.dtd">
<tp:taxon-treatment xmlns:tp="http://www.plazi.org/taxpub"><tp:treatment-meta><kwd-group><label>Taxon classification</label><kwd>
                <named-content content-type="kingdom">Plantae</named-content>
              </kwd><kwd>
                <named-content content-type="order">Lamiales</named-content>
              </kwd><kwd>
                <named-content content-type="family">Acanthaceae</named-content>
              </kwd></kwd-group><mixed-citation publication-type="journal"><person-group><name><surname>Villanueva-Espinoza</surname><given-names>Rosa</given-names></name><name><surname>Deng</surname><given-names>Yunfei</given-names></name><name><surname>Scotland</surname><given-names>Robert</given-names></name><name><surname>Wood</surname><given-names>John R. I.</given-names></name></person-group><article-title>﻿Preliminary notes on <italic><tp:taxon-name><tp:taxon-name-part taxon-name-part-type="genus" reg="Justicia">Justicia</tp:taxon-name-part></tp:taxon-name></italic> (<tp:taxon-name><tp:taxon-name-part taxon-name-part-type="family">Acanthaceae</tp:taxon-name-part></tp:taxon-name>) in Peru</article-title><source>PhytoKeys</source><day>16</day><month>06</month><year>2025</year><volume>258</volume><fpage>1</fpage><lpage>123</lpage><pub-id pub-id-type="doi">10.3897/phytokeys.258.144435</pub-id></mixed-citation></tp:treatment-meta><tp:nomenclature><label>﻿﻿41.</label><tp:taxon-name>
              <object-id xmlns:xlink="http://www.w3.org/1999/xlink" content-type="arpha" xlink:type="simple">26BB1206-28EA-5358-81B1-FADAFF8781B3</object-id>
              <tp:taxon-name-part taxon-name-part-type="genus" reg="Justicia">Justicia</tp:taxon-name-part>
              <tp:taxon-name-part taxon-name-part-type="species" reg="valenzuelae">valenzuelae</tp:taxon-name-part>
              <object-id xmlns:xlink="http://www.w3.org/1999/xlink" content-type="ipni" xlink:type="simple">urn:lsid:ipni.org:names:77363432-1</object-id>
            </tp:taxon-name><tp:taxon-authority>J.R.I.Wood &amp; R.Villanueva</tp:taxon-authority><tp:taxon-status xmlns:xlink="http://www.w3.org/1999/xlink" xlink:type="simple">sp. nov.</tp:taxon-status></tp:nomenclature><tp:treatment-sec sec-type="material" id="SECID0EQWFK"><title>Type.</title><p>Peru • Cusco, [Prov. La Convención], Dist. Vilcabamba, Oyara, Cedropata, <named-content xmlns:xlink="http://www.w3.org/1999/xlink" content-type="dwc:verbatimCoordinates" xlink:type="simple"><named-content content-type="geo-json" specific-use="{&#34;type&#34;:&#34;Point&#34;,&#34;coordinates&#34;:[-72.819167,-13.076944]}" id="NCID0EZWFK" xlink:type="simple">13°04'37"S, 72°49'09"W</named-content></named-content>, 2133 m, 19 Feb. 2007, <italic>L. Valenzuela et al.</italic> 8722 (holotype FHO-00141081, isotype MO).</p></tp:treatment-sec><tp:treatment-sec sec-type="diagnosis" id="SECID0EHXFK"><title>Diagnosis.</title><p>The inflorescence is somewhat similar to that of <italic><tp:taxon-name><tp:taxon-name-part taxon-name-part-type="genus" reg="Justicia">Justicia</tp:taxon-name-part><tp:taxon-name-part taxon-name-part-type="species" reg="colorata">colorata</tp:taxon-name-part></tp:taxon-name></italic> (Nees) Wassh. from Ecuador but the new species is distinguished by the yellow or cream corolla 2.3–2.7 cm long (not red or purple, 3.7–4.5 cm long) and shorter calyx up to 10 mm long (not 12–15 mm long).</p></tp:treatment-sec><tp:treatment-sec sec-type="description" id="SECID0EYXFK"><title>Description.</title><p>Subshrub 0.4–1 m high, stems woody below, sulcate, bifariously pubescent with crisped, dark reddish hairs. Leaves petiolate, lamina somewhat oblique, 2.5–17 × 1–7.5 cm, quite variable in size on the same branch, narrowly elliptic, acuminate at apex and base, margin crenulate to subentire, somewhat hirsute with reddish multicellular hairs when young, especially on the margins and abaxial veins, ± glabrescent, lateral veins relatively prominent, 7–10 pairs; petioles 0.5–5.5 cm, bifariously hirsute, glabrescent. Inflorescence of lax, branched, cymose structures from the upper leaf axils, these up to 12 cm long; peduncles (1–)2.6–5 cm; bracts at inflorescence branching points resembling minute leaves, 0.5–1(–2.7) cm long, somewhat deciduous; secondary peduncles 0.5–3 cm; rhachis 0–3 (–6) cm long; flowers mostly alternate, borne on short persistent pedicels 0.5–1 mm long; floral bracts narrowly oblanceolate, 3 × 1 mm, hirtellous; bracteoles similar, 2 × 1 mm, linear, hirtellous, caducous; calyx subequally 5-lobed to base, lobes 7–10 × 1 mm, lanceolate, acuminate, hirtellous; corolla 2.3–2.7 cm long, yellow, hirsute in bud, tube c. 1.2 cm long, upper lip c. 13 mm, notched, lower lip c. 1.4 cm long, shallowly 3-lobed; filaments glabrous, yellow; anthers purple, thecae c. 2 × 0.75 mm, linear, parallel, glabrous, very weakly superposed, lower with a small basal appendage; pollen prolate-perprolate, 46–50 × 22–25 μm, 3-aperturate, colporate, 1 row of c. 7–9 distinct insulae on either side of aperture (Fig. <xref ref-type="fig" rid="F52">52B</xref>); ovary and style glabrous. Capsule and seed not seen.</p></tp:treatment-sec><tp:treatment-sec sec-type="Illustration" id="SECID0ECYFK"><title>Illustration.</title><p>Fig. <xref ref-type="fig" rid="F41">41</xref>.</p><fig id="F41" position="float" orientation="portrait"><object-id xmlns:xlink="http://www.w3.org/1999/xlink" content-type="doi" xlink:type="simple">10.3897/phytokeys.258.144435.figure41</object-id><object-id xmlns:xlink="http://www.w3.org/1999/xlink" content-type="arpha" xlink:type="simple">D09226E3-78F7-54E4-9A35-01644D9D9506</object-id><label>Figure 41.</label><caption><p><italic><tp:taxon-name><tp:taxon-name-part taxon-name-part-type="genus" reg="Justicia">Justicia</tp:taxon-name-part><tp:taxon-name-part taxon-name-part-type="species" reg="valenzuelae">valenzuelae</tp:taxon-name-part></tp:taxon-name></italic><bold>A</bold> habit <bold>B</bold> detail of indumentum of abaxial leaf surface <bold>C</bold> bract <bold>D</bold> bracteole <bold>E</bold> calyx <bold>F</bold> corolla <bold>G</bold> anther <bold>H</bold> ovary and style base. Drawn from <italic>Valenzuela</italic> 8722 by Margaret Tebbs</p></caption><graphic xmlns:xlink="http://www.w3.org/1999/xlink" xlink:href="phytokeys-258-001_article-144435__-g041.jpg" position="float" orientation="portrait" xlink:type="simple" id="oo_1354155.jpg"><uri content-type="original_file" xlink:type="simple">https://binary.pensoft.net/fig/1354155</uri></graphic></fig></tp:treatment-sec><tp:treatment-sec sec-type="etymology" id="SECID0E2ZFK"><title>Etymology.</title><p>The epithet “<italic>valenzuelae</italic>” commemorates Luis Valenzuela, important Peruvian botanist and plant collector, who made nearly all collections of this species.</p></tp:treatment-sec><tp:treatment-sec sec-type="phenology" id="SECID0EJ1FK"><title>Phenology.</title><p>Found in flower from October to April.</p></tp:treatment-sec><tp:treatment-sec sec-type="habitat" id="SECID0EO1FK"><title>Habitat.</title><p>Humid montane subtropical forest, 2133–2950(–3300) m.</p></tp:treatment-sec><tp:treatment-sec sec-type="distribution" id="SECID0ET1FK"><title>Distribution.</title><p>Endemic to southern Peru. Fig. <xref ref-type="fig" rid="F69">69</xref>.</p></tp:treatment-sec><tp:treatment-sec sec-type="material" id="SECID0E41FK"><title>Material examined.</title><p><bold>Peru</bold> • <bold>Cusco</bold>: Prov. La Convención, Dist., Santa Teresa, Yanatile, <named-content xmlns:xlink="http://www.w3.org/1999/xlink" content-type="dwc:verbatimCoordinates" xlink:type="simple"><named-content content-type="geo-json" specific-use="{&#34;type&#34;:&#34;Point&#34;,&#34;coordinates&#34;:[-72.383333,-13.083333]}" id="NCID0EK2FK" xlink:type="simple">13°05'S, 72°23'W</named-content></named-content>, 2950 m, 16 April 2005, <italic>L. Valenzuela et al.</italic> 5371 (FHO, MO); • ibid., Dist. Vilcabamba, the type; • ibid., Dist. Huayopata, Pistipata drainage, 10 km SW of Incatambo, 2380 m, 5 Oct. 1982, <italic>B. Peyton &amp; S. King</italic> 1417 (MO, US); • ibid., Incatambo, quebrada Curcur, <named-content xmlns:xlink="http://www.w3.org/1999/xlink" content-type="dwc:verbatimCoordinates" xlink:type="simple"><named-content content-type="geo-json" specific-use="{&#34;type&#34;:&#34;Point&#34;,&#34;coordinates&#34;:[-72.451389,-13.068611]}" id="NCID0E42FK" xlink:type="simple">13°04'07"S, 72°27'05"W</named-content></named-content>, 2477 m, 23 Nov. 2007, <italic>L. Valenzuela et al.</italic> 4521 (CUZ); • ibid., <named-content xmlns:xlink="http://www.w3.org/1999/xlink" content-type="dwc:verbatimCoordinates" xlink:type="simple"><named-content content-type="geo-json" specific-use="{&#34;type&#34;:&#34;Point&#34;,&#34;coordinates&#34;:[-72.446944,-13.068611]}" id="NCID0EO3FK" xlink:type="simple">13°04'07"S, 72°26'49"W</named-content></named-content>, 2630 m, 24 April 2007, <italic>L. Valenzuela et al.</italic> 9554 (CUZ); • ibid., Espiritupampa, <named-content xmlns:xlink="http://www.w3.org/1999/xlink" content-type="dwc:verbatimCoordinates" xlink:type="simple"><named-content content-type="geo-json" specific-use="{&#34;type&#34;:&#34;Point&#34;,&#34;coordinates&#34;:[-73.083333,-13.050000]}" id="NCID0E63FK" xlink:type="simple">13°03'S, 73°05'W</named-content></named-content>, 3300 m, 15 Oct 2003, <italic>E. Suclli et al.</italic> 1318 (US); ibid, Dist. Santa Ana, Poromate, <named-content xmlns:xlink="http://www.w3.org/1999/xlink" content-type="dwc:verbatimCoordinates" xlink:type="simple"><named-content content-type="geo-json" specific-use="{&#34;type&#34;:&#34;Point&#34;,&#34;coordinates&#34;:[-72.788889,-12.949167]}" id="NCID0EJ4FK" xlink:type="simple">12°56'57"S, 72°47'20"W</named-content></named-content>, 2302 m, 17 June 2003, <italic>G. Calatayud et al.</italic> 1504 (CUZ); • ibid., Dist. Santa Ana, Tunquimayo, <named-content xmlns:xlink="http://www.w3.org/1999/xlink" content-type="dwc:verbatimCoordinates" xlink:type="simple"><named-content content-type="geo-json" specific-use="{&#34;type&#34;:&#34;Point&#34;,&#34;coordinates&#34;:[-72.826111,-12.913056]}" id="NCID0ET4FK" xlink:type="simple">12°54'47"S, 72°49'34"W</named-content></named-content>, 2367 m, 25 Sept. 2004, <italic>G. Calatayud et al.</italic> 2890 (FHO, MO); • ibid., Dist. Maranura, <named-content xmlns:xlink="http://www.w3.org/1999/xlink" content-type="dwc:verbatimCoordinates" xlink:type="simple"><named-content content-type="geo-json" specific-use="{&#34;type&#34;:&#34;Point&#34;,&#34;coordinates&#34;:[-72.546111,-12.866944]}" id="NCID0E44FK" xlink:type="simple">12°52'01"S, 72°32'46"W</named-content></named-content>, 2200 m, 15 April 2004, <italic>G. Calatayud et al.</italic> 2182 (CUZ); • ibid., Dist. Santa Teresa, subida a Yerbabuenayoc, Rocotol, <named-content xmlns:xlink="http://www.w3.org/1999/xlink" content-type="dwc:verbatimCoordinates" xlink:type="simple"><named-content content-type="geo-json" specific-use="{&#34;type&#34;:&#34;Point&#34;,&#34;coordinates&#34;:[-72.366667,-13.066667]}" id="NCID0EH5FK" xlink:type="simple">13°04'S, 72°22'W</named-content></named-content>, 2420 m, <italic>I. Huamantupa et al.</italic> 0712 (FHO, MO); • ibid., Balconpata, <named-content xmlns:xlink="http://www.w3.org/1999/xlink" content-type="dwc:verbatimCoordinates" xlink:type="simple"><named-content content-type="geo-json" specific-use="{&#34;type&#34;:&#34;Point&#34;,&#34;coordinates&#34;:[-72.546111,-12.866944]}" id="NCID0ER5FK" xlink:type="simple">12°52'01"S, 72°32'46"W</named-content></named-content>, 2200 m 15 April 2004, <italic>G. Calatayud et al.</italic> 2182 (FHO, MO). Prov. Urubamba, Dist. Machu Picchu, Alcamayo, <named-content xmlns:xlink="http://www.w3.org/1999/xlink" content-type="dwc:verbatimCoordinates" xlink:type="simple"><named-content content-type="geo-json" specific-use="{&#34;type&#34;:&#34;Point&#34;,&#34;coordinates&#34;:[-72.515833,-13.166389]}" id="NCID0E25FK" xlink:type="simple">13°09'59"S, 72°30'57"W</named-content></named-content>, 2200–2500 m, 23 Feb. 2003, <italic>L. Valenzuela et al.</italic> 1482 (CUZ); • ibid., <named-content xmlns:xlink="http://www.w3.org/1999/xlink" content-type="dwc:verbatimCoordinates" xlink:type="simple"><named-content content-type="geo-json" specific-use="{&#34;type&#34;:&#34;Point&#34;,&#34;coordinates&#34;:[-72.516111,-13.156944]}" id="NCID0EM6FK" xlink:type="simple">13°09'25"S, 72°30'58"W</named-content></named-content>, 2600 m, 15 May 2003, <italic>I. Huamantupa et al.</italic> 3085 (CUZ).</p></tp:treatment-sec><tp:treatment-sec sec-type="notes" id="SECID0ET6FK"><title>Note.</title><p>Specimens of this species have been identified as <italic><tp:taxon-name><tp:taxon-name-part taxon-name-part-type="genus" reg="Stenostephanus">Stenostephanus</tp:taxon-name-part></tp:taxon-name></italic> sp. but the anthers are bithecous. The flowers are variously reported as yellow or white (<italic>Valenzuela et al.</italic> 3014 as red). The leaves may be entire or crenate.</p></tp:treatment-sec><tp:treatment-sec><!--Section generated to contain objects referenced in tp:taxon-treatment.--><fig id="F52" position="float" orientation="portrait"><object-id xmlns:xlink="http://www.w3.org/1999/xlink" content-type="doi" xlink:type="simple">10.3897/phytokeys.258.144435.figure52</object-id><object-id xmlns:xlink="http://www.w3.org/1999/xlink" content-type="arpha" xlink:type="simple">41637F04-581A-5C33-9984-F814B8126C59</object-id><label>Figure 52.</label><caption><p>Pollen images <bold>A</bold><italic><tp:taxon-name><tp:taxon-name-part taxon-name-part-type="genus" reg="Justicia">Justicia</tp:taxon-name-part><tp:taxon-name-part taxon-name-part-type="species" reg="bambusiformis">bambusiformis</tp:taxon-name-part></tp:taxon-name></italic> (<italic>Dudley</italic> 10440) <bold>B</bold><italic><tp:taxon-name><tp:taxon-name-part taxon-name-part-type="genus" reg="Justicia">J.</tp:taxon-name-part><tp:taxon-name-part taxon-name-part-type="species" reg="valenzuelae">valenzuelae</tp:taxon-name-part></tp:taxon-name></italic> (<italic>Valenzuela</italic> 8722) <bold>C</bold><italic><tp:taxon-name><tp:taxon-name-part taxon-name-part-type="genus" reg="Justicia">J.</tp:taxon-name-part><tp:taxon-name-part taxon-name-part-type="species" reg="huallagensis">huallagensis</tp:taxon-name-part></tp:taxon-name></italic> (<italic>Knapp</italic> 7879) <bold>D</bold><italic><tp:taxon-name><tp:taxon-name-part taxon-name-part-type="genus" reg="Justicia">J.</tp:taxon-name-part><tp:taxon-name-part taxon-name-part-type="species" reg="oxapampensis">oxapampensis</tp:taxon-name-part></tp:taxon-name></italic> (<italic>Villanueva</italic> 963) <bold>E</bold><italic><tp:taxon-name><tp:taxon-name-part taxon-name-part-type="genus" reg="Justicia">J.</tp:taxon-name-part><tp:taxon-name-part taxon-name-part-type="species" reg="falcifolia">falcifolia</tp:taxon-name-part></tp:taxon-name></italic> (<italic>Ortiz</italic> 660) <bold>F</bold><italic><tp:taxon-name><tp:taxon-name-part taxon-name-part-type="genus" reg="Justicia">J.</tp:taxon-name-part><tp:taxon-name-part taxon-name-part-type="species" reg="hyalina">hyalina</tp:taxon-name-part></tp:taxon-name></italic> (<italic>Scolnik</italic> 909). Scale bars: 10 μm.</p></caption><graphic xmlns:xlink="http://www.w3.org/1999/xlink" xlink:href="phytokeys-258-001_article-144435__-g052.jpg" position="float" orientation="portrait" xlink:type="simple" id="oo_1354167.jpg"><uri content-type="original_file" xlink:type="simple">https://binary.pensoft.net/fig/1354167</uri></graphic></fig><fig id="F69" position="float" orientation="portrait"><object-id xmlns:xlink="http://www.w3.org/1999/xlink" content-type="doi" xlink:type="simple">10.3897/phytokeys.258.144435.figure69</object-id><object-id xmlns:xlink="http://www.w3.org/1999/xlink" content-type="arpha" xlink:type="simple">3A67106F-E259-57E5-B758-C5D88E37372B</object-id><label>Figure 69.</label><caption><p>Distribution of <italic><tp:taxon-name><tp:taxon-name-part taxon-name-part-type="genus" reg="Justicia">Justicia</tp:taxon-name-part><tp:taxon-name-part taxon-name-part-type="species" reg="bambusiformis">bambusiformis</tp:taxon-name-part></tp:taxon-name></italic> (pink polygons), <italic><tp:taxon-name><tp:taxon-name-part taxon-name-part-type="genus" reg="Justicia">J.</tp:taxon-name-part><tp:taxon-name-part taxon-name-part-type="species" reg="valenzuelae">valenzuelae</tp:taxon-name-part></tp:taxon-name></italic> (red triangles), <italic><tp:taxon-name><tp:taxon-name-part taxon-name-part-type="genus" reg="Justicia">J.</tp:taxon-name-part><tp:taxon-name-part taxon-name-part-type="species" reg="falcifolia">falcifolia</tp:taxon-name-part></tp:taxon-name></italic> (yellow squares) and <italic><tp:taxon-name><tp:taxon-name-part taxon-name-part-type="genus" reg="Justicia">J.</tp:taxon-name-part><tp:taxon-name-part taxon-name-part-type="species" reg="hyalina">hyalina</tp:taxon-name-part></tp:taxon-name></italic> (green circles) in Peru.</p></caption><graphic xmlns:xlink="http://www.w3.org/1999/xlink" xlink:href="phytokeys-258-001_article-144435__-g069.jpg" position="float" orientation="portrait" xlink:type="simple" id="oo_1354184.jpg"><uri content-type="original_file" xlink:type="simple">https://binary.pensoft.net/fig/1354184</uri></graphic></fig></tp:treatment-sec></tp:taxon-treatment>
