# Supplementary material for: ﻿Preliminary notes on Justicia (Acanthaceae) in Peru
Source: PhytoKeys. 2025 Jun 16;258:1–123. doi: 10.3897/phytokeys.258.144435 (PMC12239001; doi:10.3897/phytokeys.258.144435)
Supplement: XML Treatment for Justicia huallagensis [file phytokeys.258.144435-treatment46.xml]

<!DOCTYPE tp:taxon-treatment
  PUBLIC "-//TaxonX//DTD Taxonomic Treatment Publishing DTD v0 20100105//EN" "tax-treatment-NSO.dtd">
<tp:taxon-treatment xmlns:tp="http://www.plazi.org/taxpub"><tp:treatment-meta><kwd-group><label>Taxon classification</label><kwd>
                <named-content content-type="kingdom">Plantae</named-content>
              </kwd><kwd>
                <named-content content-type="order">Lamiales</named-content>
              </kwd><kwd>
                <named-content content-type="family">Acanthaceae</named-content>
              </kwd></kwd-group><mixed-citation publication-type="journal"><person-group><name><surname>Villanueva-Espinoza</surname><given-names>Rosa</given-names></name><name><surname>Deng</surname><given-names>Yunfei</given-names></name><name><surname>Scotland</surname><given-names>Robert</given-names></name><name><surname>Wood</surname><given-names>John R. I.</given-names></name></person-group><article-title>﻿Preliminary notes on <italic><tp:taxon-name><tp:taxon-name-part taxon-name-part-type="genus" reg="Justicia">Justicia</tp:taxon-name-part></tp:taxon-name></italic> (<tp:taxon-name><tp:taxon-name-part taxon-name-part-type="family">Acanthaceae</tp:taxon-name-part></tp:taxon-name>) in Peru</article-title><source>PhytoKeys</source><day>16</day><month>06</month><year>2025</year><volume>258</volume><fpage>1</fpage><lpage>123</lpage><pub-id pub-id-type="doi">10.3897/phytokeys.258.144435</pub-id></mixed-citation></tp:treatment-meta><tp:nomenclature><label>﻿﻿42.</label><tp:taxon-name>
              <object-id xmlns:xlink="http://www.w3.org/1999/xlink" content-type="arpha" xlink:type="simple">D71EA267-1158-5F8A-B8A1-11596FF62B36</object-id>
              <tp:taxon-name-part taxon-name-part-type="genus" reg="Justicia">Justicia</tp:taxon-name-part>
              <tp:taxon-name-part taxon-name-part-type="species" reg="huallagensis">huallagensis</tp:taxon-name-part>
              <object-id xmlns:xlink="http://www.w3.org/1999/xlink" content-type="ipni" xlink:type="simple">urn:lsid:ipni.org:names:77363433-1</object-id>
            </tp:taxon-name><tp:taxon-authority>R.Villanueva &amp; J.R.I.Wood</tp:taxon-authority><tp:taxon-status xmlns:xlink="http://www.w3.org/1999/xlink" xlink:type="simple">sp. nov.</tp:taxon-status></tp:nomenclature><tp:treatment-sec sec-type="material" id="SECID0ERBGK"><title>Type.</title><p>Peru • San Martin, Prov. San Martin, 15 km E of Shapaja on road to Chazuta, Quebrada Chumia, near Mal Paso, Chumia on Río Huallaga, <named-content xmlns:xlink="http://www.w3.org/1999/xlink" content-type="dwc:verbatimCoordinates" xlink:type="simple"><named-content content-type="geo-json" specific-use="{&#34;type&#34;:&#34;Point&#34;,&#34;coordinates&#34;:[-76.166667,-6.600000]}" id="NCID0E1BGK" xlink:type="simple">6°36'S, 76°10'W</named-content></named-content>, 250–300 m, 4 Aug. 1986, <italic>S. Knapp</italic> 7879 (holotype MO-3518887, isotypes F-1992309, US-3082657).</p></tp:treatment-sec><tp:treatment-sec sec-type="diagnosis" id="SECID0EBCGK"><title>Diagnosis.</title><p>A new species resembling <italic><tp:taxon-name><tp:taxon-name-part taxon-name-part-type="genus" reg="Justicia">Justicia</tp:taxon-name-part><tp:taxon-name-part taxon-name-part-type="species" reg="malacophylla">malacophylla</tp:taxon-name-part></tp:taxon-name></italic> Leonard in having the inflorescence formed of long axillary and terminal spikes, mostly &gt; 8 cm long, and in the persistent linear or lanceolate bracts, but differing in the glabrous leaves (not abaxially pubescent), longer, linear bracts 12–22 mm long with recurved tips (not 5–7 mm long, lanceolate with erect tips) and a white corolla 5–5.5 cm long (not red, 3.5–4 cm long).</p></tp:treatment-sec><tp:treatment-sec sec-type="description" id="SECID0ESCGK"><title>Description.</title><p>Shrub to 1.5 m high; stems somewhat sulcate, glabrous. Leaves petiolate, equal or unequal in each pair, lamina 6–27 × 2.5–10 cm, broadly oblong-elliptic, apex acuminate, base attenuate, both surfaces glabrous, lateral veins 13–15 pairs, adaxially with abundant small cystoliths, abaxially paler; petioles 0.4–5 cm, glabrous. Inflorescence of terminal and axillary, spikes arising from the upper leaf axils, the terminal spikes up to 14 cm long, the axillary spikes shorter, the lowermost apparently infertile, flowers up to 15 mm apart, mostly in opposite pairs; peduncles 1.5–3.4 cm, glabrous; bracts at base of terminal inflorescence, foliose, petiolate, c. 1.5 × 0.5 cm; rachis glabrous; floral bracts linear, acute, 15–20 × 1 mm, puberulent; bracteoles similar but shorter and narrower, c. 12–14 × 0.5–1 mm; calyx 5-lobed to near base, lobes 14–16 × 1 mm, linear, acuminate, minutely puberulent; corolla 5–5.5 cm long, white, pubescent on the exterior, 2-lipped, tube 40 × 3 mm; upper lip c. 15 mm long, notched, lower lip slightly longer, shallowly 3-lobed, lobes c. 1.5 mm long, the laterals ovate, the central rounded; filaments with a few scattered hairs, anthers included, thecae c. 2.5 × 0.75 mm, oblong, both with a short basal appendage, parallel, superposed, glabrous; pollen prolate, 33–35 × 23–25 μm, 2-aperturate, colporate, 1–2 rows of indistinct insulae either side of the aperture (Fig. <xref ref-type="fig" rid="F52">52C</xref>); style glabrous. Capsule 17–18 × 2.5 cm, weakly clavate, puberulent, 4-seeded; seeds rounded, c. 2.25 mm dia., rugose.</p></tp:treatment-sec><tp:treatment-sec sec-type="Illustration" id="SECID0E3CGK"><title>Illustration.</title><p>Fig. <xref ref-type="fig" rid="F42">42</xref>.</p><fig id="F42" position="float" orientation="portrait"><object-id xmlns:xlink="http://www.w3.org/1999/xlink" content-type="doi" xlink:type="simple">10.3897/phytokeys.258.144435.figure42</object-id><object-id xmlns:xlink="http://www.w3.org/1999/xlink" content-type="arpha" xlink:type="simple">EF2A3CA0-277D-5079-A8FB-1A0F630D4B1D</object-id><label>Figure 42.</label><caption><p><italic><tp:taxon-name><tp:taxon-name-part taxon-name-part-type="genus" reg="Justicia">Justicia</tp:taxon-name-part><tp:taxon-name-part taxon-name-part-type="species" reg="huallagensis">huallagensis</tp:taxon-name-part></tp:taxon-name></italic><bold>A</bold> habit <bold>B</bold> detail of abaxial surface of the leaf <bold>C</bold> bract <bold>D</bold> bracteole <bold>E</bold> calyx <bold>F</bold> corolla opened out to show stamens <bold>G</bold> anther <bold>H</bold> capsule, exterior (left), interior (right), <bold>J</bold> seed. Drawn from <italic>Knapp</italic> 7879 by Margaret Tebbs</p></caption><graphic xmlns:xlink="http://www.w3.org/1999/xlink" xlink:href="phytokeys-258-001_article-144435__-g042.jpg" position="float" orientation="portrait" xlink:type="simple" id="oo_1354156.jpg"><uri content-type="original_file" xlink:type="simple">https://binary.pensoft.net/fig/1354156</uri></graphic></fig></tp:treatment-sec><tp:treatment-sec sec-type="etymology" id="SECID0ESEGK"><title>Etymology.</title><p>The epithet “<italic>huallagensis</italic>” refers to the Río Huallaga, whose valley runs through San Martin and is the site of many endemic species, including several species of <italic><tp:taxon-name><tp:taxon-name-part taxon-name-part-type="genus" reg="Justicia">Justicia</tp:taxon-name-part></tp:taxon-name></italic>.</p></tp:treatment-sec><tp:treatment-sec sec-type="phenology" id="SECID0EBFGK"><title>Phenology.</title><p>Found in flower at the beginning of August.</p></tp:treatment-sec><tp:treatment-sec sec-type="habitat" id="SECID0EGFGK"><title>Habitat.</title><p>Humid lowland tropical forest along a stream, 300 m.</p></tp:treatment-sec><tp:treatment-sec sec-type="distribution" id="SECID0ELFGK"><title>Distribution.</title><p>Endemic to Peru and only known from the type locality in San Martin. Fig. <xref ref-type="fig" rid="F68">68</xref>.</p></tp:treatment-sec><tp:treatment-sec sec-type="material" id="SECID0EVFGK"><title>Material examined.</title><p><bold>Peru</bold> • <bold>San Martin</bold>: Type collection.</p></tp:treatment-sec><tp:treatment-sec sec-type="notes" id="SECID0E6FGK"><title>Note.</title><p>The bracts are longer than the calyx and bracteoles and often become twisted, giving the inflorescence an untidy, “whiskery” appearance. The white corolla is also notably long. The relationships of this species are not obvious.</p></tp:treatment-sec><tp:treatment-sec><!--Section generated to contain objects referenced in tp:taxon-treatment.--><fig id="F52" position="float" orientation="portrait"><object-id xmlns:xlink="http://www.w3.org/1999/xlink" content-type="doi" xlink:type="simple">10.3897/phytokeys.258.144435.figure52</object-id><object-id xmlns:xlink="http://www.w3.org/1999/xlink" content-type="arpha" xlink:type="simple">41637F04-581A-5C33-9984-F814B8126C59</object-id><label>Figure 52.</label><caption><p>Pollen images <bold>A</bold><italic><tp:taxon-name><tp:taxon-name-part taxon-name-part-type="genus" reg="Justicia">Justicia</tp:taxon-name-part><tp:taxon-name-part taxon-name-part-type="species" reg="bambusiformis">bambusiformis</tp:taxon-name-part></tp:taxon-name></italic> (<italic>Dudley</italic> 10440) <bold>B</bold><italic><tp:taxon-name><tp:taxon-name-part taxon-name-part-type="genus" reg="Justicia">J.</tp:taxon-name-part><tp:taxon-name-part taxon-name-part-type="species" reg="valenzuelae">valenzuelae</tp:taxon-name-part></tp:taxon-name></italic> (<italic>Valenzuela</italic> 8722) <bold>C</bold><italic><tp:taxon-name><tp:taxon-name-part taxon-name-part-type="genus" reg="Justicia">J.</tp:taxon-name-part><tp:taxon-name-part taxon-name-part-type="species" reg="huallagensis">huallagensis</tp:taxon-name-part></tp:taxon-name></italic> (<italic>Knapp</italic> 7879) <bold>D</bold><italic><tp:taxon-name><tp:taxon-name-part taxon-name-part-type="genus" reg="Justicia">J.</tp:taxon-name-part><tp:taxon-name-part taxon-name-part-type="species" reg="oxapampensis">oxapampensis</tp:taxon-name-part></tp:taxon-name></italic> (<italic>Villanueva</italic> 963) <bold>E</bold><italic><tp:taxon-name><tp:taxon-name-part taxon-name-part-type="genus" reg="Justicia">J.</tp:taxon-name-part><tp:taxon-name-part taxon-name-part-type="species" reg="falcifolia">falcifolia</tp:taxon-name-part></tp:taxon-name></italic> (<italic>Ortiz</italic> 660) <bold>F</bold><italic><tp:taxon-name><tp:taxon-name-part taxon-name-part-type="genus" reg="Justicia">J.</tp:taxon-name-part><tp:taxon-name-part taxon-name-part-type="species" reg="hyalina">hyalina</tp:taxon-name-part></tp:taxon-name></italic> (<italic>Scolnik</italic> 909). Scale bars: 10 μm.</p></caption><graphic xmlns:xlink="http://www.w3.org/1999/xlink" xlink:href="phytokeys-258-001_article-144435__-g052.jpg" position="float" orientation="portrait" xlink:type="simple" id="oo_1354167.jpg"><uri content-type="original_file" xlink:type="simple">https://binary.pensoft.net/fig/1354167</uri></graphic></fig><fig id="F68" position="float" orientation="portrait"><object-id xmlns:xlink="http://www.w3.org/1999/xlink" content-type="doi" xlink:type="simple">10.3897/phytokeys.258.144435.figure68</object-id><object-id xmlns:xlink="http://www.w3.org/1999/xlink" content-type="arpha" xlink:type="simple">35D98625-7FC4-5D00-8A75-112F688B17B4</object-id><label>Figure 68.</label><caption><p>Distribution of <italic><tp:taxon-name><tp:taxon-name-part taxon-name-part-type="genus" reg="Justicia">Justicia</tp:taxon-name-part><tp:taxon-name-part taxon-name-part-type="species" reg="oxapampensis">oxapampensis</tp:taxon-name-part></tp:taxon-name></italic> (yellow triangles), <italic><tp:taxon-name><tp:taxon-name-part taxon-name-part-type="genus" reg="Justicia">J.</tp:taxon-name-part><tp:taxon-name-part taxon-name-part-type="species" reg="lactiflora">lactiflora</tp:taxon-name-part></tp:taxon-name></italic> (red circles) and <italic><tp:taxon-name><tp:taxon-name-part taxon-name-part-type="genus" reg="Justicia">J.</tp:taxon-name-part><tp:taxon-name-part taxon-name-part-type="species" reg="huallagensis">huallagensis</tp:taxon-name-part></tp:taxon-name></italic> (light blue square) in Peru.</p></caption><graphic xmlns:xlink="http://www.w3.org/1999/xlink" xlink:href="phytokeys-258-001_article-144435__-g068.jpg" position="float" orientation="portrait" xlink:type="simple" id="oo_1354183.jpg"><uri content-type="original_file" xlink:type="simple">https://binary.pensoft.net/fig/1354183</uri></graphic></fig></tp:treatment-sec></tp:taxon-treatment>
