# Supplementary material for: ﻿Preliminary notes on Justicia (Acanthaceae) in Peru
Source: PhytoKeys. 2025 Jun 16;258:1–123. doi: 10.3897/phytokeys.258.144435 (PMC12239001; doi:10.3897/phytokeys.258.144435)
Supplement: XML Treatment for Justicia oxapampensis [file phytokeys.258.144435-treatment47.xml]

<!DOCTYPE tp:taxon-treatment
  PUBLIC "-//TaxonX//DTD Taxonomic Treatment Publishing DTD v0 20100105//EN" "tax-treatment-NSO.dtd">
<tp:taxon-treatment xmlns:tp="http://www.plazi.org/taxpub"><tp:treatment-meta><kwd-group><label>Taxon classification</label><kwd>
                <named-content content-type="kingdom">Plantae</named-content>
              </kwd><kwd>
                <named-content content-type="order">Lamiales</named-content>
              </kwd><kwd>
                <named-content content-type="family">Acanthaceae</named-content>
              </kwd></kwd-group><mixed-citation publication-type="journal"><person-group><name><surname>Villanueva-Espinoza</surname><given-names>Rosa</given-names></name><name><surname>Deng</surname><given-names>Yunfei</given-names></name><name><surname>Scotland</surname><given-names>Robert</given-names></name><name><surname>Wood</surname><given-names>John R. I.</given-names></name></person-group><article-title>﻿Preliminary notes on <italic><tp:taxon-name><tp:taxon-name-part taxon-name-part-type="genus" reg="Justicia">Justicia</tp:taxon-name-part></tp:taxon-name></italic> (<tp:taxon-name><tp:taxon-name-part taxon-name-part-type="family">Acanthaceae</tp:taxon-name-part></tp:taxon-name>) in Peru</article-title><source>PhytoKeys</source><day>16</day><month>06</month><year>2025</year><volume>258</volume><fpage>1</fpage><lpage>123</lpage><pub-id pub-id-type="doi">10.3897/phytokeys.258.144435</pub-id></mixed-citation></tp:treatment-meta><tp:nomenclature><label>﻿﻿43.</label><tp:taxon-name>
              <object-id xmlns:xlink="http://www.w3.org/1999/xlink" content-type="arpha" xlink:type="simple">9B47CD42-A97F-5A4D-BD3D-EF72129F0067</object-id>
              <tp:taxon-name-part taxon-name-part-type="genus" reg="Justicia">Justicia</tp:taxon-name-part>
              <tp:taxon-name-part taxon-name-part-type="species" reg="oxapampensis">oxapampensis</tp:taxon-name-part>
              <object-id xmlns:xlink="http://www.w3.org/1999/xlink" content-type="ipni" xlink:type="simple">urn:lsid:ipni.org:names:77363434-1</object-id>
            </tp:taxon-name><tp:taxon-authority>R.Villanueva &amp; J.R.I.Wood, sp nov.</tp:taxon-authority></tp:nomenclature><tp:treatment-sec sec-type="material" id="SECID0EMHGK"><title>Type.</title><p>Peru • Pasco, Prov. Oxapampa, Dist. Palcazú, P.N. Yanachaga-Chemillén, Estación Biológica Paujil, <named-content xmlns:xlink="http://www.w3.org/1999/xlink" content-type="dwc:verbatimCoordinates" xlink:type="simple"><named-content content-type="geo-json" specific-use="{&#34;type&#34;:&#34;Point&#34;,&#34;coordinates&#34;:[-75.263889,-10.323889]}" id="NCID0EVHGK" xlink:type="simple">10°19'26"S, 75°15'50"W</named-content></named-content>, 399 m, 10 Aug. 2014, <italic>R. Vásquez</italic> 39073 (holotype MO-6720846, isotype USM).</p></tp:treatment-sec><tp:treatment-sec sec-type="diagnosis" id="SECID0E3HGK"><title>Diagnosis.</title><p>A new species with no obvious affinity to other Peruvian species but superficially resembling <italic><tp:taxon-name><tp:taxon-name-part taxon-name-part-type="genus" reg="Justicia">Justicia</tp:taxon-name-part><tp:taxon-name-part taxon-name-part-type="species" reg="holgueri">holgueri</tp:taxon-name-part></tp:taxon-name></italic> Wassh. and <italic><tp:taxon-name><tp:taxon-name-part taxon-name-part-type="genus" reg="Justicia">J.</tp:taxon-name-part><tp:taxon-name-part taxon-name-part-type="species" reg="balslevii">balslevii</tp:taxon-name-part></tp:taxon-name></italic> Wassh. from Ecuador in the lax subterminal spikes with near white corollas, but distinguished from both by the larger corollas, c. 19 mm long (not 11–12 mm) and the distinctive broadly oblong-elliptic, slightly oblique, pilose leaves up to 8 cm wide (not subglabrous, &lt; 4 cm wide).</p></tp:treatment-sec><tp:treatment-sec sec-type="description" id="SECID0EYIGK"><title>Description.</title><p>Erect herb 50–60 cm high; stems hirsute with patent white, large-celled hairs mixed with shorter curled gland-tipped hairs. Leaves petiolate, lamina 6–16 × 3–8 cm, broadly oblong-elliptic, apex acuminate, base somewhat oblique, broadly to narrowly cuneate and decurrent on the petiole, margin entire to obscurely crenulate, cystoliths prominent, adaxially thinly pilose, abaxially pilose, more densely so on veins, lateral veins 7–8 pairs; petioles 2.5–5 cm, pilose. Inflorescence of lax pedunculate spikes 4–7 cm long, terminal or arising from the upper leaf axils, pilose with gland-tipped hairs; peduncles 1–6 cm, pilose; flowers in opposite pairs, 3–10 mm apart; bracts at base of spike 2–4 cm long, resembling reduced leaves, floral bracts 9–10 × 1.3 mm, narrowly oblong or oblanceolate, glandular-pubescent; bracteoles 4–5 × 0.75 mm; calyx subequally 5-lobed, lobes 7 × 1 mm, lanceolate, pilose with gland-tipped hairs; corolla c. 1.9 cm long, white with pale blue lower lip, glandular-puberulent, tube 10 mm long, scarcely widened upwards to 2 mm, upper lip 5 mm long, ovate, obtuse, minutely notched, lower lip with pale blue “herring bone” patterning, 3-lobed, central lobe suborbicular, rounded, laterals oblong; anther thecae oblong 1.25 × 0.5 mm, superposed, the connective stout, lower theca with a white appendage; pollen c. 32 × 18 μm, 2-aperturate, colporate, 1 row of c. 7 indistinct insulae on either side of aperture (Fig. <xref ref-type="fig" rid="F52">52D</xref>). Capsule 16 × 4 mm, clavate, pilose with gland-tipped hairs, 4-seeded; seeds lenticular, 2.5 × 2 mm, brown with pale margin, scabrous.</p></tp:treatment-sec><tp:treatment-sec sec-type="Illustration" id="SECID0ECJGK"><title>Illustration.</title><p>Figs <xref ref-type="fig" rid="F43">43</xref>, <xref ref-type="fig" rid="F44">44</xref>.</p><fig id="F43" position="float" orientation="portrait"><object-id xmlns:xlink="http://www.w3.org/1999/xlink" content-type="doi" xlink:type="simple">10.3897/phytokeys.258.144435.figure43</object-id><object-id xmlns:xlink="http://www.w3.org/1999/xlink" content-type="arpha" xlink:type="simple">716E51E8-DB04-54A0-9F78-4CB7679DE9E4</object-id><label>Figure 43.</label><caption><p>Photographs of <italic><tp:taxon-name><tp:taxon-name-part taxon-name-part-type="genus" reg="Justicia">Justicia</tp:taxon-name-part><tp:taxon-name-part taxon-name-part-type="species" reg="oxapampensis">oxapampensis</tp:taxon-name-part></tp:taxon-name></italic><bold>A</bold> Igor Azevedo <bold>B, D</bold> (<italic>Villanueva</italic> 963) Rosa Villanueva</p></caption><graphic xmlns:xlink="http://www.w3.org/1999/xlink" xlink:href="phytokeys-258-001_article-144435__-g043.jpg" position="float" orientation="portrait" xlink:type="simple" id="oo_1354157.jpg"><uri content-type="original_file" xlink:type="simple">https://binary.pensoft.net/fig/1354157</uri></graphic></fig><fig id="F44" position="float" orientation="portrait"><object-id xmlns:xlink="http://www.w3.org/1999/xlink" content-type="doi" xlink:type="simple">10.3897/phytokeys.258.144435.figure44</object-id><object-id xmlns:xlink="http://www.w3.org/1999/xlink" content-type="arpha" xlink:type="simple">7FFB0761-B1AA-5643-A316-F86231ECFAF4</object-id><label>Figure 44.</label><caption><p><italic><tp:taxon-name><tp:taxon-name-part taxon-name-part-type="genus" reg="Justicia">Justicia</tp:taxon-name-part><tp:taxon-name-part taxon-name-part-type="species" reg="oxapampensis">oxapampensis</tp:taxon-name-part></tp:taxon-name></italic><bold>A</bold> habit <bold>B</bold> cross section of stem showing trichomes <bold>C</bold> leaf margin showing trichomes <bold>D</bold> bract <bold>E</bold> bracteole <bold>F</bold> calyx <bold>G</bold> corolla opened out showing androecium <bold>H</bold> anther <bold>I</bold> capsule valve (interior) <bold>J</bold> capsule valve (exterior) <bold>K</bold> seed. <bold>A, H</bold> drawn from <italic>Van der Werff</italic> 18236 <bold>I, K</bold> from <italic>Vásquez</italic> 39073 by Margaret Tebbs.</p></caption><graphic xmlns:xlink="http://www.w3.org/1999/xlink" xlink:href="phytokeys-258-001_article-144435__-g044.jpg" position="float" orientation="portrait" xlink:type="simple" id="oo_1354158.jpg"><uri content-type="original_file" xlink:type="simple">https://binary.pensoft.net/fig/1354158</uri></graphic></fig></tp:treatment-sec><tp:treatment-sec sec-type="etymology" id="SECID0EEMGK"><title>Etymology.</title><p>This species is one of several new taxa described from the Oxapampa region of Pasco in central Peru. Oxapampa is commemorated in this name because it seems to be a hotspot for endemic species of <italic><tp:taxon-name><tp:taxon-name-part taxon-name-part-type="genus" reg="Justicia">Justicia</tp:taxon-name-part></tp:taxon-name></italic>.</p></tp:treatment-sec><tp:treatment-sec sec-type="phenology" id="SECID0ERMGK"><title>Phenology.</title><p>Flowers mainly in the winter dry season from May to August, with one isolated record from January.</p></tp:treatment-sec><tp:treatment-sec sec-type="habitat" id="SECID0EWMGK"><title>Habitat.</title><p>Forested slopes, 380–1600 m.</p></tp:treatment-sec><tp:treatment-sec sec-type="distribution" id="SECID0E2MGK"><title>Distribution.</title><p>Endemic to the Oxapampa area in Junín, Peru. Fig. <xref ref-type="fig" rid="F68">68</xref>.</p></tp:treatment-sec><tp:treatment-sec sec-type="material" id="SECID0EFNGK"><title>Material examined.</title><p><bold>Peru</bold> • <bold>Pasco/Junín</bold>: Pichis trail, Yapas [<named-content xmlns:xlink="http://www.w3.org/1999/xlink" content-type="dwc:verbatimCoordinates" xlink:type="simple"><named-content content-type="geo-json" specific-use="{&#34;type&#34;:&#34;Point&#34;,&#34;coordinates&#34;:[-74.891111,-10.331389]}" id="NCID0ESNGK" xlink:type="simple">10°19'53"S, 74°53'28"W</named-content></named-content> approx.], 1350–1600 m, 28–29 June 1929, <italic>E.P. Killip &amp; A.C. Smith</italic> 25571 (US). • <bold>Pasco</bold>: Prov. Oxapampa, along road Chatarra–Cacazu, <named-content xmlns:xlink="http://www.w3.org/1999/xlink" content-type="dwc:verbatimCoordinates" xlink:type="simple"><named-content content-type="geo-json" specific-use="{&#34;type&#34;:&#34;Point&#34;,&#34;coordinates&#34;:[-75.066667,-10.533333]}" id="NCID0E5NGK" xlink:type="simple">10°32'S, 75°04'W</named-content></named-content>, 890 m, 10 July 2003, <italic>H. Van der Werff</italic> 18236 (HOXA, MO, US); • ibid., Dist. Oxapampa, Comunidad Nativa Alto Lagarto-Convento (Reserva Comunal Yanesha), <named-content xmlns:xlink="http://www.w3.org/1999/xlink" content-type="dwc:verbatimCoordinates" xlink:type="simple"><named-content content-type="geo-json" specific-use="{&#34;type&#34;:&#34;Point&#34;,&#34;coordinates&#34;:[-75.368333,-10.134444]}" id="NCID0EIOGK" xlink:type="simple">10°08'04"S, 75°22'06"W</named-content></named-content>, 500 m, 30 June 2014, <italic>R. Rojas &amp; G. Ortiz</italic> 9280 (HOXA); • ibid., Dist. Palcazú, Iscozacin, <named-content xmlns:xlink="http://www.w3.org/1999/xlink" content-type="dwc:verbatimCoordinates" xlink:type="simple"><named-content content-type="geo-json" specific-use="{&#34;type&#34;:&#34;Point&#34;,&#34;coordinates&#34;:[-75.250000,-10.200000]}" id="NCID0ESOGK" xlink:type="simple">10°12'S, 75°15'W</named-content></named-content>, 380 m, 11 Jan. 1984, <italic>R. Foster et al.</italic> 7872 (US, MO, USM); • ibid., Com Nativa Santa Rosa de Chuchurras, <named-content xmlns:xlink="http://www.w3.org/1999/xlink" content-type="dwc:verbatimCoordinates" xlink:type="simple"><named-content content-type="geo-json" specific-use="{&#34;type&#34;:&#34;Point&#34;,&#34;coordinates&#34;:[-75.218056,-10.140000]}" id="NCID0E3OGK" xlink:type="simple">10°08'24"S, 75°13'05"W</named-content></named-content>, 27 Aug. 2007, <italic>L. Hernan</italic> 0300 (USM); • ibid., P.N. Yanachaga-Chemillén, Est. Biol. Paujil <named-content xmlns:xlink="http://www.w3.org/1999/xlink" content-type="dwc:verbatimCoordinates" xlink:type="simple"><named-content content-type="geo-json" specific-use="{&#34;type&#34;:&#34;Point&#34;,&#34;coordinates&#34;:[-75.263889,-10.323889]}" id="NCID0EGPGK" xlink:type="simple">10°19'26"S, 75°15'50"W</named-content></named-content>, 399 m, 10 Aug. 2014, <italic>R. Vásquez</italic> 39073 (MO, USM); ibid, Dist. Villa Rica, camino Bella Esperanza–Sares, <named-content xmlns:xlink="http://www.w3.org/1999/xlink" content-type="dwc:verbatimCoordinates" xlink:type="simple"><named-content content-type="geo-json" specific-use="{&#34;type&#34;:&#34;Point&#34;,&#34;coordinates&#34;:[-75.071944,-10.539722]}" id="NCID0EQPGK" xlink:type="simple">10°32'23"S, 75°04'19"W</named-content></named-content> 696 m, 26 July 2010, <italic>R. Vásquez et al.</italic> 36722 (HOXA, USM). • <bold>Huánuco</bold>: Prov. Puerto Inca, Dist. Codo de Pozuzo, Pozuzo–Codo road, <named-content xmlns:xlink="http://www.w3.org/1999/xlink" content-type="dwc:verbatimCoordinates" xlink:type="simple"><named-content content-type="geo-json" specific-use="{&#34;type&#34;:&#34;Point&#34;,&#34;coordinates&#34;:[-75.461944,-9.674167]}" id="NCID0E3PGK" xlink:type="simple">9°40'27"S, 75°27'43"W</named-content></named-content>, 395 m, 7 Aug. 2023, <italic>R. Villanueva et al.</italic> 963 (HOXA); • ibid., 28 Aug. 2019, <italic>I. Azevedo &amp; R. Villanueva</italic> 156 (HOXA).</p></tp:treatment-sec><tp:treatment-sec sec-type="notes" id="SECID0EFQGK"><title>Note.</title><p>Once noticed the leaf shape and unusual leaf base combined with the relatively long petioles are very distinctive.</p></tp:treatment-sec><tp:treatment-sec><!--Section generated to contain objects referenced in tp:taxon-treatment.--><fig id="F52" position="float" orientation="portrait"><object-id xmlns:xlink="http://www.w3.org/1999/xlink" content-type="doi" xlink:type="simple">10.3897/phytokeys.258.144435.figure52</object-id><object-id xmlns:xlink="http://www.w3.org/1999/xlink" content-type="arpha" xlink:type="simple">41637F04-581A-5C33-9984-F814B8126C59</object-id><label>Figure 52.</label><caption><p>Pollen images <bold>A</bold><italic><tp:taxon-name><tp:taxon-name-part taxon-name-part-type="genus" reg="Justicia">Justicia</tp:taxon-name-part><tp:taxon-name-part taxon-name-part-type="species" reg="bambusiformis">bambusiformis</tp:taxon-name-part></tp:taxon-name></italic> (<italic>Dudley</italic> 10440) <bold>B</bold><italic><tp:taxon-name><tp:taxon-name-part taxon-name-part-type="genus" reg="Justicia">J.</tp:taxon-name-part><tp:taxon-name-part taxon-name-part-type="species" reg="valenzuelae">valenzuelae</tp:taxon-name-part></tp:taxon-name></italic> (<italic>Valenzuela</italic> 8722) <bold>C</bold><italic><tp:taxon-name><tp:taxon-name-part taxon-name-part-type="genus" reg="Justicia">J.</tp:taxon-name-part><tp:taxon-name-part taxon-name-part-type="species" reg="huallagensis">huallagensis</tp:taxon-name-part></tp:taxon-name></italic> (<italic>Knapp</italic> 7879) <bold>D</bold><italic><tp:taxon-name><tp:taxon-name-part taxon-name-part-type="genus" reg="Justicia">J.</tp:taxon-name-part><tp:taxon-name-part taxon-name-part-type="species" reg="oxapampensis">oxapampensis</tp:taxon-name-part></tp:taxon-name></italic> (<italic>Villanueva</italic> 963) <bold>E</bold><italic><tp:taxon-name><tp:taxon-name-part taxon-name-part-type="genus" reg="Justicia">J.</tp:taxon-name-part><tp:taxon-name-part taxon-name-part-type="species" reg="falcifolia">falcifolia</tp:taxon-name-part></tp:taxon-name></italic> (<italic>Ortiz</italic> 660) <bold>F</bold><italic><tp:taxon-name><tp:taxon-name-part taxon-name-part-type="genus" reg="Justicia">J.</tp:taxon-name-part><tp:taxon-name-part taxon-name-part-type="species" reg="hyalina">hyalina</tp:taxon-name-part></tp:taxon-name></italic> (<italic>Scolnik</italic> 909). Scale bars: 10 μm.</p></caption><graphic xmlns:xlink="http://www.w3.org/1999/xlink" xlink:href="phytokeys-258-001_article-144435__-g052.jpg" position="float" orientation="portrait" xlink:type="simple" id="oo_1354167.jpg"><uri content-type="original_file" xlink:type="simple">https://binary.pensoft.net/fig/1354167</uri></graphic></fig><fig id="F68" position="float" orientation="portrait"><object-id xmlns:xlink="http://www.w3.org/1999/xlink" content-type="doi" xlink:type="simple">10.3897/phytokeys.258.144435.figure68</object-id><object-id xmlns:xlink="http://www.w3.org/1999/xlink" content-type="arpha" xlink:type="simple">35D98625-7FC4-5D00-8A75-112F688B17B4</object-id><label>Figure 68.</label><caption><p>Distribution of <italic><tp:taxon-name><tp:taxon-name-part taxon-name-part-type="genus" reg="Justicia">Justicia</tp:taxon-name-part><tp:taxon-name-part taxon-name-part-type="species" reg="oxapampensis">oxapampensis</tp:taxon-name-part></tp:taxon-name></italic> (yellow triangles), <italic><tp:taxon-name><tp:taxon-name-part taxon-name-part-type="genus" reg="Justicia">J.</tp:taxon-name-part><tp:taxon-name-part taxon-name-part-type="species" reg="lactiflora">lactiflora</tp:taxon-name-part></tp:taxon-name></italic> (red circles) and <italic><tp:taxon-name><tp:taxon-name-part taxon-name-part-type="genus" reg="Justicia">J.</tp:taxon-name-part><tp:taxon-name-part taxon-name-part-type="species" reg="huallagensis">huallagensis</tp:taxon-name-part></tp:taxon-name></italic> (light blue square) in Peru.</p></caption><graphic xmlns:xlink="http://www.w3.org/1999/xlink" xlink:href="phytokeys-258-001_article-144435__-g068.jpg" position="float" orientation="portrait" xlink:type="simple" id="oo_1354183.jpg"><uri content-type="original_file" xlink:type="simple">https://binary.pensoft.net/fig/1354183</uri></graphic></fig></tp:treatment-sec></tp:taxon-treatment>
