# Supplementary material for: ﻿Preliminary notes on Justicia (Acanthaceae) in Peru
Source: PhytoKeys. 2025 Jun 16;258:1–123. doi: 10.3897/phytokeys.258.144435 (PMC12239001; doi:10.3897/phytokeys.258.144435)
Supplement: XML Treatment for Justicia falcifolia [file phytokeys.258.144435-treatment48.xml]

<!DOCTYPE tp:taxon-treatment
  PUBLIC "-//TaxonX//DTD Taxonomic Treatment Publishing DTD v0 20100105//EN" "tax-treatment-NSO.dtd">
<tp:taxon-treatment xmlns:tp="http://www.plazi.org/taxpub"><tp:treatment-meta><kwd-group><label>Taxon classification</label><kwd>
                <named-content content-type="kingdom">Plantae</named-content>
              </kwd><kwd>
                <named-content content-type="order">Lamiales</named-content>
              </kwd><kwd>
                <named-content content-type="family">Acanthaceae</named-content>
              </kwd></kwd-group><mixed-citation publication-type="journal"><person-group><name><surname>Villanueva-Espinoza</surname><given-names>Rosa</given-names></name><name><surname>Deng</surname><given-names>Yunfei</given-names></name><name><surname>Scotland</surname><given-names>Robert</given-names></name><name><surname>Wood</surname><given-names>John R. I.</given-names></name></person-group><article-title>﻿Preliminary notes on <italic><tp:taxon-name><tp:taxon-name-part taxon-name-part-type="genus" reg="Justicia">Justicia</tp:taxon-name-part></tp:taxon-name></italic> (<tp:taxon-name><tp:taxon-name-part taxon-name-part-type="family">Acanthaceae</tp:taxon-name-part></tp:taxon-name>) in Peru</article-title><source>PhytoKeys</source><day>16</day><month>06</month><year>2025</year><volume>258</volume><fpage>1</fpage><lpage>123</lpage><pub-id pub-id-type="doi">10.3897/phytokeys.258.144435</pub-id></mixed-citation></tp:treatment-meta><tp:nomenclature><label>﻿﻿44.</label><tp:taxon-name>
              <object-id xmlns:xlink="http://www.w3.org/1999/xlink" content-type="arpha" xlink:type="simple">E4F23771-E2CE-5CE0-B7B9-DA7F0EAA0FCA</object-id>
              <tp:taxon-name-part taxon-name-part-type="genus" reg="Justicia">Justicia</tp:taxon-name-part>
              <tp:taxon-name-part taxon-name-part-type="species" reg="falcifolia">falcifolia</tp:taxon-name-part>
              <object-id xmlns:xlink="http://www.w3.org/1999/xlink" content-type="ipni" xlink:type="simple">urn:lsid:ipni.org:names:77363435-1</object-id>
            </tp:taxon-name><tp:taxon-authority>J.R.I.Wood &amp; R.Villanueva</tp:taxon-authority><tp:taxon-status xmlns:xlink="http://www.w3.org/1999/xlink" xlink:type="simple">sp. nov.</tp:taxon-status></tp:nomenclature><tp:treatment-sec sec-type="material" id="SECID0ETRGK"><title>Type.</title><p>Peru • Pasco, Prov. Oxapampa, Dist. Villa Rica, Antiguo camino hacia Cacazú, Centro Poblado Palma, zona de Amortiguamiento, P. N. Yanachaga-Chemillén, <named-content xmlns:xlink="http://www.w3.org/1999/xlink" content-type="dwc:verbatimCoordinates" xlink:type="simple"><named-content content-type="geo-json" specific-use="{&#34;type&#34;:&#34;Point&#34;,&#34;coordinates&#34;:[-75.178056,-10.665833]}" id="NCID0E3RGK" xlink:type="simple">10°39'57"S, 75°10'41"W</named-content></named-content>, 1760–1850 m, 29 May 2005, <italic>E.M. Ortiz</italic> 660 (holotype MO-6409873, isotypes MOL, HOXA, US, USM).</p></tp:treatment-sec><tp:treatment-sec sec-type="diagnosis" id="SECID0EDSGK"><title>Diagnosis.</title><p>Bears a superficial resemblance to <italic><tp:taxon-name><tp:taxon-name-part taxon-name-part-type="genus" reg="Justicia">Justicia</tp:taxon-name-part><tp:taxon-name-part taxon-name-part-type="species" reg="squarrosa">squarrosa</tp:taxon-name-part></tp:taxon-name></italic> Griseb. in the size and shape of the leaves and the size, shape and colour of the corolla, but leaves reticulate beneath, the inflorescence elongate, clearly spicate (not subcapitulate) and the bracts and bracteoles linear-lanceolate, 8–9 mm long, straight (not filiform, mostly 10–20 mm long, and curled).</p></tp:treatment-sec><tp:treatment-sec sec-type="description" id="SECID0EUSGK"><title>Description.</title><p>Liana to 5 m in height; stems roughly hirsute, glabrescent when old and woody. Leaves shortly petiolate, lamina somewhat coriaceous, 3–9.5 × 1–3 cm, ovate, apex long-acuminate and strongly falcate, base rounded, somewhat oblique, margin obscurely crenulate, both surfaces roughly pilose with scattered hairs, adaxially weakly bullate, with cystoliths, abaxially somewhat reticulate with raised venation, lateral veins 6–7 pairs; petioles 0.3–1 cm, pubescent. Inflorescence of dense, shortly pedunculate axillary and terminal spikes 2–6 cm long; flowers imbricate; peduncles 0.4–1 cm, villous; bracts 8–9 (–12) × 1–1.25 mm, linear-lanceolate, pilose; bracteoles similar but smaller, 7 × 1 mm; calyx subequally 5-lobed, lobes 9–11 × 0.75 mm, very narrowly linear-lanceolate, pilose with gland-tipped hairs; corolla c. 2.5–2.7 cm long, deep pink, glandular-pilose on the exterior, basal tube 12–15 mm long, slightly widened upwards from c. 1 mm at base, upper lip c. 12 mm long, notched, lower lip, shallowly 3-lobed, lobes ovate, rounded, 1–2 mm long and wide; filaments 10–11 mm long, glabrous, anther thecae elliptic, glabrous, superposed, the upper theca 1 × 0.75 mm, the lower half the size; pollen prolate, 33–34 × 21–22 μm, 2-aperturate, colporate, 1 row of c. 7–8 distinct insulae on either side of aperture (Fig. <xref ref-type="fig" rid="F52">52E</xref>); style glabrous, c. 2.5 cm long. Capsule 9 × 2 mm, clavate, pubescent, 4-seeded; seeds 2 × 1.5 mm rugose.</p></tp:treatment-sec><tp:treatment-sec sec-type="Illustration" id="SECID0E5SGK"><title>Illustration.</title><p>Fig. <xref ref-type="fig" rid="F45">45</xref>.</p><fig id="F45" position="float" orientation="portrait"><object-id xmlns:xlink="http://www.w3.org/1999/xlink" content-type="doi" xlink:type="simple">10.3897/phytokeys.258.144435.figure45</object-id><object-id xmlns:xlink="http://www.w3.org/1999/xlink" content-type="arpha" xlink:type="simple">F2940FEB-7839-5E17-9E56-C5BC01BA879E</object-id><label>Figure 45.</label><caption><p><italic><tp:taxon-name><tp:taxon-name-part taxon-name-part-type="genus" reg="Justicia">Justicia</tp:taxon-name-part><tp:taxon-name-part taxon-name-part-type="species" reg="falcifolia">falcifolia</tp:taxon-name-part></tp:taxon-name></italic><bold>A</bold> habit <bold>B</bold> detail of stem indumentum <bold>C</bold> abaxial surface of leaf showing indumentum <bold>D</bold> bract <bold>E</bold> bracteole <bold>F</bold> calyx <bold>G</bold> corolla opened out to show lips and androecium <bold>H</bold> anther <bold>J</bold> capsule valves, exterior (left), interior (right) K. seed. <bold>A, H</bold> drawn from <italic>Ortiz</italic> 660, <bold>J, K</bold> from <italic>Killip &amp; Smith</italic> 25936 by Margaret Tebbs.</p></caption><graphic xmlns:xlink="http://www.w3.org/1999/xlink" xlink:href="phytokeys-258-001_article-144435__-g045.jpg" position="float" orientation="portrait" xlink:type="simple" id="oo_1354159.jpg"><uri content-type="original_file" xlink:type="simple">https://binary.pensoft.net/fig/1354159</uri></graphic></fig></tp:treatment-sec><tp:treatment-sec sec-type="etymology" id="SECID0E1UGK"><title>Etymology.</title><p>The epithet “<italic>falcifolia</italic>” refers to the distinctive falcate leaves, which are characteristic of this species.</p></tp:treatment-sec><tp:treatment-sec sec-type="phenology" id="SECID0ECVGK"><title>Phenology.</title><p>Found in flower from March to July.</p></tp:treatment-sec><tp:treatment-sec sec-type="habitat" id="SECID0EHVGK"><title>Habitat.</title><p>Montane forest from approximately 1500 and 2300 m. Fig. <xref ref-type="fig" rid="F69">69</xref>.</p></tp:treatment-sec><tp:treatment-sec sec-type="distribution" id="SECID0ERVGK"><title>Distribution.</title><p>Endemic to Peru in the zone of the Parque Nacional Yanachaga-Chemillén.</p></tp:treatment-sec><tp:treatment-sec sec-type="material" id="SECID0EWVGK"><title>Material examined.</title><p>• <bold>Pasco</bold>: Prov. Oxapampa, Dist. Villa Rica, the type collection; • ibid., Comunidad Centro Bocaz, Zona de amortiguamiento del Parque Yanachaga, <named-content xmlns:xlink="http://www.w3.org/1999/xlink" content-type="dwc:verbatimCoordinates" xlink:type="simple"><named-content content-type="geo-json" specific-use="{&#34;type&#34;:&#34;Point&#34;,&#34;coordinates&#34;:[-75.177556,-10.654667]}" id="NCID0EBWGK" xlink:type="simple">10°39'16.8"S, 75°10'39.2"W</named-content></named-content>, 1300–1700 m, 12 April 2006, <italic>S. Vilca et al.</italic> 664 (HOXA); • ibid., Dist. Oxapampa, sector Santa Cruz, Fundo Pocras, 10°39'06"S, 75 20'36"W, 2306 m, March 2010, <italic>Y. Ojeda &amp; J. Vargas</italic> 1433 (USM). • <bold>Junín/ Pasco</bold>: Pichis trail, Porvenir [<named-content xmlns:xlink="http://www.w3.org/1999/xlink" content-type="dwc:verbatimCoordinates" xlink:type="simple"><named-content content-type="geo-json" specific-use="{&#34;type&#34;:&#34;Point&#34;,&#34;coordinates&#34;:[-74.050000,-11.600000]}" id="NCID0EPWGK" xlink:type="simple">11°36'S, 74°03'W</named-content></named-content> approx], 1500–1900 m, 3–4 July 1929, <italic>E.P. Killip &amp; A.C. Smith</italic> 25936 (F, US).</p></tp:treatment-sec><tp:treatment-sec><!--Section generated to contain objects referenced in tp:taxon-treatment.--><fig id="F52" position="float" orientation="portrait"><object-id xmlns:xlink="http://www.w3.org/1999/xlink" content-type="doi" xlink:type="simple">10.3897/phytokeys.258.144435.figure52</object-id><object-id xmlns:xlink="http://www.w3.org/1999/xlink" content-type="arpha" xlink:type="simple">41637F04-581A-5C33-9984-F814B8126C59</object-id><label>Figure 52.</label><caption><p>Pollen images <bold>A</bold><italic><tp:taxon-name><tp:taxon-name-part taxon-name-part-type="genus" reg="Justicia">Justicia</tp:taxon-name-part><tp:taxon-name-part taxon-name-part-type="species" reg="bambusiformis">bambusiformis</tp:taxon-name-part></tp:taxon-name></italic> (<italic>Dudley</italic> 10440) <bold>B</bold><italic><tp:taxon-name><tp:taxon-name-part taxon-name-part-type="genus" reg="Justicia">J.</tp:taxon-name-part><tp:taxon-name-part taxon-name-part-type="species" reg="valenzuelae">valenzuelae</tp:taxon-name-part></tp:taxon-name></italic> (<italic>Valenzuela</italic> 8722) <bold>C</bold><italic><tp:taxon-name><tp:taxon-name-part taxon-name-part-type="genus" reg="Justicia">J.</tp:taxon-name-part><tp:taxon-name-part taxon-name-part-type="species" reg="huallagensis">huallagensis</tp:taxon-name-part></tp:taxon-name></italic> (<italic>Knapp</italic> 7879) <bold>D</bold><italic><tp:taxon-name><tp:taxon-name-part taxon-name-part-type="genus" reg="Justicia">J.</tp:taxon-name-part><tp:taxon-name-part taxon-name-part-type="species" reg="oxapampensis">oxapampensis</tp:taxon-name-part></tp:taxon-name></italic> (<italic>Villanueva</italic> 963) <bold>E</bold><italic><tp:taxon-name><tp:taxon-name-part taxon-name-part-type="genus" reg="Justicia">J.</tp:taxon-name-part><tp:taxon-name-part taxon-name-part-type="species" reg="falcifolia">falcifolia</tp:taxon-name-part></tp:taxon-name></italic> (<italic>Ortiz</italic> 660) <bold>F</bold><italic><tp:taxon-name><tp:taxon-name-part taxon-name-part-type="genus" reg="Justicia">J.</tp:taxon-name-part><tp:taxon-name-part taxon-name-part-type="species" reg="hyalina">hyalina</tp:taxon-name-part></tp:taxon-name></italic> (<italic>Scolnik</italic> 909). Scale bars: 10 μm.</p></caption><graphic xmlns:xlink="http://www.w3.org/1999/xlink" xlink:href="phytokeys-258-001_article-144435__-g052.jpg" position="float" orientation="portrait" xlink:type="simple" id="oo_1354167.jpg"><uri content-type="original_file" xlink:type="simple">https://binary.pensoft.net/fig/1354167</uri></graphic></fig><fig id="F69" position="float" orientation="portrait"><object-id xmlns:xlink="http://www.w3.org/1999/xlink" content-type="doi" xlink:type="simple">10.3897/phytokeys.258.144435.figure69</object-id><object-id xmlns:xlink="http://www.w3.org/1999/xlink" content-type="arpha" xlink:type="simple">3A67106F-E259-57E5-B758-C5D88E37372B</object-id><label>Figure 69.</label><caption><p>Distribution of <italic><tp:taxon-name><tp:taxon-name-part taxon-name-part-type="genus" reg="Justicia">Justicia</tp:taxon-name-part><tp:taxon-name-part taxon-name-part-type="species" reg="bambusiformis">bambusiformis</tp:taxon-name-part></tp:taxon-name></italic> (pink polygons), <italic><tp:taxon-name><tp:taxon-name-part taxon-name-part-type="genus" reg="Justicia">J.</tp:taxon-name-part><tp:taxon-name-part taxon-name-part-type="species" reg="valenzuelae">valenzuelae</tp:taxon-name-part></tp:taxon-name></italic> (red triangles), <italic><tp:taxon-name><tp:taxon-name-part taxon-name-part-type="genus" reg="Justicia">J.</tp:taxon-name-part><tp:taxon-name-part taxon-name-part-type="species" reg="falcifolia">falcifolia</tp:taxon-name-part></tp:taxon-name></italic> (yellow squares) and <italic><tp:taxon-name><tp:taxon-name-part taxon-name-part-type="genus" reg="Justicia">J.</tp:taxon-name-part><tp:taxon-name-part taxon-name-part-type="species" reg="hyalina">hyalina</tp:taxon-name-part></tp:taxon-name></italic> (green circles) in Peru.</p></caption><graphic xmlns:xlink="http://www.w3.org/1999/xlink" xlink:href="phytokeys-258-001_article-144435__-g069.jpg" position="float" orientation="portrait" xlink:type="simple" id="oo_1354184.jpg"><uri content-type="original_file" xlink:type="simple">https://binary.pensoft.net/fig/1354184</uri></graphic></fig></tp:treatment-sec></tp:taxon-treatment>
